# Supplementary material for: Concentration-Dependent Regulation of Ginger Growth and Quality by Abscisic Acid: Insights from Integrated Metabolomic and Transcriptomic Analyses
Source: Plants (Basel). 2026 Apr 16;15(8):1228. doi: 10.3390/plants15081228 (PMC13119435; doi:10.3390/plants15081228)
Supplement: Supplementary file 1 [file plants-15-01228-s001.zip › Table S8.xls]

#ID	T1-1	T1-2	T1-3	T2-1	T2-2	T2-3	T3-1	T3-2	T3-3	T4-1	T4-2	T4-3	T5-1	T5-2	T5-3
Maker00016668.gene	0.953849	1.285849	1.111221	2.34997	1.855984	1.765292	0.839173	0.870721	1.166922	1.727368	1.498595	1.403597	2.191955	2.863035	1.830429
NewGene_15343	0.175773	0.261345	0.254884	0.366918	0.440196	0.571435	0.102235	0.104111	0.058957	0.720434	0.915736	0.786536	0.224825	0.095715	0.347119
Maker00025280.gene	27.595684	26.979469	28.425507	37.141567	33.986122	36.351593	12.889474	12.812314	11.48646	29.04232	28.851913	28.906965	59.554855	60.296082	55.60041
Maker00015170.gene	2.147222	1.820343	2.140455	0.778972	1.243304	1.710112	4.278151	3.316777	3.558454	1.206098	1.180441	0.913316	3.298095	3.560415	4.406008
Maker00039076.gene	2.319358	1.863513	2.221801	0.805223	0.757276	0.931423	2.134798	2.474788	2.068052	0.899961	1.505139	1.586009	4.604804	5.258491	5.846879
Maker00052212.gene	61.281178	59.475563	64.548615	45.844299	45.28574	44.11832	72.95269	75.898224	72.549568	68.672989	65.374237	65.670296	42.913128	40.058483	42.960403
Maker00067868.gene	1.668581	1.887271	1.618041	0.892677	1.721515	1.052136	2.157884	1.092381	1.111105	0.983119	1.108043	1.1316	4.118086	3.425255	3.509625
Maker00026475.gene	623.430298	588.856934	614.578369	225.940872	219.370468	216.691391	96.471207	93.625237	102.45697	450.436646	427.077881	479.181885	150.229477	160.172363	147.034653
Maker00005514.gene	0.644813	0.804866	0.587192	0.54262	0.465584	0.446964	0.245198	0.221286	0.074565	0.33803	0.203531	0.388031	0.596012	0.507444	0.649436
Maker00057793.gene	18.756769	18.861965	20.937904	9.679404	9.478774	10.376972	13.215308	12.761486	12.934641	14.190566	11.357151	12.557058	10.986389	11.946876	9.680202
Maker00037004.gene	1.833672	2.141846	2.254252	1.08241	1.006177	1.068112	2.206978	2.024594	2.561119	1.904274	1.870497	1.852599	8.246129	6.968423	7.320479
Maker00012786.gene	6.169046	4.61451	5.065598	4.263178	3.124389	4.159938	4.798815	4.865808	4.06484	3.871917	3.956487	4.201868	9.326973	8.447987	8.347467
Maker00013341.gene	5.072018	4.219444	4.156003	5.185903	4.868401	3.674088	8.339081	8.258118	9.217808	5.468094	4.938735	4.181628	5.865307	4.277422	3.964116
Maker00076081.gene	34.195572	35.195507	37.570763	27.572659	29.295753	23.866972	26.032444	25.559887	27.747843	31.548615	31.322945	28.901064	65.967018	62.183083	67.881508
Maker00015979.gene	21.434652	20.428923	21.980362	22.573872	24.709929	24.134886	52.65881	54.349457	52.27227	28.698278	24.864122	26.587322	18.795897	17.854565	18.737223
Maker00039007.gene	4.7728	3.778967	4.452843	1.505888	2.023574	2.060074	10.450475	9.231478	8.780907	8.314249	8.756955	7.20995	4.897601	5.574718	5.543518
Maker00069005.gene	149.69043	158.765076	148.960754	180.539505	169.22728	191.251648	689.997375	669.294861	653.389404	262.972565	270.423737	274.355316	64.791885	68.06279	69.768913
Maker00021254.gene	9.880254	8.465205	9.163811	12.562937	14.22891	14.097553	6.731658	7.071648	5.812946	10.105535	9.366547	9.575314	7.700988	6.535167	6.878061
Maker00071994.gene	5.04773	5.382613	6.057381	4.637366	4.196848	5.374113	3.078672	4.207353	3.964631	5.734521	5.319475	5.896597	17.09734	15.763777	14.595026
NewGene_157	2.094686	2.635667	1.159836	0.936996	1.443521	2.001248	15.596312	18.552816	16.193203	1.69594	2.228628	1.825577	6.94788	7.609093	6.82255
Maker00009616.gene	0.507468	0.751184	0.685385	1.243533	1.34289	1.580921	1.049209	1.195295	0.622005	0.736769	0.861158	1.013202	1.550938	2.016744	1.634812
Maker00064491.gene	27.561258	26.174295	24.684473	15.682677	12.696619	15.318993	42.83606	43.840603	39.087517	24.251347	23.45723	24.128582	22.030367	20.807302	20.120369
Maker00000943.gene	67.101837	73.526985	75.206032	80.614838	82.192711	74.027359	59.43821	59.62492	60.873425	58.456467	50.584137	51.789951	41.514709	43.371983	44.909748
Maker00057810.gene	14.624631	14.084227	13.410586	13.795823	14.747475	14.488604	23.938398	23.669668	20.075315	38.163776	37.998592	37.105244	5.595566	6.22375	5.688363
Maker00008863.gene	35.74025	29.937458	33.318222	28.062925	29.263277	27.682379	70.834023	67.39006	71.416985	22.936907	25.278515	27.993773	49.304798	49.792313	54.017185
Maker00011355.gene	5.875661	5.403028	5.372982	4.249771	4.04132	4.306892	7.663081	10.211743	7.986488	4.292197	4.932714	4.986582	35.791256	34.856178	35.34074
Maker00022825.gene	0.983771	0.563731	1.045376	1.361886	0.733722	1.067944	1.032251	1.077934	0.838393	0.815967	0.76937	0.995113	2.493162	2.650866	2.066641
Maker00038167.gene	0.43009	0.54006	0.368802	0.267553	0.217394	0.219541	0.613158	0.509548	0.534114	0.444256	0.509943	0.389668	0.485211	0.351935	0.518197
Maker00053426.gene	8.812291	9.308549	10.415009	15.539475	13.481378	15.510972	12.54628	13.426827	10.641623	9.494454	10.023787	9.978179	5.616951	6.893149	6.914434
NewGene_12339	0.889538	0.485386	0.678371	1.040983	1.007838	0.621632	1.944265	1.40036	1.201078	1.252444	0.498373	0.632887	0.513593	0.895112	0.670804
Maker00000621.gene	58.680424	58.046429	62.918667	79.379036	83.343224	75.044968	31.514591	33.096565	33.631756	49.838554	45.787773	50.020878	60.369858	65.658195	59.782314
Maker00011312.gene	11.160932	11.046881	11.51854	12.540462	12.686028	13.705219	3.874298	4.461228	4.111395	5.661077	4.850887	5.080774	11.200081	10.84948	12.002358
NewGene_12751	6.877527	7.306804	6.746464	8.109237	6.676803	7.844827	4.3163	3.689337	4.008172	4.829131	6.471388	7.293945	8.010369	7.017495	6.906314
Maker00028634.gene	6.657844	7.303296	13.313193	9.119993	11.835506	4.185516	16.270544	6.331822	14.013666	21.150913	20.841824	25.404669	0.729615	2.352501	0.964427
NewGene_13404	3.392109	4.331573	4.36438	3.58973	3.100907	3.189562	8.93481	7.679485	7.185851	3.69727	4.987554	3.868461	7.011764	6.913865	6.78317
NewGene_13403	24.307455	20.071823	20.839714	28.592962	24.283396	27.331059	31.508814	29.662584	27.131365	21.657902	25.098845	25.220295	14.422666	18.093792	13.338769
Maker00057762.gene	1.739116	2.203186	1.972011	1.004499	1.197662	0.807071	2.410139	2.909722	1.804483	1.180761	1.28796	1.698631	2.857482	2.923477	2.643198
Maker00046854.gene	48.981762	49.367115	48.819801	39.948311	38.933613	42.207897	48.356022	44.587555	45.837189	91.827553	81.903168	84.350594	17.188572	16.945324	17.912457
Maker00029313.gene	1.647205	2.053301	2.06125	1.442083	1.058138	1.782501	1.851267	2.016243	2.11042	2.261243	2.941766	2.46317	1.346058	1.153879	1.503258
Maker00061834.gene	81.988625	80.808098	85.976997	55.344311	50.057766	57.291809	26.320143	26.076567	23.875616	60.598167	56.377865	55.025875	42.607037	42.083668	40.409416
Maker00061604.gene	1.462823	0.483503	1.209076	1.73421	1.309337	1.795479	2.47781	2.483495	2.863155	1.827643	1.331547	2.707966	1.61729	1.181524	1.64936
Maker00068833.gene	26.261976	25.595543	25.354231	37.419289	33.180042	35.652172	151.354828	165.169296	155.592972	49.206795	72.92971	82.385605	3.620712	3.289567	3.773328
Maker00005563.gene	183.974762	182.892822	179.643845	432.93045	452.33606	430.029419	273.753632	271.884918	278.807495	301.190369	274.052399	268.765808	289.06839	285.566345	289.983307
Maker00029049.gene	63.137993	68.672585	61.646912	32.700893	29.988068	29.252245	24.124105	23.780254	25.608091	36.650295	36.344189	37.87886	99.157372	102.354515	100.775093
NewGene_10982	1.140915	0.930453	0.609924	1.311218	1.701501	1.425745	1.122882	1.463609	1.422277	1.445992	2.64341	1.981269	0.682431	0.935304	1.057396
Maker00064387.gene	27.13315	24.500723	26.592314	7.762214	6.127708	7.168091	22.492855	20.470354	18.583576	10.72591	10.429879	9.841287	6.990721	8.283628	6.86849
Maker00040769.gene	65.31488	55.491703	58.383232	8.833966	8.980388	9.83147	3.538161	4.072169	3.298084	1.584236	1.563218	1.951572	4.940036	7.176231	6.448123
Maker00012406.gene	7.420259	7.889233	8.485123	8.286443	8.148486	8.230799	12.039326	13.507706	12.4477	5.86987	6.085759	6.204823	13.380105	14.881187	14.965862
Maker00008744.gene	5.043204	4.379378	4.304791	3.898112	4.63392	4.058765	9.082129	9.568387	10.496788	6.011573	6.533795	6.064451	3.896313	3.04616	4.165633
Maker00078454.gene	42.54277	40.832798	38.571083	38.204445	36.054142	38.73782	92.150139	92.094177	91.324638	31.800793	30.998144	31.098927	39.917072	40.074886	39.299095
Maker00033670.gene	16.006903	12.993323	18.933109	21.934282	21.245993	20.56349	36.999168	40.730045	37.536655	13.247887	14.053704	15.226296	13.31788	12.609582	10.665631
Maker00064433.gene	27.334766	27.836319	28.698521	22.195858	25.241526	20.783016	6.840254	7.070964	6.253983	17.792294	15.746099	15.869034	16.402605	17.233257	17.531204
NewGene_15803	1.91194	1.720057	1.414289	1.447804	1.901111	1.76808	3.730057	3.662833	3.965726	2.012892	2.322956	1.902246	1.515236	1.518231	2.089172
Maker00004444.gene	1.786853	0.774348	1.91124	0.551056	1.126536	0.942451	4.382255	3.036134	4.863587	2.434734	3.049703	2.519666	5.412964	5.723212	6.385626
Maker00070702.gene	1.67477	2.19113	2.022514	1.890208	1.994919	2.135335	5.124506	5.053586	5.944756	1.315693	1.085992	1.042107	4.08647	3.799928	3.256413
Maker00028308.gene	2.652355	2.436004	2.587056	5.743441	5.408833	4.595391	2.07056	2.502724	2.396975	4.510558	3.479076	4.051099	5.508543	5.839078	3.886858
Maker00014349.gene	2.030641	2.367004	2.123247	3.101687	3.262819	2.614692	5.01735	4.789118	4.559711	2.070249	2.117972	1.927046	3.384261	4.252315	3.449755
Maker00034348.gene	0.398914	0.67013	0.335046	0.220101	0.362809	0.505681	0.856605	1.805756	1.670735	0.706684	0.619997	0.67042	1.025305	0.708166	0.88121
NewGene_7750	2.086322	1.191152	1.468964	0.204783	0.356859	0.344077	0.398734	0.567803	0.588106	0.378205	0.725195	0.937806	0.643044	0.838537	0.949637
NewGene_7755	0.787502	0.84989	0.747589	0.703008	0.768611	0.824657	4.145306	3.623471	3.141672	1.283367	1.239292	1.214129	0.933535	1.163166	0.827645
NewGene_7757	2.214461	1.949239	1.057212	0.654631	0.619706	0.311382	4.893829	4.805339	4.616462	1.408966	0.922053	1.29396	1.218534	1.369067	1.044783
NewGene_1345	23.349583	23.892902	23.753572	29.414286	29.348883	28.111141	27.522493	29.892471	30.242865	17.213211	22.258827	25.698519	6.017428	6.835307	7.406935
NewGene_1346	1.191589	1.145791	1.40698	0.481752	0.234028	0.143753	0.441035	0.295311	0.813907	1.330592	1.552467	1.628734	0.995041	1.516014	1.0732
NewGene_1347	7.415811	7.739534	8.052401	2.48689	2.440551	2.124311	2.682734	3.538279	3.005747	9.285491	9.40551	9.285891	7.31464	7.84161	7.536902
NewGene_1340	0.351367	0.464396	0.445207	0.743617	0.37228	0.543315	1.270049	1.016166	1.269164	0.416885	0.415419	0.15047	0.599731	0.909233	0.980687
NewGene_1349	0.81492	1.017908	1.081764	1.772496	2.118074	1.940056	0.651383	0.67902	0.55049	2.196901	2.044856	1.83598	3.199943	2.742271	3.319663
NewGene_3276	1.1809	1.076994	0.784273	0.37165	0.607951	0.470486	1.241492	1.286326	1.146254	0.664287	0.950102	0.961536	0.80253	0.930681	1.063606
NewGene_3278	0.732545	0.469415	1.048495	0.99144	1.167406	0.984881	0.827197	0.808423	0.920978	1.126194	0.759138	0.876502	0.537025	0.632125	0.50235
NewGene_3279	0.566835	0.298438	0.423355	0.643794	0.765914	0.573928	0.345236	0.364155	0.145634	0.428074	0.297915	0.338666	1.369209	0.906889	0.798638
NewGene_1695	0.023979	0	0	1.068334	1.16198	1.419861	0	0.040117	0.030009	3.605243	2.579698	3.435437	0.295617	0.052793	0.054235
Maker00042835.gene	5.676878	5.596473	7.268633	2.550512	2.967873	3.617397	9.9441	8.592886	7.39803	6.555147	5.253589	4.752728	10.634651	8.224133	11.153435
Maker00047363.gene	2.198144	2.690278	3.452713	2.001012	1.704494	1.711851	46.476444	46.408417	40.553402	4.777588	5.139397	5.112123	8.268912	7.708528	8.109195
Maker00057608.gene	141.157181	138.113846	138.902863	217.710526	237.274384	220.93399	48.051975	49.678692	49.185047	113.778595	103.118347	100.575119	142.179123	142.5979	145.488983
Maker00010505.gene	958.668457	908.968811	888.259827	903.373108	920.819519	934.390137	2020.54895	1951.94519	1867.669312	1528.26709	1476.804932	1579.901611	258.786621	283.274933	290.837341
Maker00061548.gene	16.620001	17.112106	18.587566	10.422535	10.329904	10.658335	7.661029	7.939873	7.272659	11.160292	10.915111	10.272651	3.190906	3.299299	3.348153
Maker00004959.gene	1.47537	0.929579	1.345401	1.055521	0.884098	0.88806	5.718309	5.809399	5.568281	2.456151	2.141906	1.931913	0.257596	0.541644	0.492763
Maker00053658.gene	0	2.59349	1.860094	3.511454	3.356354	3.328294	1.702914	0	1.681432	1.172394	1.506613	1.771114	3.088841	3.598974	2.904433
Maker00040753.gene	0.285466	0.352657	0.260217	0.633477	0.697923	0.611456	0.342831	0.159045	0.182912	0.241303	0.223364	0.261944	0.905441	0.287474	0.810627
Maker00004141.gene	189.203705	188.426071	191.047729	65.446602	67.866516	60.817257	94.064796	93.297928	91.119499	59.676125	59.217171	61.828163	33.436508	32.046459	34.746796
Maker00004823.gene	2.135798	2.808827	2.924189	5.795703	6.068202	6.573836	1.893783	2.242459	1.650352	8.098781	5.317789	5.737087	1.195052	0.85075	1.510744
NewGene_2586	4.25394	3.598293	2.873485	2.170139	2.524822	3.3881	6.494503	7.415574	5.490501	4.835635	4.620638	4.518012	3.725536	3.367912	3.820463
NewGene_2585	1.246267	1.013483	1.438277	0.901117	1.327558	0.760971	1.281518	1.73685	1.054973	1.204833	1.350187	1.723457	2.374867	1.881457	3.31121
Maker00015959.gene	267.593475	256.282227	250.106934	244.114365	256.963593	238.179001	189.861465	182.519348	174.99263	264.299377	277.043823	279.058044	428.061615	471.912109	469.549347
Maker00032143.gene	0.719436	0.559213	0.570798	0.402167	0.332018	0.577493	0.857851	0.815872	0.943117	0.753064	1.017562	0.746809	1.515627	1.607289	1.89766
Maker00035257.gene	0.407723	0.537868	0.470402	0.258373	0.091033	0.15324	0.380675	0.14192	0.180641	0.42948	0.301232	0.351359	0.543071	0.798642	0.80045
Maker00068343.gene	13.725635	13.457607	14.880951	3.242446	3.015029	2.84421	5.63177	4.793154	4.522732	6.123626	6.518371	5.45988	9.005577	7.664114	6.775969
NewGene_3186	5.145851	3.957924	4.992791	2.730946	3.558988	3.796221	2.010876	2.231836	2.025527	1.285479	2.433321	2.727702	4.177472	4.661554	4.293013
Maker00022941.gene	0.893002	0.439931	0.699607	1.084442	1.041469	0.697925	0.692587	1.049102	0.521232	2.124586	2.883836	2.466583	2.157084	2.361752	2.555422
Maker00037644.gene	3.731885	3.520506	4.630261	7.612194	7.561189	7.480875	2.158118	2.233764	2.554742	4.878773	4.31477	4.300318	6.34751	6.308074	6.305177
Maker00078919.gene	5.186707	5.371719	5.712646	11.327226	11.843487	10.963397	9.238429	9.971979	9.097403	8.953115	8.638974	8.815748	12.470684	13.050354	12.522439
Maker00030481.gene	3.123612	3.909813	3.83287	2.142314	1.6461	1.939057	1.972418	3.302591	2.219146	4.594539	4.416237	4.676144	1.101826	1.038558	1.176858
Maker00060900.gene	16.180487	15.45483	15.774424	15.356575	14.80055	15.863553	5.5469	5.348382	5.577571	17.299023	16.539684	16.34395	23.828157	22.638983	20.699574
Maker00055451.gene	18.589693	19.062695	21.337769	16.574089	15.9601	15.441202	8.74404	8.328875	8.935637	16.805893	13.994555	16.062267	10.608586	9.363772	9.388958
Maker00016292.gene	8.954758	7.562555	8.983606	5.143991	5.240197	4.861527	11.188601	10.508646	11.226332	5.766622	5.619652	5.615664	21.499092	24.73554	19.513926
Maker00073461.gene	5.970483	6.014508	5.814242	4.629335	4.074503	4.473452	13.823655	13.959249	11.837661	2.974326	3.156872	2.845727	9.084981	8.591397	10.047712
NewGene_8777	1.755734	2.368707	1.207769	1.350608	1.492006	1.557475	0.684378	1.435236	1.090059	0.519064	0.433213	0.320139	0.707143	0.843705	0.702053
NewGene_7030	7.668699	9.768655	7.0627	1.883587	3.663564	3.354924	2.434002	4.088286	3.229054	2.673445	4.018025	5.397344	2.741737	0.404618	5.773244
NewGene_12411	67.709053	64.788452	55.369469	44.264587	49.680763	47.886288	346.166779	330.143677	347.774017	225.156998	221.019318	242.398849	5.115467	5.797619	4.807717
Maker00051251.gene	6.399432	5.79793	5.887285	2.825562	3.047557	3.26683	5.471121	5.846147	6.626029	4.599853	4.252048	4.215628	4.936477	5.89801	5.41489
Maker00015238.gene	17.60408	18.36084	17.875307	23.456373	22.957661	23.365761	26.655964	27.44203	24.466614	13.357416	12.055265	12.439857	18.140432	19.169025	18.711517
Maker00035279.gene	0.840508	0.515969	0.751858	0.742284	1.178904	1.149142	2.081678	1.660457	1.446735	1.00216	0.726423	0.798305	1.738989	2.024646	1.647195
Maker00069059.gene	0.42686	0.395812	0.388513	0.784703	1.124011	0.511908	1.503628	1.571979	1.24789	1.022635	1.115213	0.777936	0.760835	0.768398	0.35525
Maker00033657.gene	4.417603	3.747905	4.082638	2.63654	2.484285	2.681092	4.235508	4.789327	4.513696	6.415417	5.766754	5.072601	8.596702	8.567708	7.991849
Maker00074986.gene	29.943678	31.026663	29.692877	33.092953	34.510109	37.895008	26.19915	26.30994	26.483656	28.642168	29.010904	33.079948	14.688808	15.57581	17.294405
Maker00073451.gene	5.936524	6.072978	0	9.432869	7.409696	9.738202	0	4.786575	0	0	0	0	0	0	0
Maker00044469.gene	3.64175	4.280171	3.037858	1.612324	2.082387	1.881776	3.16716	3.20213	2.909837	2.496118	2.672794	2.917439	4.884235	4.863728	5.335725
Maker00030307.gene	0.753197	1.241381	0.709325	0.564973	0.294684	0.35402	0.896699	0.902535	0.317807	0.715418	0.691513	0.477025	1.134017	1.393001	0.809057
Maker00034700.gene	2.258737	2.066751	2.550918	1.868569	1.328354	1.213678	4.758701	4.843527	5.302487	1.715153	1.703449	1.433547	5.580464	5.294173	5.792911
NewGene_6635	0.639592	0.4553	0.906436	0	0.368164	0.087853	2.54096	2.362285	2.566397	0	0.457913	0.48591	1.168956	0.975434	1.771915
Maker00008314.gene	40.721531	41.859615	36.935051	11.572486	12.927391	11.338772	45.947117	43.921932	44.280853	34.768192	34.685364	34.304718	25.031521	30.960615	28.850285
Maker00029270.gene	20.16692	17.166138	18.254244	20.73999	19.498932	22.37023	40.926956	37.484299	40.424137	16.661058	16.351688	17.104095	16.856581	16.476124	16.230528
Maker00045255.gene	2.934743	2.589395	1.740023	1.232927	1.618164	1.849933	3.158428	3.527884	3.907088	3.499204	2.129606	2.784796	2.72571	1.595463	2.14084
Maker00026952.gene	211.545044	217.749725	222.848587	67.330345	69.137489	66.763161	113.272774	115.540398	118.948883	204.982513	204.409714	190.87558	108.077782	117.76194	112.003349
Maker00020639.gene	2.553114	2.085454	2.291002	3.150868	3.429323	2.694102	1.30746	1.158004	1.684967	1.587963	1.656086	2.004737	5.686669	5.617011	6.330926
Maker00025273.gene	0.922745	0.531966	0.552434	0.286854	0.727863	0.771013	1.269628	1.11918	1.462333	0.469979	0.473977	0.634219	0.937828	0.876132	0.597678
Maker00001053.gene	0.575668	0.479752	0.624218	0.337163	0.209486	0.244736	0.251964	0.359248	0.419566	0.242045	0.393619	0.241815	1.111611	1.191135	1.280481
Maker00038894.gene	11.824222	12.196275	13.70096	10.516111	10.653186	10.086163	19.229891	19.630171	18.064371	12.857789	12.501125	11.964553	33.792076	32.071236	31.474669
Maker00016196.gene	12.373874	12.295375	13.812539	12.436735	12.851359	13.756758	4.279707	4.619665	3.681219	9.899239	11.414867	10.852204	13.796907	13.010966	13.36165
Maker00069190.gene	66.710632	72.717018	60.812481	73.889832	71.802116	69.796577	21.496485	20.811523	21.567263	33.296562	43.130875	47.495049	51.373245	60.055927	58.589989
Maker00016115.gene	2.922199	2.812876	2.996732	1.134241	0.745486	1.097148	0.429164	0.133256	0.201498	8.781776	7.271921	9.024166	0.543334	0.425899	0.499903
Maker00042765.gene	1.148613	0.807578	1.059946	0.308332	0.335283	0.692172	0.162824	0.242449	0.20699	0.732398	0.748786	0.357061	0.256851	0.181961	0.38793
Maker00016400.gene	61.860996	59.345798	63.467484	82.201088	77.563408	79.713631	35.879261	35.776005	35.482689	49.399014	48.400383	50.502895	35.507896	33.782814	37.83728
Maker00039852.gene	0.914471	0.72551	0.713875	0.355475	0.528215	0.46571	0.994112	1.302052	1.350773	0.958877	1.118779	0.651582	1.70123	1.676064	1.786838
Maker00014465.gene	1.830724	1.016647	2.090651	1.744232	1.94329	1.554047	4.872692	4.288199	4.784309	2.347098	2.475058	2.548654	1.981622	1.012028	1.723482
Maker00000441.gene	276.441711	270.455475	244.803955	116.263573	127.347282	125.575485	70.332283	63.572651	67.251396	41.120136	40.885921	44.489876	118.999603	136.677856	131.175781
Maker00069163.gene	2.570606	2.704917	3.111114	5.894338	5.3985	7.088281	8.044657	7.948562	6.839261	6.311187	5.304564	5.693286	5.051073	3.564473	5.182403
Maker00054162.gene	0.725554	0.561614	0.68598	1.187637	0.382615	0.478178	2.548504	1.905481	1.845903	1.060613	0.604153	0.85582	0.406456	0.698012	0.812832
Maker00058927.gene	2.206003	3.118389	2.789964	0.483163	0.083947	0.233786	0.712163	1.110391	0.780715	0.396085	0.149965	0.425006	1.138879	0.808279	1.513208
Maker00075625.gene	3.099251	2.914948	2.985312	1.2119	0.81355	1.104791	9.222777	11.14752	8.556647	1.954456	2.443393	2.056224	5.649176	5.860321	4.902938
Maker00005916.gene	89.57917	88.123688	75.540779	144.512695	143.296509	149.117203	100.825768	89.639076	91.652496	81.074898	83.825462	89.900414	10.569528	12.49085	11.516698
Maker00032332.gene	1.115325	0.455149	1.041584	1.435088	1.228298	1.871417	2.429844	2.363978	1.316667	1.009033	1.047987	0.806728	4.5506	5.005097	7.227556
Maker00016552.gene	25.226997	25.042688	27.606998	18.720629	19.171177	20.708805	56.774715	55.511108	53.075089	26.260429	22.448685	22.912664	71.380135	70.122604	66.617241
Maker00075016.gene	0.738004	0.4482	0.448432	0.609169	0.556698	0.47379	3.950846	3.834508	3.973926	1.408024	1.236955	0.940639	1.183598	0.940475	1.098902
NewGene_3164	0.917536	0.771743	0.914866	0.062481	0	0.182159	2.017579	1.447874	2.196405	0.786331	0.454736	0.413564	0.181268	0.239534	0.2321
Maker00025244.gene	0.467872	0.502015	0.373261	1.170131	1.286875	1.309985	0.289023	0.322731	0.202003	1.080078	0.422079	0.550666	1.429729	1.355133	1.13018
Maker00041032.gene	3.754543	4.334402	2.564961	1.23008	1.498819	1.662954	1.517032	2.360958	1.831582	1.669523	1.737292	1.881947	5.009513	4.104995	4.311428
Maker00015801.gene	3.473753	2.384801	3.331253	0.990109	0.487939	0.758081	8.391635	8.047453	9.730713	1.629516	1.494857	2.107377	0.936918	1.149898	1.777314
Maker00036630.gene	1.428358	2.02985	1.941707	2.904241	2.705085	1.994542	11.314788	11.409361	11.807196	7.225317	6.142365	6.925679	8.285585	10.049365	9.59329
Maker00039366.gene	2.236199	2.156665	2.278919	2.06579	1.603252	3.013508	1.342461	1.673592	1.262632	1.022153	1.431633	1.046284	3.602104	2.838379	2.792978
Maker00020476.gene	0.096706	0.185935	0.194205	0.173739	0.508078	0.220655	0.097578	0.105688	0.070697	0.141495	0.117655	0.310426	1.894673	1.48631	1.465637
Maker00016554.gene	0.411552	0.10763	0	0.728807	0.109905	0	1.243272	1.193737	1.57341	0	0.19641	0	3.473721	2.672372	2.623719
Maker00005096.gene	26.782734	24.187588	29.13772	17.710339	16.63999	17.817989	98.386665	92.692398	90.172562	55.861801	51.918224	56.698807	25.285215	25.113031	23.35895
Maker00026916.gene	0.81337	1.093979	0.396791	1.939955	2.438102	1.435457	4.946754	5.999211	5.157703	0.605712	0.281053	0.580611	1.183245	0.517803	1.410504
Maker00013351.gene	0.79924	1.348279	1.663608	0.676389	0.322892	0.174147	0.161855	0.810262	0.445454	1.422269	0.712328	1.84259	0.639217	0.318647	0.651642
Maker00020529.gene	1.610798	1.498013	1.011436	0.747354	1.454169	1.447572	0.756935	0.586872	0.596678	0.548793	0.739299	0.426673	1.328971	1.756354	1.530973
Maker00058007.gene	18.907084	20.401978	17.955114	23.488686	25.00671	21.256863	30.013004	32.916641	29.871948	52.91621	47.226875	51.701603	7.392674	7.588556	6.862721
Maker00033665.gene	10.051955	10.74116	10.431161	8.428784	8.782762	9.268175	22.963444	23.702623	24.023533	12.175124	11.081047	9.399499	14.580538	15.264825	13.790601
Maker00026616.gene	5.878603	4.459427	4.900647	7.075964	12.032573	8.803649	2.868994	1.747405	2.417479	3.861702	2.751065	2.972336	10.021696	10.47375	10.23502
Maker00055750.gene	173.532623	166.052475	165.64093	152.074631	145.912918	153.987411	152.796677	149.298782	146.469833	145.522629	149.751541	154.413467	89.751495	91.268684	93.457062
Maker00045410.gene	8.91373	9.013684	9.860048	8.277183	8.684951	8.477411	9.204772	9.08411	6.891903	14.921318	13.629133	13.355236	3.04168	2.790678	3.082225
Maker00000963.gene	1.77182	1.828035	1.983216	1.201467	0.840748	0.998068	14.302815	13.475676	14.115009	10.755522	9.945763	10.692547	3.836918	3.88622	4.074675
Maker00070792.gene	7.493755	7.951828	8.633599	4.975915	3.258403	3.932989	0.981989	1.744289	2.0437	2.177464	2.386335	3.041855	22.805258	22.267237	25.276316
Maker00050941.gene	14.179739	13.2271	14.764791	9.131154	7.340127	8.89007	10.628737	10.687039	10.618852	12.208423	13.698792	12.52475	5.847293	7.245026	6.477143
NewGene_11839	9.279357	10.422891	8.742686	4.652395	6.733062	4.94097	1.656827	1.180391	1.446674	3.410644	3.601534	3.29249	11.916279	12.619501	12.921422
Maker00078988.gene	26.079359	26.271748	27.099112	27.602728	22.878529	25.635595	86.299805	87.925224	79.272758	27.364853	22.871784	23.202274	22.534327	20.797461	24.189272
NewGene_11830	16.786753	17.992765	15.241302	14.333501	16.114695	15.186298	15.973764	20.989265	16.310335	19.123432	17.078627	18.388737	4.254485	4.064177	5.844789
Maker00051299.gene	0.252436	0.318206	0.245574	0.407141	0.433054	0.46006	1.469219	1.424705	1.790608	0.645582	0.42242	0.300759	0.651624	0.738033	0.703853
Maker00037360.gene	0.074083	0	0	0.339163	0.271094	0.370113	3.979286	3.027512	2.213338	0.307844	0.09593	0	1.618418	0.789006	1.058563
Maker00020361.gene	14.321347	13.754568	15.274464	17.756109	17.598763	19.177711	18.614679	19.972736	20.011549	18.69965	17.296358	18.091553	7.474875	7.715079	6.335952
NewGene_9301	1.932928	1.456636	2.356405	0.897859	0.564018	1.04562	2.533029	2.144814	2.869472	0.710521	1.018615	1.197196	1.036818	1.145115	1.135997
Maker00046871.gene	104.608063	100.507202	101.267715	97.342468	100.403358	107.454948	292.423981	285.490936	273.323486	318.065125	288.166382	295.708923	22.038197	23.683422	24.783113
Maker00077373.gene	7.275517	7.513723	6.921546	5.546466	4.933772	4.869938	6.074298	6.026163	4.90869	6.389323	7.603065	5.318365	12.255647	13.515175	12.359406
Maker00004932.gene	2.61714	2.725134	3.11802	6.204532	5.005189	5.259894	1.026293	1.017877	0.881648	1.553529	1.501361	1.550422	5.447679	4.854663	4.84181
Maker00031520.gene	6.069796	5.916102	7.794548	4.442985	4.98281	4.301023	3.801433	4.013919	3.979518	5.841549	6.169021	5.208859	14.629135	14.377919	14.774335
Maker00072104.gene	0.479589	0.691892	0.506755	0.091978	0.83745	0.430305	2.71806	1.832755	2.227672	0.461725	0.715235	0.332704	1.243611	1.401132	1.285715
NewGene_11300	26.324251	24.326516	25.41243	34.545238	35.439363	35.980114	6.997104	7.520271	6.110243	27.106368	26.316331	26.133214	8.707522	9.076865	8.45362
NewGene_11308	0.172725	0.092545	0.23683	0.078842	0.339063	0.047288	0.694089	0.682873	1.055894	0.250629	0.305365	0.239134	1.075825	0.825543	0.773501
Maker00056705.gene	8.286098	8.551532	9.076659	10.521809	11.167895	8.569497	5.696412	5.711183	5.667291	8.424043	7.606914	8.866533	12.896124	13.544413	14.663337
Maker00000576.gene	39.132648	39.778271	34.962986	16.374012	17.999252	19.550711	19.108032	17.98321	19.192902	16.845726	13.860522	17.283028	12.060796	12.713265	14.156379
Maker00040029.gene	0.99744	0.980978	1.182421	2.550489	2.991313	2.895354	0.861037	0.68047	0.791212	2.146729	2.055079	2.305208	1.131111	1.325971	1.101423
Maker00032122.gene	0.531675	0.612682	0.570115	0.418733	0.713544	0.473805	0.45245	0.3828	0.305539	0.483188	0.426389	0.569501	2.418174	2.335105	2.432303
Maker00002857.gene	0.944346	0.571621	0.632773	1.458226	1.394351	1.092408	3.868765	4.188436	3.582011	1.784738	1.77695	1.04462	0.681915	0.674085	0.261601
Maker00057941.gene	0.502873	0.478665	0.474169	0.968849	1.35477	1.032299	0.366457	0.190549	0.373829	0.930245	1.184476	1.716459	2.659268	2.437291	2.654208
NewGene_2036	0.402723	0.280006	0.364105	0.11931	0.161719	0.282268	0.42409	0.183366	0.513803	0.243404	0.337009	0.213526	2.725765	2.842497	1.381642
NewGene_2857	3.42118	4.306128	3.860355	5.200245	5.141053	5.678194	7.804559	7.176821	10.248326	11.663767	14.834759	14.877925	1.918704	2.864456	2.412856
Maker00031905.gene	2.787738	3.449947	3.729842	1.751581	2.535057	1.975249	2.979315	2.319499	2.212508	2.289374	1.848405	2.008824	10.996347	10.957965	11.872506
Maker00029383.gene	60.065678	53.177322	59.900154	45.880825	51.882935	50.451641	48.359257	49.229877	50.275047	39.880695	41.510315	40.392239	101.583054	102.432251	110.26548
Maker00016715.gene	1.717304	2.392492	2.842757	1.872742	1.742279	1.584599	10.06461	9.442557	5.510395	5.669678	4.313595	2.732867	3.410845	2.94471	3.286773
Maker00052393.gene	14.950393	15.057074	13.974945	0.219171	0.522133	0.075939	3.498894	3.437918	3.072559	1.689448	2.531137	1.530239	4.441793	3.035081	3.811104
Maker00008590.gene	9.586604	10.403554	10.19336	8.42667	9.622684	10.17598	32.289749	32.285587	29.80212	9.927487	9.814987	10.413016	13.138707	13.370666	14.001828
Maker00031021.gene	3.843902	3.105957	3.233305	3.117161	2.48575	3.156893	2.067554	1.643538	1.278508	5.569221	6.416241	5.917993	0.91	0.875663	0.739908
Maker00045960.gene	0.314409	0.159287	0.475573	0.406721	0.21393	0.10638	0.252091	0.296168	0.29341	0.228148	0.331518	0.197316	2.16065	1.121167	1.316294
Maker00078068.gene	26.300722	24.864929	27.17907	20.380426	21.145191	21.738247	5.971139	5.621017	6.40863	11.381382	15.404149	14.420628	39.230431	41.335762	39.00948
Maker00071494.gene	4.626568	4.114895	4.769193	3.603137	3.400257	2.726781	2.153399	1.894258	1.531134	3.674834	3.432816	3.496258	6.288888	7.64462	6.855394
Maker00009145.gene	0.864018	0.73728	0.84645	0.673264	0.468623	0.941496	3.184767	2.597989	3.204815	0.880188	1.337287	0.964416	1.98655	1.437109	1.582255
Maker00010199.gene	0.593001	0.916831	0.698459	0.19631	0.489991	0.558697	2.122371	1.615095	1.983753	1.373276	0.964632	1.10838	1.35416	1.411074	1.017746
Maker00000610.gene	17.245386	16.856691	19.122906	15.610843	16.588591	18.688972	18.110794	18.158289	18.648237	30.792778	27.515574	27.124399	13.635811	13.762263	12.540266
NewGene_3843	6.648647	7.234988	8.346031	5.165206	6.190855	5.045467	1.147433	1.326206	1.000921	5.528022	6.748258	6.957686	13.715191	14.137927	13.86858
Maker00019386.gene	6.207608	6.010843	6.046803	6.585781	5.210226	6.646904	4.919075	4.404038	5.353389	9.846563	7.879161	8.711022	12.204951	11.325334	11.840576
Maker00004846.gene	11.373195	10.524406	12.039116	12.618426	11.251862	10.692642	37.401257	35.212986	36.322361	12.777856	11.862428	11.569283	17.447393	19.328169	19.809341
Maker00064232.gene	117.447212	114.574173	110.761391	113.442604	117.349457	115.330498	40.769566	45.043728	46.39045	67.415367	80.703728	82.010292	52.760185	55.566151	53.994778
Maker00005596.gene	0.866175	1.101463	0.986389	1.526387	1.258969	1.066914	0.356455	0.550536	0.364172	1.233585	0.914001	0.698959	0.992361	1.448357	1.268826
Maker00077893.gene	13.84587	11.581467	12.100206	15.583633	16.583405	14.703883	20.118992	19.381042	18.854374	18.966526	16.34182	15.650042	0.341074	0.560075	0.389894
Maker00019310.gene	12.663009	12.002136	13.734576	6.391197	5.553348	6.221543	5.968926	5.946113	6.32792	7.244676	8.028125	10.114283	9.662536	9.654059	9.784527
Maker00072584.gene	3.404086	4.962406	5.25944	2.540788	1.965358	2.217928	4.813917	3.677204	4.010418	6.402295	4.257591	5.072341	4.957946	6.633146	5.639756
Maker00020541.gene	7.96006	7.851423	7.72438	5.275738	5.668236	5.279154	8.010325	8.103937	8.304282	9.506301	9.992037	10.175324	3.368217	3.314795	3.170949
Maker00033302.gene	28.409792	28.108654	24.416018	14.508339	12.404374	15.303445	20.613087	21.504866	20.214134	26.991629	25.698145	22.5987	12.269001	15.80091	14.640479
Maker00021636.gene	2.240462	2.463556	1.849466	0.349915	0.564247	0.612204	0.955427	0.799682	1.015311	0.628828	1.20131	0.57177	1.322015	1.019389	1.515444
NewGene_10823	0.45623	0.344927	0.290421	0.371972	0.669188	0.633962	0.755044	0.982563	1.18639	1.572676	1.131297	0.934684	0.204807	0.070314	0.190836
Maker00028001.gene	324.27475	289.319641	309.664276	426.629089	431.254059	418.298676	122.217499	118.417686	113.356537	189.033173	227.164719	229.108322	272.103119	314.763397	315.722168
Maker00077492.gene	5.297057	5.114552	5.605238	9.428473	9.218469	10.338754	7.953449	6.484038	6.320804	5.410571	4.545301	5.455197	13.879462	14.232608	11.867217
Maker00026581.gene	7.580881	8.049145	8.875816	5.488113	4.987738	5.642489	9.542243	9.704012	10.294621	7.051918	6.86261	6.544589	13.641117	14.525457	13.516805
Maker00075948.gene	4.536784	3.976512	2.338372	5.915519	4.04515	3.785331	31.514868	30.524292	34.107887	21.962879	22.828987	24.17754	1.991357	3.046307	2.863284
Maker00011481.gene	6.129261	6.730921	5.40423	3.813356	5.050666	3.211625	10.964566	9.673903	11.281664	6.955859	6.688972	6.337224	3.945226	3.929359	3.899796
Maker00016615.gene	1.271336	1.182697	1.508988	1.956416	1.726165	1.999413	4.213299	2.723258	4.07321	2.033387	1.554883	2.158328	2.578831	2.216325	2.400933
Maker00011293.gene	0.351251	0.292068	0.420696	0.508275	0.561765	0.491845	0.308604	0.185084	0.17872	0.413779	0.56678	0.418687	0.40074	0.370017	0.51945
Maker00038704.gene	6.887548	6.80211	6.771688	5.886835	7.214415	6.971952	5.990364	4.616925	4.660445	5.755592	3.819935	4.077921	13.109791	11.965119	12.926523
NewGene_7653	61.260222	73.148618	62.617103	73.444103	78.50425	72.024006	33.973329	31.845411	28.054044	47.16094	41.940436	44.280875	29.625712	34.158469	32.487123
Maker00040188.gene	6.003626	5.731482	5.712508	7.532412	7.098648	8.971398	1.454748	1.9011	1.943255	7.240911	8.23073	8.761929	2.135957	2.858951	0.643646
Maker00015211.gene	2.543989	1.495145	2.093258	0.843916	1.923049	1.075358	0.545583	0.506373	0.483132	0.920371	0.784325	1.065105	1.608711	1.09237	0.848826
Maker00052413.gene	28.606161	29.090889	28.122311	18.574368	18.532286	18.367414	57.157532	61.33194	53.595463	20.902697	17.386215	19.794781	30.153522	28.558807	27.761808
Maker00063693.gene	3.718979	4.011844	3.809805	3.217225	3.218285	2.634991	6.404562	7.257207	6.073438	4.127118	4.586246	4.171314	4.914877	5.129468	4.949124
Maker00042756.gene	0.586649	0.574501	0.727681	0.52981	0.55135	0.49562	0.654963	0.479955	0.736434	0.787368	0.768831	0.773825	0.552441	0.403392	0.357418
NewGene_1554	4.434173	5.416899	3.172583	0.710303	0.620576	1.128465	0.661495	0.396597	0.665998	2.229358	2.937677	2.446418	1.486853	1.717337	2.058449
NewGene_1557	1.015131	1.349222	1.226284	0.457957	0.541216	0.294986	1.983438	1.877712	2.163168	0.803301	1.075154	1.179885	1.274611	0.872372	0.942127
Maker00064184.gene	44.020985	41.058083	43.830853	30.884356	31.039022	26.196508	78.050613	77.402252	76.983757	47.392429	53.49268	49.678574	58.417133	52.91391	51.76725
NewGene_5581	6.430226	5.845895	5.895862	3.082842	2.919101	3.691353	4.42734	3.544078	3.967559	3.658097	4.961816	5.503181	2.032162	2.25065	2.350443
NewGene_6018	50.322518	44.233467	46.755783	23.196164	23.662855	21.644333	24.79369	20.852485	20.049942	23.152926	26.111572	26.343604	30.987069	32.201282	31.972304
NewGene_6013	39.291522	37.834334	41.078645	19.289769	19.757263	17.007364	40.432587	39.226452	40.100387	40.031799	37.131431	37.295476	131.077788	132.372117	129.318124
NewGene_3021	26.408528	27.552742	26.425756	10.729904	10.804671	11.056758	7.567224	7.340576	7.626881	31.457338	28.204336	28.521072	23.378252	23.744766	22.857469
Maker00039433.gene	0.727483	0.802834	0.7454	0.243022	0.342187	0.575141	0.477199	0.291129	0.256236	0.468781	0.111332	0.36321	0.533068	0.434983	0.106316
Maker00038384.gene	15.997506	13.427253	14.157547	13.038528	14.371519	13.25953	15.053329	15.975328	15.413486	14.149324	14.892177	15.433384	7.200729	9.899649	9.214454
Maker00001111.gene	4.631077	4.466739	5.204121	5.111967	5.020318	4.932451	3.049538	3.327246	2.801653	3.48971	3.962636	4.050383	6.57445	8.080551	7.32092
Maker00053406.gene	4.595768	4.370017	4.368163	5.022913	8.005449	6.218602	3.581724	6.390224	5.543345	5.421152	6.683885	7.938512	2.485308	2.520649	1.894721
Maker00015976.gene	0.999979	0.454678	0.774506	2.18851	0.849366	1.511939	3.096446	2.247698	2.14145	0.73871	0.949858	1.226963	1.9571	1.684237	2.938128
Maker00000449.gene	3.35286	3.226237	4.663531	1.890102	1.915102	1.782087	1.708789	1.891898	1.894292	7.699797	6.808536	7.813739	1.000117	1.388071	1.455979
Maker00068599.gene	0.625035	0.816532	0.687808	0.477524	0.409994	0.291017	0.271181	0.258638	0.339389	0.304502	0.303288	0.305429	1.158252	0.883881	0.392673
Maker00053499.gene	1087.087036	1085.117676	1078.989258	1399.524658	1603.76062	1413.656128	1419.611084	1426.178955	1437.8573	1218.856934	1266.176636	1208.804443	484.093719	542.400696	539.965515
Maker00058281.gene	21.668877	18.641369	20.97658	7.802149	8.001907	8.701704	21.978079	23.292614	20.435272	22.785072	21.729662	21.729782	18.016054	20.591871	21.676752
Maker00016149.gene	0.72997	0.959197	1.250564	0.805862	1.271783	0.739187	0.637511	0.33961	0.597714	1.625894	0.78403	1.084818	1.371555	1.606689	1.395029
Maker00000736.gene	266.425934	250.256027	269.567261	180.63765	178.101852	182.662781	121.378319	118.72039	119.320915	164.195053	155.80542	150.77037	162.033554	170.062378	171.824219
Maker00078613.gene	2.006759	3.441435	0.965168	2.317667	1.614112	2.233533	3.380411	4.931733	4.207896	1.990985	2.165318	0.725351	4.457299	4.178136	3.013815
Maker00008893.gene	0.576403	0.481692	0.964614	0.486113	0.831506	0.616482	1.085003	1.129022	1.23142	0.768882	0.593006	0.74744	2.562563	2.080746	2.531699
Maker00068152.gene	14.204825	14.577453	12.927655	3.75879	4.956057	5.070347	3.622408	3.896874	4.413076	19.542992	17.814581	18.696625	4.168986	3.920743	4.399744
Maker00071535.gene	137.618454	117.239716	132.717438	95.703659	97.351303	97.368317	43.012939	42.512154	38.291935	151.195969	141.375229	141.977966	63.36393	70.098526	67.231926
Maker00075828.gene	6.808577	6.718576	6.179532	5.573658	7.7701	6.356728	3.829517	4.201086	4.252162	7.3621	6.030375	7.275024	11.907596	11.274569	10.79992
Maker00035206.gene	3.858099	3.439745	4.155312	2.494802	2.397579	2.133609	2.532004	2.624685	2.876044	3.307227	3.18168	3.1279	7.457598	6.6198	6.723976
Maker00025376.gene	1.74925	1.717933	2.009225	1.023168	1.315204	1.935218	4.408409	4.202089	3.507578	2.276971	2.052338	2.637663	2.84669	3.177727	3.419255
Maker00071414.gene	18.290154	18.480539	16.13711	21.431374	19.69438	21.241428	91.27079	84.952339	79.946312	42.944645	45.740128	44.612526	3.822602	5.164701	4.300222
Maker00077271.gene	5.730208	5.578838	5.294844	4.926382	5.632714	5.708409	14.697202	14.483798	14.465031	7.270134	6.879061	6.337188	7.311584	7.095152	7.131964
Maker00019157.gene	735.49231	751.629089	787.834473	310.026672	322.113708	308.406128	310.400909	307.3172	324.951904	754.776367	660.454346	636.5224	167.686981	170.927338	174.869232
NewGene_9542	1.786269	2.359102	2.087064	0.019266	0	0	0.428375	0.492745	0.664815	0.120836	0.123931	0.219259	0.730055	0.523784	0.402211
NewGene_9544	0.567589	1.00863	0.630234	0.149381	0.145849	0.164737	1.247206	1.173769	1.028733	0.336644	0.406093	0.423237	1.544626	1.747697	1.167776
Maker00001148.gene	9.198093	8.547532	7.945393	6.184401	6.650448	8.344884	29.469557	31.19622	29.168253	6.450153	6.157538	6.71872	13.550881	13.092384	12.557304
Maker00044450.gene	1.106271	0.845359	1.035438	1.027183	0.926557	0.899277	4.556357	4.929253	5.548387	0.667627	0.509099	0.846223	0.665064	0.644753	0.987749
NewGene_11462	0.483571	0.530267	0.415042	0.495313	0.547571	0.530558	1.671837	1.682712	1.570962	0.953937	0.796655	0.875809	0.634698	0.776258	0.587906
Maker00067466.gene	2.259302	1.05513	2.090808	0.584808	1.437556	0.916609	35.39286	31.854437	37.595253	6.530228	7.041875	7.364292	1.707366	1.643751	1.29433
Maker00056769.gene	5.321791	4.447068	5.639823	1.820458	1.48121	1.892159	2.277757	2.562273	2.671215	3.775957	3.698998	4.395923	19.259262	19.571688	20.493952
Maker00008236.gene	0.615953	0.485794	0.25833	0.457751	0.502944	0.438386	0.949105	1.262028	1.082365	0.299415	0.411633	0.836398	0.670386	0.542796	0.600956
Maker00016331.gene	72.491341	64.211182	65.030418	53.289585	54.54562	53.113724	47.666199	47.169258	45.681374	42.442959	48.507256	48.881668	12.558905	13.143829	14.434245
Maker00069895.gene	3.783093	3.861038	4.31407	0.234524	0.17549	0.291816	1.412443	1.06961	1.358496	0.199383	0.080773	0.06174	1.545529	1.222093	1.762228
Maker00020710.gene	15.693684	16.503067	15.733685	12.737081	14.482747	14.110368	30.119335	29.228132	27.619514	17.821266	17.26428	16.174026	17.667692	15.877313	14.932928
Maker00054450.gene	1.367165	1.663557	1.60427	0	0.157955	0.38469	2.199815	1.62846	1.831291	1.242396	3.037902	3.924716	1.964885	2.653451	1.595411
Maker00033232.gene	1472.967163	1352.042725	1409.890747	1711.347046	1652.049805	1724.289429	1579.241821	1576.667725	1584.361328	1840.057495	1762.640381	1778.253418	1003.440796	1056.685913	1034.358643
Maker00069143.gene	0.661039	0.659595	1.042702	0.877088	0.984692	1.131272	2.764005	3.023423	2.910483	1.822898	1.646146	1.445647	1.439716	0.955454	1.065002
Maker00021659.gene	1.681662	1.741621	1.581091	1.516406	1.560604	1.605788	3.900918	3.546133	2.911286	2.34968	1.38992	1.77584	1.714011	1.635389	2.415171
Maker00078837.gene	0.873122	0.832141	1.049137	0.990252	0.748039	0.71602	1.198883	1.134708	1.104023	1.273717	1.368337	0.803833	2.537545	2.613719	2.438794
Maker00012399.gene	1.909485	3.082778	2.374918	1.305896	0.78439	0.856164	10.456444	10.25852	10.688516	1.26837	1.426664	1.324715	0.279597	0.215714	0.449313
NewGene_322	8.227834	8.196884	10.708624	0.591476	0.740366	0.578783	1.060243	1.167384	0.657187	1.101151	1.083538	1.117364	2.780546	5.181444	4.767704
Maker00010315.gene	37.927208	37.359524	40.85059	70.03669	68.970253	76.043564	57.900162	64.333786	59.310963	76.550438	68.249741	70.415085	35.480537	35.419502	33.793701
Maker00029252.gene	996.861938	961.874207	951.057922	1109.464233	1068.84082	1182.607788	349.100555	340.657867	314.492584	1014.971069	877.5625	889.743347	439.150146	434.86441	433.962006
Maker00056764.gene	0.876852	1.047942	0.946469	0.069654	0.08078	0.156539	0.497028	0.344768	0.288901	0.058947	0.083399	0.160064	0.461263	0.492838	0.583623
Maker00033635.gene	1.506301	1.247568	1.571211	5.783159	5.23676	6.650524	1.405887	1.676938	1.265339	1.339744	2.051577	1.747295	2.031497	2.540112	2.593663
Maker00003894.gene	577.311584	545.499329	515.501892	240.814178	250.008957	250.611526	305.821472	302.13623	299.402222	449.390289	419.510132	420.139099	61.423466	71.484108	70.80719
Maker00016282.gene	3.518115	3.497766	3.089605	3.116557	2.918461	2.83741	8.686113	8.268901	7.932387	4.535857	4.002329	4.067986	6.743379	6.761118	6.972944
Maker00034568.gene	54.254997	55.836166	55.13065	33.780823	33.033104	33.294056	433.523132	430.044556	422.327118	76.664024	77.984138	79.478622	16.052225	14.725636	18.07173
NewGene_583	0.407799	0.559556	0.521395	0.494959	0.306591	0.350971	0.703064	0.805811	0.806548	0.835763	0.526689	0.643079	0.420188	0.524315	0.620301
Maker00063599.gene	7.70246	8.141184	7.988947	7.226419	6.321461	7.22665	16.728884	17.470007	15.885904	11.999939	9.285876	10.500173	10.027882	10.555781	9.223026
Maker00037620.gene	13.583344	10.857677	10.515947	6.792521	8.279712	5.559935	20.709688	21.696531	23.694637	30.286646	37.820488	36.660965	7.089667	7.259917	8.575045
Maker00077331.gene	2.50152	2.591492	3.436858	1.757435	1.515862	1.526812	2.273164	2.229345	2.26492	4.83672	4.767722	3.895597	2.6476	2.432891	2.54445
Maker00075861.gene	9.309125	9.121341	10.869605	7.095056	5.525112	7.388026	8.545837	11.531322	8.861935	8.068772	5.383131	6.307448	5.503187	5.440458	5.264913
Maker00000696.gene	4.57575	5.434269	6.09282	3.127251	2.627697	2.924264	8.123264	6.927042	8.225702	4.839867	4.976434	5.011842	13.432778	13.73812	13.188128
Maker00036566.gene	0.064235	0.214592	0.108826	0	0	0.036785	0.729901	0.964182	0.669964	0.054811	0	0.094994	0.092065	0.12106	0.141826
Maker00037191.gene	7.829899	9.318964	6.774188	4.909572	5.810414	4.293373	0.647561	0.577401	0.485463	5.180021	4.523413	5.037877	8.919295	9.835979	7.644757
Maker00020723.gene	2.925931	2.778289	2.445121	1.027662	0.621889	1.316246	1.67908	1.960505	1.589002	1.767201	1.88304	1.828614	6.219703	6.837512	7.823404
Maker00022771.gene	47.509708	45.563549	50.025497	20.654551	19.74008	21.418522	23.238165	25.078014	23.297592	26.883724	23.98715	24.584957	46.221283	44.670437	44.11602
Maker00026705.gene	197.007217	193.912247	214.112091	132.018082	129.922821	133.050674	240.198608	237.312454	238.866364	226.285126	210.675613	216.411285	68.416817	66.711029	65.099777
Maker00005635.gene	6.726964	7.856467	9.654279	8.512293	9.504208	7.834088	7.787405	7.538554	9.707137	9.279817	10.358387	9.401701	21.559364	17.68479	18.52264
Maker00019060.gene	0.345549	0.521728	0.267668	0.379802	0.657739	0.151355	1.354467	1.032338	1.522128	0.42627	0.140974	0.774017	0.382874	0.170021	0.39662
NewGene_13856	20.771854	21.148911	22.702126	6.344012	5.641716	6.332505	29.320761	25.195169	28.251911	23.823687	24.552298	23.737837	5.245828	5.273415	5.198877
NewGene_13850	1.382995	1.333997	1.541409	0.923604	0.767107	1.12146	1.886609	2.249116	1.916082	1.740928	1.449961	1.529834	2.709765	2.388081	2.310634
NewGene_13858	4.321159	3.64768	4.143023	5.839678	6.797106	3.484367	0.974423	1.36626	1.298201	2.27658	2.197304	1.568037	5.595788	4.204646	5.580654
Maker00034706.gene	10.507065	9.030234	10.771275	17.777443	18.447245	20.710928	19.749825	20.528748	17.794069	13.411735	13.964427	11.762259	10.12673	10.209202	8.952261
Maker00010139.gene	0.748507	0.70955	0.944597	0.233784	0.499512	0.494804	3.318288	2.025728	2.553231	1.36158	0.642483	0.572712	0.240482	0.201708	0.198769
Maker00053911.gene	2.337913	2.233128	2.521612	3.105748	3.669358	3.131545	0.066617	0.347885	0.243638	0.852667	0.726165	1.00372	22.256578	25.399725	21.212519
Maker00044213.gene	32.471409	32.354908	33.704472	20.63253	17.8183	19.695477	35.197762	34.861385	29.259403	46.72654	51.304867	51.917667	5.87801	6.599143	5.119186
Maker00038437.gene	2.779076	2.44081	2.461766	2.089708	2.242985	3.182958	5.678974	4.842932	4.285544	4.438074	4.887908	5.39614	2.302862	3.188835	2.967453
Maker00004975.gene	1.513021	1.959847	1.360094	0.291798	0.518988	0.48936	1.267728	1.163476	1.430497	0	0.204969	0	3.487908	3.929651	3.735907
Maker00060708.gene	0.821061	0.720081	0.808704	0.503378	0.566076	0.638026	0.810379	1.37033	0.96486	1.23297	0.597211	1.033958	0.496462	0.540291	0.647091
Maker00078623.gene	2.171406	1.403215	1.729638	1.162216	1.265113	1.684964	3.534913	3.050881	3.009489	1.247106	1.644577	1.765389	1.637742	2.032971	2.049788
Maker00053599.gene	18.049133	20.316841	20.246489	22.4841	21.880598	22.400723	19.862711	20.162872	21.92444	23.58861	22.581266	22.445885	12.803552	12.258782	12.294793
Maker00013896.gene	56.259453	57.425011	52.522285	39.093395	41.801498	42.012943	248.167633	235.80426	236.691803	112.027039	120.772865	123.52494	28.217873	28.432728	26.204437
Maker00054023.gene	10.638879	10.194613	10.735214	14.412582	11.955909	11.548133	7.468828	7.966067	9.167691	9.755316	9.735022	9.411172	18.967113	19.713633	22.19875
NewGene_14859	34.485968	31.177454	28.624278	11.836211	10.625604	12.299327	4.609303	4.297755	3.210329	21.546737	24.814269	23.856008	3.8973	2.915777	2.098498
Maker00005733.gene	47.347961	46.249527	48.877117	104.328415	99.994675	104.734314	107.337173	113.684227	110.205475	127.885643	115.414085	115.232765	38.277306	38.179516	37.444397
NewGene_10770	1.986942	1.538403	2.224986	0.703912	0.817155	1.336544	2.105157	1.751817	2.002818	1.970004	1.971481	1.746278	1.955811	0.975636	1.556664
Maker00004888.gene	0.757642	0.718609	0.930237	0.64982	0.404328	0.73595	0.105613	0.167871	0.097781	0.170267	0.149847	0.368018	0.06895	0.11178	0.35787
Maker00036803.gene	1.057157	1.352773	1.129553	1.270546	0.644032	0.934022	2.249611	2.651553	2.425531	1.829835	1.418621	1.903708	1.51223	1.380671	1.623886
Maker00064966.gene	3.603534	5.971868	2.899573	4.29056	3.115313	3.761875	6.571233	7.314375	6.640137	2.598144	3.711829	3.955482	2.579978	4.591703	3.776978
Maker00005982.gene	2.182584	2.911669	1.577094	2.956879	3.280045	3.145665	1.897194	1.73062	2.645678	1.248544	1.519843	1.683369	4.48432	4.529244	4.441171
Maker00064958.gene	27.813335	29.75359	32.181736	35.903419	40.002239	35.657948	8.599037	9.606297	8.473763	5.274906	4.613344	5.047069	45.457428	49.711185	49.299847
Maker00060884.gene	5.978502	5.715559	6.255054	4.706985	4.943307	3.680985	10.934548	10.489052	10.282361	3.476032	3.391231	3.188961	10.157582	9.476519	10.976406
Maker00000356.gene	4.417788	4.731492	3.788946	3.549777	3.985945	3.588598	9.945045	9.049634	8.172541	5.074952	4.66373	4.622451	3.740902	3.362025	3.88966
NewGene_3554	61.43765	61.507729	61.503144	50.278172	51.286175	46.109	58.010381	59.728725	56.093	58.237057	54.026056	55.605222	137.611904	133.92511	135.230362
Maker00038579.gene	276.054047	261.822021	258.33905	205.790207	215.858063	198.651337	378.57019	357.407623	362.644684	237.515564	235.614273	254.000153	91.17347	103.785065	101.378593
Maker00012473.gene	0.276004	0.083752	0.393223	0.191992	0.036944	0	5.679859	5.067089	4.515477	0.07537	0.090227	0.039008	0	0	0
NewGene_15728	27.302786	26.54206	27.76664	18.592997	18.280233	19.980862	17.809716	18.548291	17.534716	17.058824	18.948682	17.441766	42.169619	39.255806	40.75687
NewGene_15727	0.319311	0.458965	0.586607	0.281629	0.168878	0.27848	0.425681	0.461182	0.408425	0.501007	0.499985	0.568544	2.074296	2.079106	1.45108
NewGene_15722	0.478645	0.335935	0.401708	1.315513	1.433841	1.051803	1.543493	1.115999	1.101638	0.551665	0.639004	0.635904	0.990935	0.83788	0.903922
NewGene_15723	0.76554	1.086679	0.870408	0.646827	0.667783	0.454899	6.091952	5.906394	5.931156	1.061884	1.77876	1.376874	0.546243	0.722884	0.308727
Maker00010529.gene	20.881643	21.115948	22.308416	12.235926	13.497438	14.47782	19.276957	17.853045	18.29879	35.072567	30.455225	34.920582	10.129194	10.005419	8.880731
Maker00016008.gene	3.427184	2.791432	3.016451	3.913292	3.768717	4.537525	3.805323	3.706762	4.144516	3.158032	3.666063	3.784661	8.69242	7.487019	8.541111
Maker00020473.gene	2.147588	2.755404	2.247399	4.182973	2.701079	3.490464	2.815701	2.321659	2.651072	2.992184	3.700228	2.965421	6.072171	5.407161	5.541622
NewGene_9588	2.888935	3.836059	4.345137	0.914609	0.758013	1.859117	2.065764	2.456433	2.112815	2.712675	3.054602	2.32221	3.48692	3.089563	2.537079
Maker00056708.gene	5.447818	6.05772	7.53558	3.214846	4.259823	3.990366	4.764903	5.183475	4.557834	4.786544	5.168036	5.189037	13.309639	13.642782	13.93594
Maker00013962.gene	2.216939	2.690022	1.886696	3.217587	2.294789	3.98281	3.045021	3.426271	2.598393	4.171279	3.640904	2.874805	2.064842	1.262907	1.810452
Maker00037745.gene	11.177171	13.222847	11.02026	15.726735	13.278261	13.59	61.044769	63.11491	62.634636	24.738588	22.77714	24.621719	16.880487	17.632046	16.991812
Maker00078149.gene	11.008915	8.922674	8.875652	6.970532	4.817242	6.52307	1.680283	3.693591	2.300995	5.691549	6.557709	8.476189	13.613048	16.379271	13.380076
Maker00030428.gene	0.556691	0.293892	0.30875	0.216618	0.225028	0	0.871639	1.003818	1.189863	0.224063	0.161716	0.36599	0.310426	0.073609	0.194167
Maker00029455.gene	93.359367	91.253639	91.528458	13.578463	13.849814	16.379385	32.976505	33.336029	35.091526	81.457291	88.320305	92.399139	11.605659	9.738536	11.596336
Maker00064321.gene	0.870276	0.939579	0.490528	1.020025	0.74286	0.924847	1.098786	1.033268	0.890861	0.44259	0.614641	0.784181	1.520618	1.782813	1.471215
NewGene_2203	50.132832	52.568363	46.443443	40.25618	45.784683	39.049278	87.501053	86.715782	91.820137	52.329666	53.194862	54.682919	50.223518	52.030701	51.856045
Maker00039402.gene	2.354766	1.289328	1.28441	4.107551	3.143858	3.162242	0.563632	0.176678	0.314873	0.974683	1.357032	1.707008	5.441638	5.86825	6.503706
NewGene_1955	1.340748	1.146565	1.325424	1.319118	1.591196	1.589451	1.585774	2.023233	1.607965	1.533058	1.916161	1.555605	0.488606	0.71392	0.54676
NewGene_1954	19.250076	20.57177	16.940578	7.69967	5.665625	7.005635	8.446112	8.114213	7.90971	17.135843	15.818926	15.619432	2.850116	2.322534	2.741384
Maker00005194.gene	1.065472	1.094054	1.454341	1.010529	0.743694	1.048112	2.46621	1.894191	1.486451	0.913322	1.123669	0.689202	1.640856	1.463802	1.308068
Maker00008341.gene	3.908213	3.220576	4.004495	1.568186	1.819791	1.384732	2.440554	2.516082	2.421478	4.285534	2.89497	2.767615	0.397421	0.224401	0.143371
Maker00038695.gene	12.942689	11.979815	13.180227	5.908031	6.121852	6.399558	22.281803	21.12162	22.878126	10.594814	10.909533	10.343207	10.988729	11.794943	11.363983
Maker00055217.gene	2.03278	1.674016	2.289392	0.56727	1.627437	1.850751	4.382586	3.149302	4.340016	1.713467	2.639133	3.906419	2.005076	2.198034	1.48328
Maker00020711.gene	6.131031	7.203812	7.707277	5.563226	6.337183	6.344105	13.50292	13.538649	13.991149	9.847253	9.017737	8.456323	7.215049	6.859615	6.786335
Maker00030577.gene	1.476907	1.747431	1.26809	0.964647	1.722643	1.299373	2.09832	2.675168	2.177891	1.416823	1.279703	1.93569	1.465185	1.25044	0.994464
Maker00037080.gene	12.269057	10.376822	11.357057	3.242306	3.155601	3.939043	4.710896	4.679594	4.860958	6.285622	6.724641	5.664651	1.79095	2.198487	1.735093
Maker00012299.gene	7.781699	7.803305	8.733805	9.172032	10.536746	8.812115	11.814476	11.366494	12.092628	8.583799	7.254074	7.098923	5.341208	5.248259	5.638563
NewGene_9531	1.681618	2.135238	2.020976	1.096506	1.412115	0.930895	5.840554	6.092869	5.797858	3.632022	2.935197	2.748332	2.766072	3.057356	3.612962
Maker00031638.gene	97.787651	91.015327	89.791222	107.980141	106.248436	107.636925	51.004604	50.258804	49.69556	70.163727	66.902031	67.745171	71.648453	77.930138	71.75959
NewGene_12849	0	0.167419	0.152942	0.026029	0	0	0.274826	0.52307	0.245082	0	0	0.027106	1.873551	1.217947	1.707858
NewGene_12847	1.216607	0.78403	0.795728	1.56905	0.967515	0.985732	1.15504	0.818322	0.322289	1.398449	2.026705	1.765691	1.611671	1.75862	1.306939
Maker00068196.gene	5.839635	6.133556	6.43441	6.117316	7.65925	6.509475	31.839201	29.789454	28.804201	15.287986	13.244925	13.333331	7.35851	7.689163	8.617244
Maker00032134.gene	20.718584	18.262831	17.642694	13.541564	13.782476	15.096601	30.339731	32.051682	29.623482	15.859175	13.863312	14.263423	16.275539	15.517131	18.781933
Maker00016718.gene	2.055578	1.813544	1.492053	1.575333	1.550983	1.673024	1.753078	1.28491	1.293214	1.002015	0.869281	1.477221	3.528882	3.806205	3.928228
Maker00050773.gene	0.61136	0.489263	0.583827	1.038733	1.043274	0.933964	2.373893	2.349775	1.972598	1.003741	1.195964	0.953329	1.404	0.996045	1.1199
Maker00072118.gene	1.416811	0.753233	0.690666	1.272662	0.624881	0.94446	6.813799	6.405723	5.55768	1.413898	1.306057	1.381854	2.383737	2.26041	1.700865
Maker00022435.gene	0.070758	0.065866	0.075362	0.253437	0.010907	0.126127	3.378833	3.379102	3.90006	0.761163	0.399453	0.456451	0.022329	0	0.053814
Maker00069594.gene	0.636421	0.896189	0.980122	1.372752	1.239546	1.604962	2.208429	2.291739	2.553269	1.187298	1.179759	1.369308	0.646907	0.842023	0.428767
Maker00001366.gene	0.626028	0.910498	0.675514	1.005377	0.896369	0.80551	0.605041	0.264075	0.622194	1.095072	1.053092	0.463981	1.822711	1.512628	1.783872
Maker00071661.gene	5.410579	3.560823	3.631493	3.399691	3.004324	2.690418	10.793773	9.430237	10.119714	4.221624	3.409482	3.7914	2.144614	2.278754	1.959977
Maker00046437.gene	5.016517	6.991042	7.976726	0.11116	0.047773	0.049595	1.630638	1.722233	1.743812	0.172777	0.154395	0.119273	2.210444	2.263847	2.683526
Maker00061909.gene	4.471938	5.09254	5.092068	10.282578	10.694908	10.549328	9.694741	10.672202	8.660278	6.589675	4.902026	4.788776	11.990784	12.826733	10.281207
Maker00038974.gene	5.212747	4.466183	4.868155	7.505491	7.720847	7.115374	3.865096	3.654878	3.282222	3.996696	3.738372	3.504532	10.07128	9.123858	9.7781
Maker00071540.gene	0.881007	0.661092	1.546365	2.43786	0.896491	2.487792	0.309362	0.652958	0.394469	1.223177	1.127756	1.111866	2.217374	2.485095	2.767102
Maker00078700.gene	6.928782	6.67332	6.641957	3.551623	3.107366	3.157824	2.603654	3.279159	2.797364	3.288974	2.156146	2.478417	3.03718	3.211358	3.720972
Maker00016855.gene	6.408854	7.033934	7.660818	3.918122	4.350033	3.90446	4.166126	3.656783	3.700203	7.577451	6.875267	6.883435	3.328048	2.935895	3.625467
NewGene_4205	0.807711	1.688085	1.569437	1.548438	2.670383	1.687308	0.980489	0.954768	0.407205	1.185679	1.599519	0.660295	1.851936	1.351279	1.564021
Maker00016019.gene	62.484673	67.916672	60.544693	23.911901	26.385843	18.05028	14.089724	12.337207	12.091404	3.314108	7.575051	7.021989	173.117172	177.314194	182.283295
Maker00071233.gene	54.675297	57.459286	54.818195	67.444183	75.90802	64.874344	126.320389	123.918594	125.398872	64.124779	60.099339	62.971149	78.401825	78.208794	79.875427
NewGene_4209	328.731598	327.239319	290.268951	360.010925	373.482269	355.775909	223.248306	207.057083	221.192368	156.246231	186.40596	188.291763	168.93718	172.555481	165.101593
Maker00042386.gene	1.319245	1.192432	1.413832	3.210944	2.849349	2.447686	1.138237	1.330192	1.315637	1.772868	1.560598	1.862805	4.22462	3.747863	3.219202
Maker00075754.gene	0.568848	0.747819	1.067806	1.483359	1.429262	0.675718	0.319416	0.762155	0.702647	1.218247	1.261247	0.84942	1.41651	2.386358	1.98729
Maker00008271.gene	1.071922	1.08554	1.235732	0.798496	1.175145	0.367723	0.416332	0.235854	0.391129	0.508843	0.648066	0.56617	0.282911	0.501042	0.399079
Maker00028797.gene	12.420628	12.734043	13.161964	7.752874	6.263473	7.433494	39.243969	40.423058	42.839104	26.650364	23.664051	22.250536	11.047719	9.929066	11.963653
Maker00033868.gene	5.917637	5.375181	5.782299	5.640515	5.056526	5.204548	10.55145	9.501842	10.854495	5.329728	4.804805	4.766226	4.894384	5.572883	5.543861
Maker00069043.gene	5.98694	6.538951	8.596374	6.571561	5.393254	5.929331	5.114238	4.959608	4.981364	5.188803	5.004936	4.185021	11.520994	13.503686	13.68579
Maker00009536.gene	341.114044	320.569672	349.417694	177.965652	169.461288	157.972137	178.453491	192.903641	206.267365	213.780457	219.01564	229.857407	395.34198	378.807861	386.691162
Maker00008177.gene	2.0926	2.492331	2.52812	2.451049	1.979953	2.170862	6.831637	6.18895	6.691463	2.534763	1.452956	1.648058	3.543327	4.238096	4.02328
Maker00034385.gene	19.676559	21.562479	18.751627	8.69249	5.430628	8.078191	32.619129	29.930828	30.941315	19.440826	22.966433	22.833508	2.030687	3.199332	2.810276
Maker00037247.gene	135.788193	127.853325	134.745651	145.560593	136.171204	142.868713	59.885983	61.66256	62.103664	136.426544	131.781616	137.331528	56.719936	58.895176	58.73423
Maker00022769.gene	303.952118	310.442963	322.673676	376.547882	401.409851	389.173035	121.264275	122.204147	118.045792	287.587799	261.210938	257.290131	227.04509	234.21965	231.88887
Maker00040458.gene	0.517383	0.866244	0.860918	0.262703	0.298647	0.19696	0.028411	0.022214	0.026034	0.09123	0	0.08694	0.487327	0.220751	0.573271
Maker00061885.gene	5.990221	5.894098	5.882351	8.216808	7.883743	7.762421	6.86797	8.52719	6.228412	6.888813	9.269648	8.164912	4.931797	4.479295	4.881249
NewGene_4970	0.192613	0.126367	0.080092	0.706126	1.344759	0.804423	0.827524	1.098652	0.694612	0.321101	0.481248	0.618362	0.516745	1.010792	0.687403
Maker00070892.gene	15.646238	16.171103	15.496163	35.282818	34.189213	37.458492	15.879942	16.484522	14.844659	31.447456	28.900108	28.496523	13.314358	12.746569	13.269494
Maker00008164.gene	2.140462	1.553848	1.108889	0.832735	0.914498	0.662384	0.906469	0.885413	0.519887	2.708856	1.836441	2.207333	0.320164	0	0.240008
Maker00069115.gene	65.776253	58.266731	57.794998	111.497925	118.005821	114.076889	290.556	267.427277	276.054474	142.618317	138.539185	139.279953	22.526087	22.366974	23.780386
Maker00038574.gene	59.714935	59.853931	63.296555	32.224174	32.757927	34.610039	15.210793	16.28764	15.594595	50.550308	48.451336	47.129162	127.26133	135.868759	137.261398
Maker00033525.gene	24.599009	23.227507	23.929615	23.668116	24.841805	28.069798	10.812431	14.064222	12.576941	19.229055	19.368927	19.933289	19.028746	23.087566	19.350517
Maker00044378.gene	0.912301	0.962157	1.254777	0.452377	0.36173	0.589593	1.097701	0.744054	0.923754	1.592754	1.458861	1.217878	0.142352	0	0
Maker00055725.gene	0	0	0.050311	0	0	0	3.605179	2.530035	3.144123	0.416663	0.445295	0.039964	0	0	0
Maker00012395.gene	3.841195	3.162399	3.390277	2.67923	2.924476	2.622	5.71556	4.832073	6.105216	3.871563	3.814256	3.608087	3.931865	3.919151	4.00223
Maker00075634.gene	63.463768	54.124908	48.627323	10.650633	10.724367	10.529142	86.281319	83.932266	86.701515	33.39452	36.21489	40.83466	14.079541	19.360979	15.853045
NewGene_3619	4.769805	5.034812	4.23865	5.771245	5.535101	5.864858	6.101358	6.615213	5.431989	12.422115	16.44404	18.254467	0.978327	0.673916	1.749568
Maker00044384.gene	24.232433	24.187618	22.816572	13.062126	16.113291	15.457875	32.445786	30.721144	30.288181	6.872868	6.600301	8.254882	13.068138	12.887652	11.896949
NewGene_6222	5.021756	6.489524	6.348343	4.31333	5.662306	5.976139	14.235863	13.445355	13.992715	7.150765	8.721572	8.652263	6.684918	6.581623	7.164127
NewGene_3611	0.615148	0.854927	0.629311	0.626105	0.42628	0.5078	0.779936	0.461815	0.82941	0.235786	0.098195	0.222535	0.622572	0.311529	0.934572
Maker00038918.gene	0.995963	1.193368	1.172022	0.710587	0.970164	0.766132	0.293053	0.386371	0.304178	0.701035	0.619079	0.618554	0.865507	0.963813	1.072633
Maker00023018.gene	1.422495	1.834973	1.331419	3.046423	2.91901	2.736899	3.137055	3.953008	3.486685	1.675841	2.608027	2.078354	4.260968	4.606573	5.276778
Maker00014284.gene	1.132446	1.290223	1.265581	1.148069	1.045246	1.235864	2.066358	3.099398	2.258521	1.083864	0.617281	0.896992	2.78553	2.926111	2.618587
Maker00037230.gene	0.814376	0.518425	0.73689	0.66991	0.58139	0.322108	1.267616	2.217073	1.511063	1.405464	0.758368	0.634332	4.017638	2.481408	2.857913
Maker00032113.gene	1.176762	1.384525	1.300753	0.864785	0.614068	0.879767	0.658801	0.7844	0.872947	1.941228	2.170398	1.377611	2.044622	2.131405	1.635875
Maker00042757.gene	21.894968	23.358015	25.580282	22.500755	28.328178	24.093885	7.17872	7.864406	7.277569	12.924964	12.60422	13.893887	24.622002	22.519007	22.840485
Maker00054291.gene	0.995726	1.043547	1.052638	0.302509	0.271835	0.351687	0.792424	0.99609	0.848404	0.7645	0.527317	0.84989	0.904328	1.098626	0.886124
NewGene_5757	0.398166	0.546902	0.894208	0.241466	0.299096	0.571559	1.550642	1.755921	2.201223	0.496066	0.369744	0.591768	0.616205	0.16334	0.409972
NewGene_5754	1.532067	1.436755	1.436903	0.902705	0.883081	0.640989	3.440144	3.927545	3.032152	1.708433	1.885405	1.52866	3.615658	3.612998	4.222493
Maker00054090.gene	0.223172	0.222714	0.318394	0.3668	0.280169	0.172841	0.107953	0.062128	0.182855	0.972559	0.570533	0.570273	0.444722	0.201861	0.292516
Maker00071796.gene	2.475174	2.043322	2.692465	2.612514	2.68721	2.449788	3.456796	3.538503	4.044629	4.476797	3.387126	3.047065	2.471266	1.732844	2.078243
Maker00014995.gene	0.268913	0.275061	0.221156	0.112437	0.226462	0.184463	0.910624	0.77238	0.732349	0.479421	0.538352	0.658274	0.29891	0.265019	0.180196
Maker00078300.gene	291.842651	295.326172	311.563507	171.642197	183.760361	169.635406	480.263733	471.317688	468.05661	317.34549	284.794342	276.661285	134.885132	133.814285	134.574951
Maker00020848.gene	6.693763	9.563493	6.943679	4.650092	3.033243	5.167195	8.380397	8.094172	9.652399	6.044131	8.052534	8.857187	13.893431	11.024183	12.519903
Maker00008246.gene	2.119865	2.681864	1.957134	1.571085	1.234261	1.381036	5.942492	5.37286	6.581511	2.800004	1.884909	2.260942	4.738776	4.362459	4.851105
Maker00008566.gene	0.902037	0.593772	0.694809	0.681662	0.421928	1.062261	0.574596	0.349407	0.540081	1.149017	1.252052	0.856859	0.918364	0.908173	0.656689
Maker00055695.gene	7.851084	5.75404	6.706459	7.194649	8.274205	8.23387	4.905764	4.456424	4.900264	7.420765	6.868627	6.503338	4.572458	4.123117	3.575875
Maker00005125.gene	5.946293	4.58375	5.083619	1.911558	2.619282	2.51547	0.961366	1.530549	1.493781	6.014389	6.857203	6.383285	5.98284	5.381604	4.61061
Maker00050966.gene	9.496891	9.949368	9.065438	4.266849	3.082155	3.366539	7.038059	7.795141	6.680548	8.310856	8.233719	7.983032	5.79247	5.12107	6.330602
Maker00017542.gene	8.807438	8.255299	8.842693	15.354849	17.016768	17.727316	7.92906	9.190392	6.942182	10.218281	11.339863	11.525981	12.714924	13.720922	12.515011
NewGene_15213	1.19388	1.357719	1.428829	2.263493	2.625553	1.950115	2.231352	1.158895	1.961091	0.914429	1.075542	1.261295	2.018306	2.210345	1.31411
Maker00023245.gene	6.027881	6.169426	5.562409	4.762579	4.828031	5.335243	15.881187	14.205157	14.902398	5.121199	6.424386	6.687551	43.623356	39.084194	44.421005
Maker00031652.gene	52.232166	51.850956	54.206009	102.145485	104.360779	106.529976	27.75732	29.586046	29.055876	55.632843	47.871693	49.29401	76.541779	77.261345	72.546036
Maker00042750.gene	10.025398	8.217377	9.844355	5.582631	5.380002	6.067449	11.017736	10.300699	12.624871	7.571461	7.578191	6.620012	8.200638	8.789569	9.068666
Maker00071070.gene	1.462849	1.109127	1.013313	1.580844	1.334704	1.883151	2.925606	2.402683	2.54589	2.594323	3.137681	2.558177	1.35705	1.416883	1.154753
Maker00028497.gene	30.655893	29.285719	30.106932	35.563034	34.447697	35.390282	44.380444	45.836197	44.187557	47.812527	44.571491	44.432808	25.132248	23.907221	22.842293
Maker00046939.gene	1.268795	0.97948	1.373398	0.930131	0.610273	0.758076	0.386529	0.257464	0.345193	1.537773	1.253795	1.283538	1.443136	1.490531	1.957965
Maker00033548.gene	0.178201	0.114214	0.287448	0.231029	0.353937	0.29718	0.227232	0.087566	0.294573	0.209329	0.282605	0.322358	0.49255	0.664088	0.682478
Maker00077761.gene	432.17923	420.930237	441.985657	527.434143	545.003052	494.963409	176.375732	174.539185	174.678619	257.473175	229.58371	227.988586	433.488159	441.60199	438.118591
Maker00005425.gene	1.250223	1.144392	1.291835	0.88473	0.727279	0.923689	0.46659	0.630514	0.243881	1.168708	0.76853	0.782012	3.476272	3.667371	3.530952
Maker00078606.gene	2.919209	2.04998	1.731988	2.10883	2.625505	2.408841	0.506508	0.258823	0.508266	2.003439	1.633582	1.889719	1.027613	1.011147	1.092616
Maker00022798.gene	4.367045	4.800846	5.490877	1.615717	1.340297	2.061906	74.078995	79.15937	66.20993	2.419355	2.239914	2.75599	2.954102	3.705282	3.201084
Maker00068705.gene	9.53746	8.883105	11.73855	14.586921	14.589246	12.954146	27.681658	28.651613	28.625805	14.168085	13.00612	12.163981	14.442597	14.505649	15.215167
Maker00069560.gene	45.319317	44.49786	47.481659	58.090401	57.700218	56.89613	66.797905	71.269157	70.306175	74.922485	74.478378	69.968048	26.303131	23.668566	24.814709
Maker00005408.gene	340.67157	345.877563	309.550476	72.718819	73.437088	73.411049	431.861511	423.325287	401.950897	102.256607	124.956276	127.500839	142.083725	142.105331	145.484543
Maker00039921.gene	4.708494	5.637311	5.93108	6.337254	3.308294	7.020001	2.931932	2.66532	2.202971	4.115003	4.8725	4.610509	9.799132	6.138183	8.882936
Maker00016872.gene	8.905594	8.42407	9.659183	8.919493	8.592622	7.049025	35.666519	36.178772	35.576691	20.085777	19.575047	20.426994	10.196479	10.84977	12.018485
Maker00013088.gene	5.607283	5.617968	3.972383	2.011076	2.163646	3.476274	3.903331	5.081836	3.228092	4.088722	3.979195	4.116014	3.401914	5.94785	4.183036
Maker00006181.gene	2.7882	2.301421	2.057935	1.784034	1.805944	1.769228	1.010328	1.203544	1.292076	1.742823	1.891431	1.969038	2.251585	2.128439	2.279852
Maker00004871.gene	3.552364	3.309691	4.24721	3.831755	4.075369	3.375586	3.520849	3.326104	3.75772	3.172355	2.383518	2.613112	8.022337	6.664886	6.54985
Maker00010363.gene	24.887375	26.903467	26.699596	28.613115	28.412836	26.728073	22.971285	20.498318	19.796227	23.589884	21.164711	20.35248	63.908997	66.892273	66.074478
Maker00038276.gene	13.583037	14.297157	15.032172	13.95776	13.427797	13.743302	27.102152	24.361214	25.019127	11.117068	11.889571	11.993564	16.767929	18.904163	18.325945
Maker00060698.gene	43.618816	38.683544	42.680611	44.387836	43.455891	44.356609	32.1311	31.675646	31.519428	25.403326	24.214108	22.12384	23.995564	23.188219	23.21191
Maker00009092.gene	0.095015	0.228284	0.374734	0.72703	0.929528	0.741911	0.070384	0.270785	0.094772	0.091002	0.36447	0.221774	1.121123	1.076994	1.200835
Maker00046872.gene	6.603258	5.866114	6.400047	9.335687	10.112576	10.518578	3.86342	4.044837	3.742181	7.566457	6.551206	7.127393	6.430363	5.857158	6.76041
Maker00038720.gene	11.812814	12.230976	10.506924	9.633565	8.244847	11.626159	42.321178	42.200989	39.746933	17.684629	17.900261	17.333675	12.171338	12.299476	11.8719
Maker00069354.gene	0.608846	0.70723	0.711166	1.332908	1.229048	0.928374	1.004094	1.587499	1.03794	1.599609	1.273114	1.495958	1.716901	1.753957	1.474109
Maker00061522.gene	0.166446	0.155602	0.195162	0.072808	0.092953	0	0.063256	0.228532	0.136951	0.184165	0.118128	0.043637	1.157859	1.222015	1.304402
Maker00068538.gene	18.657637	17.807335	20.017714	22.823145	23.909538	19.18095	12.817464	16.057165	15.978096	21.569162	20.486637	22.044153	34.75555	39.124897	39.527374
Maker00001365.gene	4.931674	6.439338	5.386868	4.204852	5.487297	3.892461	24.404301	22.45623	25.623816	6.922484	6.376358	5.614522	9.729991	8.81572	9.752665
Maker00008767.gene	8.007757	7.680762	8.13779	3.313621	3.46758	3.635054	3.409978	4.086079	4.278719	4.255095	4.711579	4.352749	27.187584	27.489202	23.172699
Maker00058250.gene	42.391079	42.492252	43.785221	27.989048	28.700558	28.440659	24.267849	22.42976	23.750751	27.226845	30.395685	26.671778	63.001179	60.874664	59.717075
Maker00021114.gene	1.443911	1.261565	1.313193	1.506513	1.721468	1.419839	2.947236	2.837861	2.928834	2.437248	2.195637	2.004257	4.243837	4.337688	4.442676
NewGene_12489	25.982309	24.862325	22.855811	7.17909	6.889568	7.606984	15.483745	14.919181	14.253782	47.437321	42.75855	42.473513	0.788488	0.72572	0.998877
Maker00037194.gene	12.512166	12.103956	13.31291	13.977832	13.31453	15.594747	8.374074	10.439722	9.609116	12.585612	12.892957	13.557113	23.24795	23.335476	22.127457
Maker00055243.gene	4.755774	3.568271	3.808283	1.911335	2.287241	2.904649	4.432696	4.648518	4.683215	2.385047	1.934505	2.169641	6.817051	7.340946	6.753712
Maker00038602.gene	15.324412	14.301476	14.223638	12.140363	11.721203	11.590098	1.781346	2.078352	1.414885	9.564549	9.680439	9.221542	6.768046	7.36446	6.559845
Maker00058047.gene	48.283443	44.088501	45.592831	51.069614	45.302647	49.994644	75.718964	76.950081	76.456757	57.326374	62.433372	65.904572	14.400601	16.929989	14.893673
Maker00015851.gene	22.773048	20.775972	22.940994	17.526096	18.875576	16.362305	21.724716	23.079926	23.446867	13.727627	13.308043	12.826052	38.940102	38.677273	41.495674
Maker00020399.gene	0.388746	0.308651	0.452437	0.080943	0.222297	0.246757	1.737162	1.340204	1.239811	0.563091	0.486569	0.38374	0.422595	0.735641	0.480183
NewGene_14138	1.590112	1.192343	0.83836	0.592947	0.526297	1.578454	3.779706	3.122161	2.719167	1.11575	0.789018	1.249146	1.414408	1.016939	1.55706
Maker00042394.gene	2.280793	2.469888	3.534149	2.338528	1.977195	1.775246	2.175121	3.615614	3.722443	2.674627	2.949111	2.047341	1.536486	2.126373	1.491602
Maker00023266.gene	7.215456	6.290429	7.884219	5.278513	5.799708	4.725255	4.139793	5.072473	4.57408	5.422401	4.976877	4.907841	15.188383	15.153034	13.252923
Maker00039472.gene	206.978928	198.990829	203.306641	194.522934	183.469086	189.52623	63.168655	68.398643	67.308571	150.340302	157.849167	158.886017	151.270096	158.795822	149.327255
Maker00071116.gene	1.630674	1.79398	1.764493	1.640048	1.880624	1.858812	2.398894	2.506787	1.99725	1.856782	2.120385	1.571376	4.33461	5.109365	5.35024
Maker00048082.gene	153.727325	153.752563	153.760361	125.693459	121.360397	132.776718	60.003166	61.900555	59.992199	135.174057	128.730438	126.93325	129.884338	126.955574	120.005859
Maker00061774.gene	11.754947	10.786618	12.627066	15.519961	12.827134	15.037045	6.927302	7.161664	6.941658	8.776559	10.284451	9.470379	14.305461	16.367834	16.52471
Maker00015884.gene	14.893175	13.940928	15.404261	12.752892	12.170667	13.549491	23.706259	22.647299	23.978018	31.606516	30.037676	28.111412	7.265749	7.331807	6.564769
Maker00071934.gene	4.925724	5.340353	6.25325	0.909432	1.567146	1.733458	9.851765	10.990472	5.365119	5.268301	6.217188	5.038876	10.606895	7.686102	7.611785
Maker00060563.gene	15.695526	18.317631	15.41349	24.095156	23.268263	25.958008	7.672779	8.768689	7.14674	13.015458	14.179458	15.571997	16.770103	17.729618	14.98414
Maker00072547.gene	254.257843	240.182877	263.23111	141.601974	138.635513	133.847534	129.960236	133.179108	132.930649	386.092316	379.761322	383.78299	64.289139	63.50005	57.659439
Maker00022862.gene	0.83844	0.417363	0.662371	1.131019	0.716995	1.389899	1.909545	3.864307	2.383369	1.095217	1.149577	0.890145	5.052159	4.824152	4.8981
NewGene_2501	1.468151	1.410627	1.36784	2.167659	2.866284	1.537288	0.992582	0.936113	0.699798	1.316965	1.180117	1.015556	1.39236	1.799486	1.441582
Maker00005788.gene	0.420293	0.351444	0.893075	0.549405	0.422735	0.778462	1.564857	1.521334	1.365492	0.739659	0.709108	0.823789	0.891482	1.016532	0.689254
NewGene_1855	0.030595	0	0	0.440676	0.33754	0.142945	0	0	0	0.918738	0.748167	0.682496	0	0	0
NewGene_1850	4.784009	5.743349	5.508459	2.994289	3.064391	3.202006	10.271747	9.519383	9.588815	4.589452	4.200747	3.996672	6.924546	5.70359	6.052428
Maker00046456.gene	3.029846	2.752482	3.113722	1.342854	1.638934	1.382304	3.911378	4.370121	5.039582	2.434302	2.423651	2.532504	2.1716	2.404096	2.833176
Maker00021564.gene	298.625671	282.097015	305.410461	174.67659	193.660431	180.987793	50.381935	51.456993	53.21936	347.510132	321.898834	313.777405	109.824081	121.639297	119.102814
Maker00046849.gene	229.407211	216.643066	220.09671	136.031281	133.281052	141.831665	52.718624	58.896023	48.169464	144.556183	162.781372	164.659195	148.581818	148.669296	147.510025
Maker00008800.gene	1.723223	1.360265	2.404512	1.158814	0.637786	0.773176	6.208075	5.618183	6.707685	0.90363	0.908796	0.331527	3.230622	4.07417	2.980717
Maker00058278.gene	4.622943	4.154897	5.165659	1.796994	1.839474	1.697042	2.752812	2.115377	2.469408	3.547596	3.020443	3.243715	2.398871	2.152574	2.337569
Maker00032032.gene	7.376127	7.032816	8.012669	4.184606	3.57395	4.483341	6.700255	6.916219	6.251762	7.153058	5.825862	5.966294	10.80407	9.486117	9.640915
Maker00010859.gene	2.127195	2.087358	2.919984	1.643974	1.738343	2.05635	2.16886	2.413577	2.393034	2.875009	2.296104	2.545464	4.481073	3.821052	4.131757
Maker00040031.gene	2.645362	3.685341	2.696692	2.152815	2.06694	1.778572	6.714311	7.105327	6.518483	2.028614	2.357424	1.701283	2.250707	2.888859	2.636018
Maker00067844.gene	1.175873	1.184995	1.461767	0.961472	1.147746	0.907539	1.971127	1.669177	2.077946	1.762187	1.362259	1.562119	2.905644	2.803944	2.371405
Maker00012848.gene	0.830425	0.766177	1.042175	0.150604	0.258126	0.191527	1.808936	1.519784	1.677134	0.691691	0.327466	0.533847	1.645784	1.371212	1.704571
Maker00031927.gene	0.099501	0.070872	0.103786	0.484852	0.546433	0.525437	0.018132	0.033171	0.014925	0.462178	0.446277	0.492578	0.360359	0.42705	0.26295
Maker00071032.gene	2.750445	3.624478	3.171957	5.43565	9.452798	6.372206	6.144335	5.809871	6.038938	4.6268	5.461494	5.807204	7.208815	8.621961	7.387931
Maker00037369.gene	11.47854	10.032977	12.243608	11.682404	12.79775	9.864937	27.092474	25.843813	30.059889	15.984471	13.985076	13.634349	18.590124	16.094713	18.674381
Maker00078985.gene	9.317938	9.923664	10.812858	8.032218	7.639547	6.772244	10.87986	10.445197	11.710503	9.773827	10.583751	10.602154	17.141685	17.165327	17.333483
NewGene_12494	65.236668	61.684731	62.1768	45.238718	46.027324	47.168754	20.573647	18.625905	20.268778	23.391788	23.521127	24.484721	49.747605	54.620372	53.759509
NewGene_13723	1.354332	1.474727	1.952814	2.858128	2.938562	3.36535	0.78002	0.205467	0.338124	0.320362	0.386698	0.219249	1.378304	1.538687	1.499419
Maker00000973.gene	14.633321	14.444265	14.285326	16.484922	18.423895	16.238825	7.884447	7.808825	8.236783	15.949009	14.819403	14.63406	15.121203	14.70906	13.454051
Maker00046613.gene	3.856552	3.2834	4.356179	2.416843	2.477326	1.893166	2.909143	3.453989	2.66501	4.178342	4.234543	4.151799	6.518019	5.903243	6.612355
Maker00034535.gene	101.459099	100.010498	107.042137	58.29155	52.664982	58.097469	139.677658	143.114532	138.665726	97.202309	87.409111	90.279694	71.38739	70.276955	69.107124
Maker00009054.gene	0.311372	0.329509	0.352859	0.085094	0	0.041139	1.550911	1.717908	1.310675	0.776646	0.540855	0.528266	3.922793	4.190016	4.117222
Maker00061802.gene	9.745461	8.690554	8.509912	8.823007	7.574959	7.723725	5.854467	4.531891	5.246606	13.319849	12.224451	12.499487	20.856894	20.791128	20.576052
Maker00061384.gene	36.316559	38.165863	41.213692	81.481255	80.872597	87.311066	54.128723	52.279579	49.765179	59.587849	58.986069	56.582596	48.98978	46.817532	47.43008
Maker00038741.gene	10.341142	11.774326	12.176048	7.717607	6.478467	7.366747	22.557344	24.351393	23.669489	8.942586	9.376884	9.974528	5.610654	6.741891	4.531796
Maker00008427.gene	6.357777	5.729696	6.623495	3.669654	2.954146	3.039454	7.508144	8.591949	7.191992	6.932122	6.47761	6.501087	11.314029	10.711196	10.084078
Maker00055337.gene	0.844917	1.060855	1.018876	0.162891	0.321833	0.307313	0.931795	1.363165	0.617891	0.179783	0.395994	0.700757	3.607036	3.681265	3.782711
Maker00020509.gene	8.16818	6.754436	7.724881	6.969612	6.56771	5.948952	15.834228	16.251785	15.359216	11.406848	8.709117	10.604436	6.478801	7.129836	6.335562
Maker00040733.gene	12.286119	12.390636	13.036182	10.667298	9.452954	10.391986	15.849615	16.75643	17.691675	7.693609	9.698551	8.47715	23.72143	22.145197	22.438719
Maker00001097.gene	48.363724	50.598648	49.00301	8.881396	8.522114	8.808144	28.276176	27.473997	24.997149	13.252926	12.658596	13.369929	14.421288	17.830534	16.953043
Maker00030724.gene	23.37797	22.741272	24.024181	25.671968	28.331306	28.523249	41.24453	40.787014	39.97578	26.488731	28.677179	29.057463	20.169724	20.903748	19.598728
Maker00061693.gene	26.197981	29.417694	30.98749	23.329405	24.10504	23.947752	17.252653	19.678333	21.18705	39.634109	37.490528	40.490681	18.517046	19.602932	18.978233
NewGene_5942	1536.371948	1634.935791	1627.158813	1456.954346	1502.317993	1437.506592	407.806122	369.699554	410.044586	1039.91394	1104.93396	1037.807495	3547.327637	3545.925781	3948.491943
NewGene_5947	8.595429	9.095438	9.245858	4.895001	4.696771	4.67823	38.14443	40.016251	36.726833	14.144602	13.344985	13.485325	19.206212	19.049766	16.862848
Maker00001185.gene	0.385522	0.648381	0.414793	3.107663	4.013814	4.127122	1.461368	0.771043	1.347407	6.516824	5.107578	6.756019	1.370931	0.780234	0
Maker00068918.gene	3.079696	3.263186	3.258677	0.345307	0.331645	0.425959	0.553406	0.307486	0.32918	0.809021	0.61142	0.961211	2.281245	2.057791	2.443494
Maker00031943.gene	2.222611	2.554555	2.600912	2.972546	2.820532	2.555406	0.948262	1.303874	1.102979	1.882181	2.294189	2.177345	6.46229	6.873657	6.60753
Maker00008828.gene	3.889534	3.640366	2.892778	3.1329	3.298914	2.607528	1.624901	1.482664	1.492687	2.164589	1.888956	1.705118	1.826077	2.263938	2.092791
Maker00022417.gene	0.717143	0.869959	0.763073	0.352295	0.432592	0.302472	4.638682	4.847956	3.75099	1.041687	0.745158	0.752474	0.110534	0.188656	0.078559
Maker00053498.gene	31.81748	33.123352	32.434895	24.739746	26.040266	24.793909	12.636436	12.467514	13.571487	21.702778	20.411201	20.713196	50.933151	52.071941	55.607468
Maker00011523.gene	0.459849	0.471689	0.66039	0.34936	0.680603	0.513327	1.543105	1.618162	1.779665	0.624901	0.555942	0.720254	2.049515	1.942953	1.714098
Maker00026600.gene	0	0.061326	0	0.081048	0.0707	0.09628	2.82043	2.474283	2.221301	0	0.098532	0	0.356082	0.128585	0.259636
Maker00015965.gene	0.62095	0.83277	0.441641	2.99202	2.866322	2.85513	0.36415	0.555022	0.759822	2.00698	2.406673	1.762331	0.601057	0.36212	0.435488
Maker00028550.gene	3.135113	2.958642	3.171343	5.578981	7.151019	9.351345	3.039355	2.531989	2.880466	3.511311	3.942636	4.297889	5.902119	6.320757	5.847215
Maker00008475.gene	40.741795	38.598339	36.431942	42.041622	44.946041	43.389542	8.225343	8.078078	7.911516	60.899288	54.344879	53.317219	24.024988	24.92557	24.681053
Maker00036770.gene	0.697981	0.54656	0.425439	0.20041	0.586732	0.418375	0.574953	0.219091	0.491744	1.752558	1.89456	2.347347	0	0.232005	0.161145
Maker00064635.gene	19.211821	19.989733	18.542156	11.046107	10.850223	10.881288	10.459163	10.902905	9.797241	7.673555	6.66505	6.538726	6.944398	6.21619	6.280412
Maker00077455.gene	0.329311	0.23204	0.619786	0.10667	0.121041	0.077029	0.330675	0.655335	0.74265	0	0.026153	0	1.899801	1.444152	1.872055
Maker00078894.gene	11.567357	11.114263	11.782215	1.138248	1.340039	1.103875	1.220399	1.66252	1.163299	2.015728	2.672781	2.333755	0.509193	0.353815	0.144013
Maker00064389.gene	17.50119	15.627099	15.787908	9.40353	9.068882	9.372118	12.715074	13.0546	11.230955	21.0811	20.490507	20.121655	20.734646	21.283045	20.058247
Maker00050833.gene	218.60466	208.352692	191.813675	122.904991	133.009293	129.270798	115.390251	110.864388	109.182137	162.764694	144.992462	151.021027	74.30899	82.561401	78.645409
Maker00064279.gene	1.339139	1.16385	1.210632	2.156227	2.505329	2.275566	0.890194	0.615725	0.899323	1.21188	1.574545	1.557181	3.714038	2.838392	3.781085
Maker00003442.gene	39.335323	40.199741	41.540287	36.918613	42.358322	39.050022	73.327248	75.375336	69.406349	31.64501	31.958204	34.075508	41.588982	41.665562	40.345093
Maker00044065.gene	50.035305	50.684166	49.255543	28.312275	24.709036	28.529549	31.472761	32.641373	32.951355	47.340519	41.664101	39.998192	27.98711	25.465	25.518139
Maker00060359.gene	173.172134	184.393387	159.005157	97.614548	99.217506	100.513145	88.541435	78.725021	82.845428	79.9347	83.64093	87.35704	62.700359	69.151253	69.955559
Maker00035307.gene	0.270042	0.220366	0.400286	0.077762	0.126554	0.183837	0.113678	0.116199	0.150387	0.271519	0.136612	0.210077	0.405525	0.27614	0.275802
Maker00012421.gene	29.62203	28.000261	33.068264	56.492428	55.719685	55.670811	23.1861	24.210985	23.793261	40.454029	38.239143	38.07552	35.890194	35.922668	36.796795
Maker00000555.gene	3.00787	3.540126	2.781136	1.257449	1.75168	1.637579	1.501191	0.778177	1.735187	2.185528	2.603263	2.019471	1.203375	1.278961	2.156218
Maker00008345.gene	0.716693	1.604678	1.45339	3.090167	3.419182	3.620673	1.225193	1.114348	0.577096	0.707956	1.553951	1.405782	1.4156	0.924116	1.782313
Maker00001033.gene	17.439566	17.36796	17.831604	10.485752	10.379876	12.470953	20.030993	22.720797	21.148508	25.534498	25.595345	25.224741	19.592463	18.78331	18.948723
Maker00069167.gene	170.916885	183.2043	182.970947	149.334503	139.045181	129.13916	110.966522	102.754623	108.024345	78.999832	95.721878	91.85556	240.176239	251.156082	247.472351
Maker00064170.gene	1.878684	1.222371	2.082588	0.738055	0.44264	0.876014	0.408558	0.722343	0.295846	0.977832	1.182987	0.703922	0.208898	0.336373	0.395025
Maker00005150.gene	10.566607	10.598275	12.276921	5.635536	4.674479	5.866387	3.816193	2.916661	3.253359	19.576632	18.552248	18.251511	10.664737	9.811669	9.200449
Maker00025277.gene	1.598248	1.584451	2.015923	0.779253	0.707486	0.173389	0.637723	0.550342	0.536878	1.187082	1.401698	1.277706	0.96613	0.982435	0.862751
NewGene_9073	56.365383	58.390255	52.76174	22.802798	24.730912	25.289072	118.292801	124.867461	128.266177	22.006819	29.884358	31.187492	37.999781	37.548343	36.582836
Maker00078387.gene	0.706203	0.64545	1.416109	3.114697	3.526293	3.082247	2.686529	3.393217	1.333671	2.389757	2.570679	3.387372	1.493067	2.193881	2.42205
NewGene_9078	0.195126	0.547983	0.289745	0.277936	0.38014	0.393475	1.371061	1.096461	0.925983	0.509682	0.489454	0.449097	0.515065	0.447584	0.454049
Maker00036965.gene	0.439577	0.717498	0.834288	1.340622	1.248892	1.574766	0.52904	0.436164	0.267735	0.806539	0.637849	0.602625	1.56113	1.293523	1.349755
Maker00026681.gene	0.966313	0.869372	0.775558	0.308981	0.374397	0.179862	1.809497	1.948856	1.316507	0.39151	0.384735	0.405024	0.284347	0.288408	0.180182
Maker00034622.gene	0.087369	0	0	3.041605	4.266156	4.080275	0	0.123714	0.137134	6.642315	6.651594	5.624463	0.396932	0.391432	0.18342
NewGene_9389	0.352433	0.829343	0.466052	1.621039	1.328048	0.928723	1.030555	1.236797	1.359839	0.507702	0.598974	0.534041	1.66566	1.123674	1.266153
Maker00016151.gene	0.445384	0.323303	0.466423	0.266323	0.203285	0.170492	0.520405	0.541405	0.389145	1.230254	1.234394	1.356699	0.597617	0.246363	0.453091
Maker00019195.gene	24.008331	24.103767	26.898506	10.813842	11.716856	10.671048	8.408615	8.296684	8.386782	28.913252	22.797653	22.660507	42.944897	45.183666	43.201889
NewGene_10128	1.692208	1.611286	1.979815	2.020384	1.798421	1.338882	1.587351	1.944928	1.910885	1.487869	1.371627	1.093406	3.668919	3.214388	3.827895
Maker00064195.gene	0.540876	0.696393	0.511023	0.210897	0.34806	0.491981	0.176364	0.270515	0.16324	0.924477	0.881895	0.754493	0.164453	0.211846	0.242967
NewGene_11651	0.858791	0.875309	0.166757	0.470331	0.103921	0.468749	0.227976	0.316931	0.368534	0.08812	0.366677	0.332395	0.88766	1.087017	1.031867
Maker00028482.gene	1.353696	1.846163	2.502917	1.136922	0.84566	1.01473	0.29335	0.402149	0.333208	0	0.147399	0	0.411625	0.318629	0.112423
Maker00038444.gene	0.251291	0.352794	0.121027	0	0.292948	0	0.225241	0.240694	0.343109	0.091771	0.214444	0.061859	2.119516	3.2064	1.853262
Maker00016691.gene	9.614519	9.509038	10.126047	13.405162	15.809603	11.483082	18.843239	18.535528	19.139206	14.367189	12.006278	11.878577	9.317126	8.511832	8.608988
NewGene_8383	1.274173	2.159767	1.83092	3.223715	1.868436	2.057669	2.082533	1.31081	1.062621	1.8677	1.691784	1.866796	0.709862	1.348964	1.064451
Maker00017537.gene	11.649909	12.070685	11.891397	6.031779	4.561313	6.420859	15.778556	15.545274	15.438787	11.263242	12.472153	11.45594	12.983425	13.961209	13.122808
Maker00028477.gene	38.518353	37.545765	37.483177	27.00152	28.787437	29.788811	46.932972	47.609264	42.077187	27.171141	33.087475	30.826263	67.106468	73.014381	66.582817
Maker00032125.gene	17.663933	16.188009	16.145195	7.510213	9.172895	7.158955	22.791857	18.192598	22.714418	19.153898	19.239756	20.348679	17.685656	18.783743	19.854149
Maker00033494.gene	8.938909	8.739437	4.45713	0.539393	0.546194	0.951419	4.422962	3.923501	4.191258	1.211584	1.732555	2.065478	7.773576	8.548416	9.299771
Maker00054039.gene	9.166002	9.42383	8.383746	13.051678	13.402752	10.791599	23.55472	19.415695	18.332235	9.544817	9.026774	8.729034	8.992048	7.395559	8.749879
NewGene_16003	0.575879	0.942165	0.703564	0.74065	0.320775	0.420491	0.477176	0.463508	0.342772	0.387373	0.197208	0.124639	0.873358	0.763102	0.740809
Maker00036914.gene	0.714092	0.821984	0.854672	0.52904	0.574339	0.731874	0.675012	0.830779	0.735905	1.594793	2.07648	2.166787	1.013873	0.958752	0.681436
NewGene_11387	0.638794	0.516076	0.711184	0.733943	0.642089	0.562889	1.689209	1.564633	1.893022	0.669367	0.992747	0.895436	1.252789	1.383633	1.019057
Maker00070791.gene	1.622833	1.85652	0.839969	1.043064	1.997099	1.514566	2.895794	2.667891	2.103219	0.705304	0.540016	0.797001	1.96422	0.965121	1.428471
Maker00077395.gene	3.609248	3.006724	2.953174	1.874965	1.86023	3.450757	1.572658	0.709917	2.163635	4.633846	2.875325	2.013547	2.179048	1.766791	1.761514
NewGene_11383	0.440795	0.383779	0.250565	0.17139	0.120804	0	4.442286	3.460443	3.721805	1.023654	0.698241	0.657381	0.152056	0.315792	0.354827
Maker00061743.gene	12.982008	12.754748	14.645171	6.781398	6.8485	7.119994	12.460657	12.374057	11.366609	16.670191	20.705183	20.699408	0.794946	0.77602	0.44893
NewGene_295	1.365532	1.478093	1.901727	0.2777	0.632938	0.524238	0.023993	0.182459	0	0.13597	0.202995	0.096019	0.703469	0.824732	0.567926
Maker00034644.gene	79.653061	80.943756	81.054634	130.742523	143.296768	137.411453	39.87104	38.497185	38.037182	46.336239	42.389027	44.624741	99.117622	103.551254	103.677765
Maker00034414.gene	34.529926	30.723909	32.910297	41.946098	37.436279	41.989269	22.574768	20.707516	21.061562	32.287197	36.16991	35.397152	20.881718	20.66683	18.344967
NewGene_6633	0	0	0.19903	0	0	0	0	0	0	0	0	0	2.015371	2.634211	1.816872
Maker00012685.gene	117.508896	113.467178	106.479073	106.879333	111.936096	106.498039	70.224266	60.857384	69.142265	68.901489	70.326508	66.925201	24.07354	24.36426	24.581469
Maker00042548.gene	13.512745	11.953391	11.713673	12.335837	14.469642	13.893387	10.65604	11.011846	11.770489	15.970835	16.4214	17.061863	7.980244	9.898944	9.415792
Maker00067533.gene	1.235995	1.063398	1.118402	0.640246	1.299652	1.255989	2.66743	2.528203	2.284061	1.66781	1.711424	1.213791	2.410095	2.756304	2.543061
Maker00022445.gene	0.452553	0.513799	0.585432	0.719463	0.369917	0.287837	0.790565	0.811563	1.141398	1.180862	1.030493	1.057431	1.365172	1.272273	0.865327
Maker00029010.gene	15.120964	12.530303	15.261059	18.117105	19.925867	18.313375	7.483375	6.843442	7.411632	10.362999	10.553535	11.144298	17.670069	19.025833	20.738878
Maker00040989.gene	11.788819	11.998245	11.659088	9.027772	7.427378	5.541462	5.262133	4.919758	4.476018	2.984949	3.066368	3.167253	36.65023	42.00631	41.477753
Maker00020837.gene	14.18424	15.444747	12.075182	7.919979	5.181228	7.411944	17.114494	12.831803	15.216563	5.741076	7.806086	7.941385	3.035594	2.658729	2.701787
Maker00076575.gene	1.168262	0.847245	1.372256	1.18478	1.287746	1.176549	9.104512	8.038362	9.047711	1.439616	1.316161	2.297435	1.699892	2.229657	1.689923
Maker00044872.gene	10.193905	11.289375	11.262476	17.485132	17.234598	16.148119	8.251717	8.108113	8.205673	18.246916	15.776372	15.781413	16.384708	15.285056	16.412355
Maker00000711.gene	8.140217	8.311575	8.500431	22.176605	22.238478	24.774042	19.650993	18.762924	18.191956	10.783991	10.468143	11.496382	3.744194	4.545927	4.151286
NewGene_13528	2.998941	2.217986	1.497795	1.940812	1.793567	2.069032	2.501739	1.552627	2.4848	0.841134	0.754562	1.966183	3.943405	2.872114	4.012592
NewGene_13529	25.738644	27.157526	24.24596	34.435383	36.870502	31.920095	35.537144	31.171124	33.288517	21.328068	18.536671	17.803457	47.937706	51.853458	54.793037
Maker00016599.gene	0.199982	0.278357	0.323363	0.915286	1.384612	0.878884	0.666465	0.309526	0.435257	0.36428	0.52954	0.776796	2.114965	1.526831	1.863851
Maker00036095.gene	8.77479	9.286304	9.235871	9.940273	9.694098	9.323866	7.448394	7.120648	6.272469	8.233197	7.807301	7.854335	16.958984	16.625921	16.444542
Maker00039908.gene	0.501249	0.535243	0.521304	0.695057	0.716604	0.719241	1.569644	1.33854	1.456515	0.925906	0.831771	1.04013	0.797448	0.633985	1.156796
Maker00071659.gene	2.357347	1.868796	1.980161	0.78683	1.409077	0.889807	0.882208	1.190396	0.857438	1.130976	1.345441	1.463892	0.736551	0.762457	0.472961
Maker00072152.gene	0.784567	0.922833	0.688918	1.903369	2.118524	2.30323	18.986645	18.918423	17.244774	4.346397	4.110888	3.368294	2.983857	2.892392	3.456173
Maker00072035.gene	25.687685	25.682465	27.173504	33.985588	28.40321	30.833643	46.527653	49.938007	44.711414	31.717865	33.032089	35.959209	22.772446	26.221521	22.76226
Maker00005830.gene	0.278942	0.20022	0.298091	0.136028	0.502511	0.160501	0.155386	0.219111	0.051078	0.169456	0.263634	0.259148	0.879878	0.756432	0.877804
Maker00068610.gene	0.478112	0.607803	0.482847	0.056889	0.149732	0.178724	0.118792	0.151108	0.190005	0.515376	0.527102	0.542061	0.797979	0.798622	0.917626
NewGene_15969	16.971238	19.740257	18.405137	19.711698	15.542727	15.681577	10.998911	11.769989	13.339552	17.038084	16.712958	19.992927	30.071981	31.2089	30.591719
Maker00059034.gene	15.458004	16.993034	16.554575	18.159307	16.483753	18.453671	28.829557	29.170189	29.843325	22.175762	20.902779	22.427416	13.896994	13.706656	13.292634
Maker00005452.gene	1.522809	1.908916	1.864924	0.154178	0	0.316363	0.170138	0.415911	0.198433	0.174615	0.172415	0.180009	0	0	0
Maker00038953.gene	47.854607	43.940968	43.606892	1.27949	1.940896	1.471455	3.659098	3.180217	3.20475	23.895277	21.966583	21.363405	0.127514	0.358869	0.087713
NewGene_14195	3.504872	2.967307	3.343403	2.07756	2.129678	2.18825	4.131953	4.487643	3.537591	2.969937	3.149459	3.10601	9.670137	9.673244	9.621753
NewGene_1261	0.291144	0.267321	0.448473	0.255779	0.300549	0.330151	0.435517	0.649185	0.327394	0.861184	0.529572	0.541185	0.067258	0.198541	0.119896
Maker00077291.gene	2.634869	2.433721	2.874089	4.107208	4.342968	4.614841	1.839312	1.699051	2.003237	1.913851	2.535003	2.639236	4.972517	5.744511	5.614721
Maker00006013.gene	0.436941	0.519108	0.675722	1.093806	0.808691	0.998347	0.315892	0.343949	0.343861	1.492972	0.937432	1.145537	3.81309	4.306038	3.699909
Maker00000730.gene	2.550067	3.409	2.830454	2.277612	1.677809	1.839501	3.039411	1.561063	3.155863	2.973368	2.14747	2.327659	5.066459	4.870248	4.213902
Maker00071603.gene	3.648796	3.890479	4.846929	3.29898	3.898095	2.629632	10.194871	8.207017	9.836004	7.724839	7.892635	7.753067	5.460239	4.920723	5.358592
Maker00037104.gene	15.025493	15.443144	15.908966	12.546074	11.842343	14.460888	30.114864	31.149122	27.411152	18.466742	20.12343	18.835634	36.08152	36.342533	35.246174
NewGene_15030	0.580566	0.457169	0.941669	0.577176	0.785683	0.532694	0.833778	1.266049	1.127661	1.414485	1.341576	1.16992	1.080005	0.923746	1.131125
Maker00036512.gene	1.487965	0.868605	1.153005	1.380445	1.212732	1.109538	0.701348	1.528829	1.382718	0.898052	0.872434	0.681811	2.229975	2.835076	3.43855
Maker00029298.gene	23.027058	24.509489	27.819677	19.416681	22.04933	20.614206	45.879944	45.240669	42.396675	46.124615	40.451569	40.87685	27.789616	27.277012	27.452675
Maker00078408.gene	1.301605	0.800954	1.333554	1.230167	0.633859	1.14246	1.70387	1.988132	2.00024	1.749535	1.543613	1.442064	4.974812	4.733185	4.649525
Maker00054310.gene	9.258494	9.404564	10.763956	7.229157	7.517798	8.116512	8.95957	9.30354	9.319154	9.922446	9.901945	9.689967	22.650965	22.219175	22.623587
Maker00069889.gene	5.712126	7.454682	5.446112	1.95795	2.15248	1.926738	2.060241	2.011102	1.729777	3.185936	3.362064	3.181828	7.110616	7.403394	6.84732
Maker00069317.gene	2.084487	1.321627	0.986875	1.887415	1.751501	2.180295	0.633824	0.552152	0.36633	0.712747	1.197972	1.04457	1.363051	2.579792	2.330185
Maker00025099.gene	1.571847	0.958791	0.592473	1.783789	1.650293	1.376397	0.507997	0.468481	0.306658	1.665359	1.250339	1.697144	1.315941	1.55598	2.152457
Maker00016255.gene	9.582827	9.921031	10.023116	4.556673	9.08371	7.950474	20.345537	18.207277	19.810339	11.996259	10.995006	12.608893	8.310526	7.966227	7.389127
Maker00033805.gene	6.664343	6.993413	6.505481	7.421036	7.457492	7.456089	2.329918	4.168552	4.004887	5.700352	7.688381	6.352481	6.833561	12.197078	7.871264
NewGene_5540	0.530939	0.896168	0.664114	0.801628	0.509674	0.51342	0.54744	0.763498	0.515732	0.526581	0.608275	0.786906	2.250547	1.02391	1.304364
Maker00021389.gene	4.193355	4.741285	5.053755	4.664343	5.097907	4.877982	2.323394	2.83284	2.747989	4.227347	3.808201	3.874566	7.867794	8.336468	7.091546
Maker00061494.gene	3.135507	2.841375	3.380978	0	0.274188	0.127843	1.119114	1.736429	1.310413	0.422941	0.860266	0.231918	2.185123	1.84138	2.624446
Maker00015300.gene	2.569487	2.71564	3.968421	5.162647	5.005666	6.048361	2.2333	2.016095	1.345143	2.277699	1.810038	2.193162	2.43885	3.525659	4.508007
Maker00022792.gene	2.026178	2.055366	2.229362	0.193042	0.368324	0.072604	0.606671	0.742927	0.856858	0.555666	0.273596	0.30018	1.930778	1.600212	2.114432
Maker00015003.gene	63.197121	57.442303	68.323196	70.99675	63.709343	69.416512	115.848129	117.47905	110.728149	92.955002	77.587669	87.783264	48.528599	49.034893	47.885067
Maker00045554.gene	6.637838	5.766469	5.916739	16.167868	17.282597	18.069778	4.989895	5.057648	5.343586	7.473562	6.647629	7.087608	5.618809	6.028727	6.945008
Maker00077501.gene	9.723049	10.356256	9.505219	5.304745	5.332709	5.075243	26.264881	25.699764	26.383724	17.175915	15.845558	14.17424	4.864647	6.486603	5.447948
NewGene_7375	3.974398	3.917417	3.401116	2.0363	1.954172	1.705338	2.701513	1.72918	3.140185	5.082082	5.181173	4.701174	0.474165	0.731392	0.707069
Maker00003598.gene	9.710464	9.839966	10.365891	0.496043	0.417318	0.977937	4.654165	3.926944	4.919767	4.089185	4.847489	5.247545	10.426637	10.452241	13.375765
NewGene_12357	0.631565	0.72157	0.948417	0.617221	0.487679	0.73239	3.356768	3.283497	3.412517	0.697092	0.697881	0.743413	2.224536	2.500903	2.427074
NewGene_4636	2.374235	1.52408	2.143387	1.683	1.872818	1.960344	1.866259	1.240855	1.860024	2.809575	3.238451	2.668321	4.396394	4.626238	4.129185
NewGene_4630	1.188384	0.94898	1.261218	0.999563	0.942142	0.782524	1.686347	1.799403	1.7993	1.22837	1.441221	1.521103	0.914899	0.843127	0.709721
Maker00070886.gene	5.158195	5.015587	5.671603	6.566606	5.964684	5.680124	10.909542	10.23601	9.888311	4.980983	3.650891	4.243789	8.688	7.39193	6.66454
NewGene_4639	0.601745	0.499778	1.041343	0.719263	0.82608	0.709876	1.004441	1.295041	0.858613	0.604769	0.295971	0.505589	0.881059	0.795248	1.133279
Maker00028376.gene	0.584359	0.29521	0.799661	0.765993	0.876781	0.662941	1.962924	1.52193	1.814752	0.852658	1.442977	0.814545	1.54535	1.141257	1.207199
Maker00037253.gene	0.933381	1.275271	0.570617	0.282651	0.395378	0.198864	13.368336	14.6482	13.374901	3.458897	3.133348	3.026581	0.356468	0.82971	0.277162
Maker00028712.gene	0.146003	0.259045	0.481914	0.324562	0.304407	0.199208	0.829573	0.818357	0.824461	0.675024	0.704589	0.622416	1.384888	1.422848	1.360863
Maker00078555.gene	0.573837	1.317936	0.324207	0.368448	0.288274	0	2.275172	3.276535	2.720768	0.436707	0.52142	0.468245	0.359624	0.40017	0.287318
Maker00010226.gene	15.564582	16.948528	17.362743	3.500701	0	2.285327	0	3.300493	3.258371	0	0	0	0	2.106556	0
Maker00051265.gene	10.001851	10.48891	10.641452	9.067379	9.33687	8.490895	6.351583	6.135509	6.072447	4.349033	3.74679	4.072618	14.541298	13.828337	13.59435
Maker00016265.gene	9.416439	9.465148	6.70256	4.965139	6.718222	5.661408	18.974039	17.963629	16.360941	9.350155	10.076943	10.853936	8.275024	7.670084	7.136207
Maker00003342.gene	0.793149	0.575725	0.779418	0.10242	0.191889	0.140229	0.186503	0.191984	0.273555	0.080484	0.07317	0.070691	0.408796	0.711117	0.498353
Maker00015226.gene	7.394026	8.459025	8.250291	6.355587	7.44134	6.731481	3.141364	3.735378	3.318248	8.104817	7.270566	7.927053	11.19978	12.580493	11.853346
NewGene_2258	0.242689	0.336094	0.184515	1.959988	1.821541	1.497804	2.392995	2.18343	2.246788	2.066369	1.823957	1.849822	0.554122	0.636872	0.384984
Maker00071209.gene	59.148048	59.622757	50.898319	54.163204	58.196663	58.660076	37.562508	39.391792	37.20335	38.722729	36.768806	39.496574	120.539352	126.745132	126.198303
Maker00060497.gene	4.03784	4.286578	4.222489	5.696606	7.582334	5.535655	5.713276	6.542081	6.474361	5.172088	5.067808	5.032907	2.949286	3.697665	3.026517
Maker00023406.gene	11.523006	11.440259	12.232091	4.307283	4.267849	3.375874	2.796776	3.254471	3.086914	1.601492	1.704669	1.240694	2.636931	3.11507	2.779569
Maker00036459.gene	3.875195	3.912999	3.901821	3.611328	3.612375	4.170163	4.363762	5.320836	3.66495	7.556092	7.832849	6.95595	1.493229	1.697099	1.449686
Maker00004571.gene	0.228904	0.572569	1.106583	0.523676	0.60752	0.369482	0	0.115333	0	0.736156	1.063742	1.119278	0.077519	0	0.127665
Maker00031904.gene	5.470298	5.337645	5.591715	5.886062	6.033845	6.848297	16.296083	16.563234	15.094375	5.877851	6.27492	6.902768	10.124518	9.343208	11.753749
NewGene_2254	2.027212	2.029057	2.06663	4.095398	3.142735	4.13529	1.053546	0.880091	1.445901	7.627694	3.961161	4.749197	9.417913	9.362224	9.716049
Maker00031705.gene	1.082679	0.676103	1.138997	0	0.117743	0.021845	0.199399	0.213955	0.393494	0	0	0.019151	0.297395	0.312768	0.341105
Maker00032058.gene	52.792301	54.127312	64.3722	19.904678	20.973579	18.679094	26.548639	26.296509	29.700289	42.481277	39.280304	38.060219	42.92009	41.164383	42.039043
Maker00067917.gene	122.754234	119.538979	124.033882	112.942879	116.329842	115.454727	102.615341	101.562752	101.156441	148.460327	133.344757	130.489716	77.340309	76.948822	77.174774
Maker00036046.gene	6.635696	8.631626	6.09282	5.0064	6.35657	5.590826	3.795304	3.226247	3.454637	5.40178	5.342144	6.141503	1.540301	1.711172	2.349163
NewGene_8633	4.964521	3.333437	4.474277	3.624027	3.933674	3.585926	15.23353	15.541444	17.452671	5.86267	5.661612	5.815599	7.556346	7.654002	7.055964
Maker00039838.gene	44.09396	41.483459	35.238747	5.852245	5.897748	6.143913	9.835608	9.10987	8.982625	1.879315	2.472593	2.527632	43.496407	46.754894	43.085098
Maker00056734.gene	3.384464	3.677871	4.028512	2.840279	2.61648	2.528319	2.517861	2.520723	2.499102	2.596141	2.035258	2.720755	6.716057	5.761021	5.836092
Maker00037184.gene	37.057575	37.55172	40.55582	26.742554	26.77739	26.785151	44.587704	45.455299	43.148678	37.296444	32.292522	32.738609	23.626902	22.662819	23.676577
Maker00019094.gene	14.822594	14.852478	16.373587	13.059252	12.461613	12.222413	27.61734	28.323936	27.898542	19.714252	21.301273	20.776724	22.55616	20.998026	23.23315
Maker00054384.gene	10.074196	10.432974	10.927043	5.030869	5.069965	4.23992	7.992841	8.030052	7.353569	7.381907	6.791268	6.790901	1.958843	2.030271	2.129629
Maker00010609.gene	0.886356	1.00844	0.527608	1.079714	0.991726	0.93374	0.2502	0.652307	0.656291	1.198773	1.084235	1.044661	1.64361	0.994258	1.316473
Maker00016199.gene	15.004209	14.92229	12.699914	21.074268	19.257236	18.715704	8.263826	8.99221	9.016634	11.251682	10.525494	12.310297	20.661552	24.261168	20.904203
Maker00008880.gene	7.700005	6.60455	7.547595	7.668476	8.155489	9.113226	2.067863	2.344743	2.796345	6.997209	6.207647	7.715423	11.610932	13.20891	11.182271
Maker00028292.gene	14.119224	14.36352	16.765182	13.42975	14.792896	14.206513	23.356426	23.249599	22.419008	17.467461	14.467385	14.895191	8.403209	9.433388	8.9229
Maker00026879.gene	4.720683	4.387106	4.529402	3.009863	2.896533	3.606938	1.420281	1.712749	1.586497	2.590699	2.997744	2.908485	8.368361	7.555316	7.534321
Maker00013961.gene	0.418658	0.343737	0.721916	0.717479	0.411544	0.709571	0.478804	0.526016	0.485412	0.471679	0.490424	0.475981	1.392869	1.368926	1.334783
NewGene_4197	1.324972	1.270249	0.854773	1.660513	1.371812	0.953758	2.608356	2.753819	2.494538	1.795777	1.386204	1.735531	1.745715	1.769405	1.415665
Maker00068229.gene	10.320795	10.864465	11.481763	9.829237	9.944567	8.991875	10.599808	10.494894	13.379669	12.832102	11.037108	12.91656	23.947117	21.407112	21.487082
Maker00036923.gene	0.492213	0.6006	0.352149	1.161237	0.982791	0.720571	0.252668	0.238101	0.238396	0.568932	0.454888	0.547032	1.096898	1.022815	1.001781
Maker00059084.gene	14.420725	15.811093	14.869488	9.285709	11.568399	10.72841	121.156021	117.608315	106.027985	28.088886	33.844475	33.551533	45.806293	47.630188	47.398228
Maker00068832.gene	4.760761	4.510656	4.905308	4.009788	4.306242	4.270966	1.849433	1.793419	1.423681	2.216592	2.2701	2.183656	5.098386	5.480875	5.051933
Maker00053432.gene	5.120112	5.01815	4.569094	2.647177	2.61794	3.186153	3.534469	3.352124	3.073785	3.694311	2.45802	2.843243	10.288848	11.158288	11.435369
Maker00038394.gene	2.247062	2.029256	1.579684	1.994627	2.142362	2.182611	2.283609	1.12748	1.373357	1.812398	2.38945	1.317729	4.125288	5.278224	6.375182
Maker00005960.gene	12.106398	11.332231	12.887565	3.891547	3.771157	3.684432	3.84236	4.844821	3.72758	5.070826	4.933859	4.976455	3.693217	4.566125	4.029193
Maker00042842.gene	3.400918	2.387279	3.218719	3.523796	2.160204	2.881065	0.101178	0.206298	0.077518	1.206337	0.845494	0.957112	2.01235	1.858158	1.798107
Maker00043788.gene	16.547655	17.224001	18.497154	11.560019	10.693231	10.864517	9.672005	10.447731	10.33426	15.586591	13.192472	11.450802	10.625278	9.653415	9.969818
Maker00008235.gene	0	0	0	0	0	0	0.029092	0.153082	0.123701	1.485586	1.926863	1.642823	0	0	0
Maker00077599.gene	7.729499	4.561957	7.229779	2.713187	3.154	3.336791	3.266924	6.074604	5.203675	3.125685	2.820574	3.900169	4.526718	4.223043	4.478871
Maker00063726.gene	0.127499	0.080789	0.061531	0.16739	0.241948	0.188911	0.201336	0.257105	0.219968	0.320365	0.356474	0.401103	0.188785	0.081973	0.13308
Maker00038671.gene	2.302696	2.50086	2.616656	0.321718	0.684575	1.102206	1.995488	2.016685	2.323585	1.593839	1.649626	1.287288	3.933143	3.457949	2.171143
Maker00044346.gene	29.932539	28.066248	28.044216	35.394936	35.216782	36.540638	51.357956	52.359241	48.995995	51.404205	52.301701	52.998444	24.031456	26.507494	23.84269
Maker00030704.gene	7.853212	9.480071	8.579509	10.24986	8.917461	8.697136	19.204037	19.606396	17.643515	9.182908	7.525697	8.203614	7.097802	9.291523	10.615203
Maker00026812.gene	5.860119	5.86723	6.944837	3.995056	3.354864	3.457183	5.290406	5.162047	4.396669	5.930335	6.041359	5.18033	10.196899	8.723651	9.597842
Maker00042372.gene	1.326831	1.434705	1.909722	2.458096	1.67626	2.860611	0.753892	1.498015	1.04619	1.775518	1.646876	1.98866	2.481939	2.604458	1.893524
Maker00009426.gene	9.337693	6.996325	9.266111	1.782842	1.935121	1.694165	1.758813	1.386371	1.834462	4.065833	3.791389	3.685602	6.732072	6.779383	6.008522
Maker00029478.gene	0.026001	0	0	0.162807	0.046993	0.051235	0	0	0	0.689306	0.733877	0.637223	0	0	0.031814
Maker00044709.gene	3.626846	3.650125	4.003128	1.03088	1.637483	1.233777	4.233263	2.652264	3.786192	2.80083	1.620129	2.689477	8.821881	7.718615	7.751699
Maker00064211.gene	1.134932	1.055843	1.033343	1.768113	3.15079	2.068767	8.726747	9.487313	8.663654	4.710588	4.182845	3.770054	0.987276	0.985358	1.279325
Maker00039429.gene	1.080608	1.372056	1.449009	3.496006	2.896552	2.633183	1.281582	2.097163	1.242204	2.162455	1.578339	2.072661	1.189886	1.173392	1.988338
Maker00031867.gene	1.298543	1.789283	1.755513	0.946376	0.579267	1.004319	1.732084	3.413567	1.248994	0.879185	1.524482	0.711367	2.489538	2.590826	3.186814
Maker00009631.gene	4.782443	5.611383	4.873796	3.296694	2.887985	2.243163	1.190736	1.172969	0.695547	5.046595	4.473325	5.233646	2.650635	2.589987	2.805592
Maker00010431.gene	28.266428	30.81348	31.714252	33.995869	40.28941	33.63126	20.726847	18.737696	22.228758	30.082026	25.873241	27.002489	16.02247	17.509209	19.424332
NewGene_10084	0.355772	0.347283	0.40484	0.694435	0.499139	0.431879	0.906462	1.05796	0.638003	0.513687	0.589703	0.655354	0.265115	0.153533	0.196626
NewGene_10086	34.609662	31.525663	33.051005	36.532055	33.633132	37.449408	39.604972	40.972314	40.639877	51.55948	46.04775	46.631943	13.948046	15.214407	14.483757
Maker00060836.gene	1.915528	1.317019	0.999291	0.839186	2.714975	1.926865	4.074511	4.449124	4.857708	0.952064	1.929989	1.354535	0.834665	1.849293	1.345047
Maker00071248.gene	5.951596	6.02042	5.93639	5.382746	3.832541	6.354435	2.743023	2.683232	1.924289	4.188447	4.214296	4.79555	7.429925	8.05232	8.275749
Maker00014407.gene	2.885133	2.456171	4.457446	4.179394	6.76262	7.212801	9.592973	7.385158	6.937951	2.209325	3.097642	5.736657	8.185737	9.280994	10.070337
Maker00069497.gene	0.14242	0.128311	0	1.908328	1.524475	0.997858	0.139916	0	0	5.698281	5.119257	5.146234	0.60156	0.426535	1.068913
Maker00038385.gene	0.772159	0.825682	1.317234	0.094381	0.030987	0.193927	0.413823	0.642535	0.726226	0.160509	0.12214	0.182653	0.599978	0.806449	0.729976
Maker00071302.gene	15.281403	15.223698	18.474812	22.878548	23.663326	24.561268	21.216072	21.335375	20.022629	29.216621	26.594303	25.992374	10.068585	9.905557	10.29518
Maker00013851.gene	269.270905	265.39798	260.780548	231.851044	239.220078	229.457901	161.874832	159.905334	166.730301	294.95932	279.522919	277.581146	147.662674	145.878906	152.391541
Maker00013176.gene	51.067516	48.646946	49.376163	60.162533	63.950089	58.14043	26.894241	23.274405	23.44408	31.558081	33.234291	33.899445	31.222874	34.217007	32.968674
Maker00022940.gene	71.670311	75.730644	73.406876	41.656574	45.163132	43.845837	118.217407	117.209854	123.199226	124.897369	125.121918	113.189186	37.055626	36.35952	34.063198
Maker00012332.gene	5.236506	6.640138	7.874465	3.846797	3.724477	3.94193	6.463255	6.756804	4.684582	8.354588	5.386352	5.452614	9.736864	6.505418	9.730217
NewGene_9225	0.623979	0.754908	0.426668	1.699149	1.511648	1.21468	0.265322	0.757109	0.474505	1.147725	0.78957	1.187473	1.164363	0.925261	0.529048
NewGene_9229	5.065284	4.223148	2.992364	1.229666	1.190903	1.214633	0.393626	0.276203	0.252083	5.012001	6.251104	5.650174	0.140285	0.35259	0.199099
NewGene_9228	24.805571	25.003191	23.73103	17.86795	18.267588	19.157022	4.339391	4.533806	5.090643	65.654465	67.259262	70.192383	2.642281	3.365561	3.418128
Maker00020469.gene	15.588258	14.714386	14.424482	10.06368	8.619216	9.397647	26.407932	27.517588	26.350647	18.602003	19.15983	18.960752	13.198005	14.234931	11.399447
Maker00069583.gene	5.240028	5.688864	5.616933	5.904837	5.075476	5.341322	3.388573	3.480971	4.740614	5.137836	4.699162	5.171747	9.499819	9.77322	7.942249
Maker00034461.gene	0.95263	0.857411	0.987851	0.992003	2.242095	1.271044	5.371116	5.236845	5.341267	1.872779	1.838324	1.930196	2.504296	2.459105	2.328315
Maker00013237.gene	1.766018	1.996978	2.292705	1.476704	1.569389	1.382974	1.816249	1.690939	1.992983	1.966985	2.228097	2.251944	5.863484	5.972724	6.420538
Maker00020626.gene	0.474704	0.244687	0.334965	0.426777	0.62532	0.317694	0.805146	0.388372	0.722964	0.936308	1.203039	1.332953	0.381659	0.264751	0.261106
Maker00047075.gene	5.104026	5.697769	4.729468	7.579103	8.663793	8.18564	5.433137	5.648409	5.70294	9.419433	9.473683	9.159746	19.397148	20.55171	20.178308
Maker00064317.gene	6.075539	6.543311	5.878674	8.171523	6.191929	6.533787	5.479977	6.285526	5.934537	8.567434	7.355608	7.899701	4.355011	4.264287	3.437215
Maker00060846.gene	26.6527	24.148205	23.070221	24.75408	21.629154	23.882898	21.52389	23.840837	22.265594	37.435146	32.473534	34.587452	2.657741	2.462241	2.103789
Maker00016787.gene	6.651577	7.026899	7.82845	8.250982	8.315352	9.165742	3.421084	3.913067	4.277487	9.368007	9.497663	7.896374	8.895461	10.832671	10.218124
Maker00035651.gene	226.986328	242.985184	246.270172	257.585571	262.190521	266.376343	68.615273	67.429039	68.872002	74.692848	71.822189	65.714775	435.368256	452.494446	464.099304
Maker00052222.gene	0.452819	0.281467	0.242697	0.269791	0.15152	0.174074	0.45713	0.580789	0.609347	0.579476	0.492208	0.354206	0.640751	0.788517	0.575151
Maker00054246.gene	7.52007	6.690848	8.764882	7.320988	6.397344	6.918798	22.63303	22.256924	25.406387	10.262676	11.380869	10.589206	19.313286	17.879028	19.598991
NewGene_8173	1.924208	1.604932	1.83724	0.348494	0.050258	0.357095	0	0	0	0	0	0	0.311031	0.15086	0.32211
Maker00057897.gene	41.360306	41.369282	39.576313	47.058773	42.456497	43.625824	72.064667	79.529648	73.422188	48.460052	53.086136	53.203159	33.227116	32.086594	30.889439
Maker00027025.gene	9.275104	8.551987	10.353991	9.233708	9.301174	9.429747	6.302769	6.141578	5.712033	8.319967	7.645937	7.949335	14.270103	14.738025	13.619845
Maker00015075.gene	3.482104	4.446348	4.131051	4.502583	4.090798	4.507754	4.179512	5.0108	5.119326	7.185134	8.190052	7.409912	2.814687	3.811689	2.959489
Maker00039191.gene	3.960912	4.225556	4.863782	7.254997	6.488431	7.163651	3.737696	2.787557	2.831227	4.687861	3.461349	4.32924	10.025311	10.23139	9.808218
Maker00075829.gene	99.502441	95.70681	96.561798	45.41309	55.191872	53.718502	10.1146	7.494572	7.111658	60.051788	61.196232	59.190567	115.550911	128.760727	121.757698
Maker00028172.gene	16.017883	13.10686	13.250467	6.230673	6.527231	5.609531	7.296105	8.228663	7.836545	11.292345	10.662123	10.421295	5.981364	6.930542	7.853882
NewGene_1811	9.839517	9.551805	8.601966	10.091974	10.241098	9.678503	23.774206	25.872381	24.50528	16.252546	13.873433	14.746639	13.024765	14.042046	14.410898
NewGene_422	1.372539	1.467751	1.586247	0.35143	0.910917	0.669492	1.29081	1.619624	1.746873	2.440586	2.336371	2.217358	0.495034	0.399067	0.52649
NewGene_12599	2.864671	3.520471	2.126788	0.241857	0.352363	0.248588	0	0	0	0	0	0	1.101725	1.061709	1.722099
Maker00052176.gene	0.468875	0.936578	0.5686	0.286293	0.228871	0.238753	1.101288	1.506363	0.786591	0.669414	0.666902	0.578546	0.994303	0.906789	1.382578
NewGene_12592	2.797289	1.837897	2.723675	3.028444	2.440881	1.482033	0.695994	0.628992	0.432311	2.190007	1.572668	1.631793	1.181617	0.92192	1.276908
NewGene_12593	1.773793	1.069931	0.760356	1.706752	2.88056	2.014863	1.527086	1.418214	1.337292	1.677765	1.576528	1.269834	1.111361	1.746481	0.781461
Maker00033661.gene	2.632174	2.960647	2.56155	1.805292	2.20246	1.845592	6.591197	7.160411	5.59593	2.098715	1.783674	1.903452	1.54254	1.357231	1.349448
Maker00000891.gene	2.02228	1.92801	1.987409	1.323822	1.284629	1.159553	1.654871	1.506126	1.295891	2.623764	2.327558	2.360687	1.175037	1.329576	1.280097
Maker00068295.gene	0.583964	1.151096	0.996688	1.807139	1.693861	1.267304	1.981486	2.062225	2.132911	0.810248	1.283122	1.268399	1.307902	1.43758	1.572295
Maker00005196.gene	1.137007	1.127347	1.229079	0.206015	0.218577	0.272165	0.538056	0.517455	0.57742	2.490609	1.824369	1.974264	0.488383	0.53877	0.347715
Maker00006191.gene	4.423496	3.407805	2.516782	4.334131	5.449943	7.334394	13.938166	15.689971	13.760045	5.287876	5.697189	5.929197	4.018523	3.244945	4.195087
Maker00071193.gene	157.581741	148.536636	163.524704	265.799622	237.877197	260.128113	401.197998	410.514343	376.017151	234.916336	193.749649	197.02005	198.929047	200.365219	194.566727
Maker00042742.gene	52.189739	56.845303	52.311886	18.501387	15.832397	12.83554	4.458834	5.121678	5.448899	29.023792	29.870752	28.368309	7.049506	7.390712	6.650856
Maker00019079.gene	0.167562	0.179498	0.082741	0.180252	0.160964	0.226265	0.117111	0.085231	0.115777	0.395165	0.293435	0.320101	0.43752	0.348602	0.294672
Maker00075109.gene	12.290142	11.799535	11.022217	4.417846	5.061378	5.212054	5.040331	4.226362	5.777588	26.615969	37.289925	40.000198	3.784873	4.732066	3.805981
Maker00024810.gene	1.996222	3.0929	2.677268	1.129327	1.253758	2.211292	1.662072	1.735257	1.708038	1.54294	1.243602	0.921785	1.419539	1.802413	1.787205
Maker00054320.gene	2.064906	2.464674	2.236439	1.060432	0.808957	0.873562	1.993484	2.11858	2.248623	2.959355	2.773512	2.831625	2.110692	3.209881	2.66352
Maker00068903.gene	1.083503	1.385885	1.605706	1.581529	2.008942	1.741858	0.755202	0.580199	0.438415	3.40123	3.144862	3.67498	0.495929	0.614528	0.453803
Maker00027150.gene	4.925885	4.700061	5.246228	2.822683	2.782111	2.414458	13.176867	10.660627	11.467007	2.505883	2.189402	2.036365	11.911956	11.047044	11.202112
Maker00037826.gene	3.771137	3.888533	4.148304	5.157446	5.314099	5.181452	6.668181	6.310118	5.34511	5.348894	5.682157	5.70441	10.642244	10.019871	9.813207
Maker00076622.gene	0.901248	0.868543	0.537244	0.573877	0.483519	0.72215	2.131816	2.274344	1.611847	1.177241	1.366865	1.624322	0.875311	0.655538	0.487829
Maker00022428.gene	7.756604	8.853843	7.138903	7.360195	8.219331	7.627638	3.399266	2.767885	2.744254	5.132461	5.140394	5.370963	16.799593	17.280558	16.997034
Maker00050655.gene	1.251741	1.447564	0.846205	1.161369	2.089217	1.717927	2.358137	2.316471	2.329645	1.089672	0.713914	0.99327	5.194741	4.191807	4.872
Maker00050922.gene	8.470324	8.573283	9.268744	12.179107	12.134962	10.377186	28.487629	27.904913	29.901886	32.691387	25.045631	25.537228	11.545166	13.418546	12.116526
Maker00069154.gene	12.1235	11.067826	12.253076	10.282667	10.03791	7.892335	10.088573	10.302174	10.585426	9.551577	10.376846	10.767555	33.563736	30.223078	31.901365
Maker00060842.gene	6.968362	5.093865	5.637515	1.941683	2.07541	2.109931	4.665497	4.42294	4.222848	3.796037	3.263299	3.557683	10.181132	11.702811	12.087724
Maker00011322.gene	7.574739	5.735036	6.803642	10.957224	7.860771	9.93789	4.24924	4.322026	5.111142	4.355943	5.283912	5.108109	7.811976	10.16593	9.635684
Maker00026394.gene	9.513952	9.242141	10.147814	8.807438	7.36348	9.160015	24.609016	23.965193	23.945408	13.356712	12.966929	14.092401	10.659176	9.628401	9.987971
Maker00010214.gene	0.27721	0.185534	0.387084	6.04586	5.448547	5.682812	0.530786	0.988723	0.800968	1.376221	1.923885	1.780285	1.884724	0.862651	1.349841
Maker00047484.gene	179.538391	168.345932	175.096985	122.761185	118.150421	122.404572	243.459793	250.652634	245.213242	262.984344	248.254303	248.576492	144.158386	154.863205	153.660873
NewGene_2904	0.285781	0.486164	0.614003	0.689076	0.901108	0.633824	1.792411	1.93718	1.067722	1.186679	0.814429	0.980246	0.579793	0.659779	0.488548
Maker00022485.gene	82.656746	78.337173	81.514908	139.594193	139.9207	136.591812	33.947277	33.075661	29.64472	58.204792	64.605896	66.075813	42.760197	46.216202	43.768085
Maker00023203.gene	133.71817	131.438232	135.440155	207.450058	204.929382	205.367935	135.364334	135.70874	136.819031	160.137512	156.341507	155.099106	109.115074	105.927956	107.294968
Maker00057803.gene	0.445793	0.675694	0.738699	6.150208	5.085013	6.72251	0.818797	1.117278	0.55987	2.538486	2.336395	2.14205	1.523633	2.156626	2.382729
Maker00075962.gene	47.867737	45.163807	47.042328	45.653751	46.040684	52.164898	21.615107	23.071201	22.269625	36.11689	36.286156	38.5546	25.141411	32.352413	28.83091
Maker00008183.gene	3.242212	2.351123	3.850978	4.220091	4.683043	3.7238	1.667705	2.123548	1.647943	3.153967	2.637496	3.310454	4.739584	4.524618	5.388179
Maker00044962.gene	0.809641	0.378837	0.67151	1.256289	1.311673	1.131803	0.447984	0.403967	0.81052	0.588965	0.87794	0.59897	1.525878	1.83136	1.14862
NewGene_9067	40.095581	36.009206	34.883943	18.323089	18.972538	16.129487	18.217867	19.334293	19.108977	11.369088	11.080937	8.852257	12.97081	10.601403	13.021017
Maker00021422.gene	5.464321	5.243324	5.036351	8.042278	8.866364	9.652408	10.261219	11.187755	9.249413	7.63189	7.786627	7.383148	3.494727	4.385988	3.011395
Maker00014353.gene	2.803288	2.575393	3.265187	4.137434	4.980715	4.686777	1.907917	2.251637	2.69611	3.541387	3.664268	3.760361	5.190101	4.693349	4.514458
Maker00005508.gene	57.105049	53.45483	59.907784	42.289455	44.095226	46.417912	124.344398	121.161575	117.237099	65.673378	56.50005	60.858078	49.012199	51.070671	48.972534
NewGene_9988	5.642608	6.138481	5.842032	7.943479	6.221621	8.795915	7.758247	7.093737	7.64269	7.675025	8.059719	8.297325	4.177965	4.216017	4.107053
Maker00077336.gene	0.747516	0.592345	0.626449	0.360056	0.51647	0.549313	2.131905	2.094687	1.855056	0.206502	0.387803	0.314705	1.813663	1.939322	1.517186
NewGene_11925	49.633457	55.5504	50.340778	96.699524	89.739586	91.103638	42.700863	46.341507	48.241547	54.046432	75.171562	75.55304	52.608299	49.708824	52.183533
NewGene_11920	0.585493	1.071928	0.385873	0.481824	1.028413	1.162699	0.758923	0.9797	0.796729	0.569829	0.439146	0.566194	1.627447	1.583265	1.285901
Maker00055848.gene	120.61219	112.052521	120.831154	101.741776	102.455627	97.515038	85.804939	89.087158	88.433266	122.434937	115.437019	117.30323	213.790741	207.40831	209.20874
Maker00024850.gene	0.390949	0.883538	0.957377	1.284301	1.420217	1.204273	4.325844	3.816573	4.037269	1.626462	2.006877	1.678314	1.049212	1.182781	1.219475
Maker00051240.gene	0.692908	0.73129	0.451778	1.550634	1.075537	1.520805	0.56437	0.399679	0.32419	1.206039	1.366637	1.245185	1.049695	0.966337	1.140088
Maker00061394.gene	66.93885	62.431137	68.30291	80.394089	84.057007	81.841362	73.946808	79.826851	73.405479	108.175354	108.106026	107.866943	46.999111	47.652271	47.01889
NewGene_1768	0.927141	0.330365	0.253481	0.164235	0.434637	0.593713	0.797616	0.924235	0.740249	0.992857	0.787726	0.373681	1.300214	1.150634	1.050305
NewGene_1767	3.599871	4.085653	3.55597	4.478548	4.989416	4.541618	1.110756	1.249429	0.686923	3.098106	3.737488	3.414816	4.13724	4.799133	4.083202
Maker00004674.gene	5.197851	4.974085	5.220769	12.205574	12.549537	11.896852	4.877807	5.068293	5.219419	7.131531	5.999512	5.732134	10.599682	10.73476	10.994037
Maker00029741.gene	2.150288	2.109067	2.367629	0.628181	0.497833	0.622198	1.49743	1.79521	1.980066	1.557241	2.237959	2.110287	2.601233	2.792067	2.384739
Maker00075986.gene	4.65632	5.796647	5.181006	2.745556	2.611888	3.005202	2.998821	3.11754	2.74064	2.854748	3.92173	3.417712	2.204452	1.821121	1.288653
Maker00035632.gene	90.99807	87.124832	89.911285	101.348969	103.922821	98.734352	29.397451	33.128529	31.075693	61.498028	61.102913	59.880558	80.433258	87.270851	83.232849
Maker00012709.gene	1.086048	0.897964	1.421498	1.227782	1.895142	1.918424	5.895799	4.924518	5.664641	2.378819	2.199443	2.398479	1.067563	1.644367	3.121281
Maker00020549.gene	2.710453	2.705395	2.433029	0.181427	0.08571	0.336634	1.071748	1.251538	2.409249	0.523504	1.10294	0.848242	2.551469	2.400156	2.698551
Maker00013063.gene	12.665444	12.294534	12.368671	8.143726	8.25125	7.084852	13.353546	12.419031	14.09038	13.639601	13.335011	12.006801	23.80834	24.05176	23.826973
Maker00011164.gene	14.026603	14.808196	14.621336	23.23872	22.607965	23.627316	10.849162	11.315912	10.329974	16.083054	15.216016	14.730683	21.645481	21.772038	21.239168
Maker00000991.gene	100.160698	99.234673	103.019104	173.809433	180.820282	174.657135	61.149036	65.266953	67.642616	100.458862	95.149025	97.512123	124.516472	132.798569	125.477173
Maker00031862.gene	2.748623	2.829047	2.816193	2.481187	2.704911	2.629329	5.617109	7.218821	5.85419	4.65143	4.815719	5.328282	3.095821	3.492903	3.043826
Maker00036634.gene	12.83382	14.549411	13.348034	15.719459	14.541662	15.73023	6.514242	7.443731	8.520543	15.664509	14.702229	16.169796	5.063545	5.165725	5.981851
NewGene_2127	1.868655	1.928947	1.833217	1.3745	1.457264	1.363127	2.122508	2.674834	3.080494	2.250777	2.180376	2.568562	1.099271	0.703125	0.293836
Maker00040260.gene	0.954895	1.360345	1.367536	0.909988	0.531888	0.593543	0.243386	0.225114	0.425673	0.989688	0.420817	0.65553	0.543679	0.537408	0.737655
NewGene_2121	0.689126	0.687301	0.681033	1.034804	1.056506	0.943359	1.120429	0.89229	1.109214	1.499192	1.5805	1.222485	0.907364	0.673268	0.932798
Maker00034386.gene	1.29131	1.497102	2.272065	1.547905	1.300517	1.435591	2.331957	3.480145	1.951022	1.359272	1.985295	1.547752	4.322132	4.741846	3.451057
Maker00078531.gene	14.208472	15.593805	16.538464	15.134747	13.776911	13.040945	10.00869	9.156384	9.516574	22.672918	22.843557	22.130287	20.052485	17.843233	18.737612
Maker00034287.gene	1.73704	1.619171	2.343715	1.554782	1.508076	1.401095	0.970819	1.054129	1.034441	1.67697	1.359191	1.42678	5.134469	4.947385	5.138692
Maker00071151.gene	0.212915	0.324234	0.340073	0.280636	0.331937	0.270475	0.698391	0.518241	0.663242	0.360163	0.322149	0.374536	0.830265	0.702712	0.643138
Maker00076048.gene	1459.078247	1421.852783	1475.871338	798.10553	796.184937	792.621887	687.980835	697.47406	685.034912	1870.598511	1678.848389	1683.251221	120.772446	122.093407	115.669884
NewGene_9395	0.657434	0.824903	0.895091	0.471929	0.23571	0.23933	1.000783	1.075778	1.572649	0.733873	0.391724	0.592659	1.854335	1.557735	1.132856
Maker00044235.gene	2.674506	2.770508	2.564461	2.552714	4.044544	3.310762	6.879838	7.347797	7.405603	3.355262	3.083042	3.042434	5.843009	6.600366	5.809367
Maker00042513.gene	4.620937	4.441008	3.711041	3.956073	3.079136	3.426955	3.308762	3.341717	2.996554	3.789693	3.201295	3.419653	7.594045	7.839195	7.019442
Maker00071769.gene	0.310032	0.359672	0.222502	0.615368	0.707813	0.748105	0.273535	0.265215	0.342246	0.540659	0.630091	0.800852	0.880904	0.904627	0.87687
Maker00052137.gene	16.923178	17.573473	19.244776	22.147127	22.34239	20.823277	33.307251	31.196941	36.462532	32.16988	30.09551	29.9888	17.996948	16.173481	17.047842
Maker00042670.gene	1.223034	1.554619	1.602258	2.612189	2.398858	2.177498	7.004416	5.863227	6.207167	2.869877	2.283162	2.758626	1.565502	1.744964	2.069396
NewGene_9759	1.554288	1.579272	1.165711	1.19868	1.844652	1.902488	0.698834	0.641981	0.894005	0.711345	0.685007	1.081437	1.619697	1.824406	1.772056
NewGene_6922	149.045835	139.275068	143.645901	216.21307	218.103367	208.756759	343.592995	348.801719	338.709594	162.79883	179.254713	182.078739	207.316691	202.090403	203.165899
Maker00016487.gene	9.681322	8.318192	9.374191	7.602491	8.547913	7.466545	8.481993	9.144456	8.66347	7.86682	7.556804	7.800636	4.691333	4.608589	4.556509
Maker00029076.gene	1.771009	1.74505	1.949307	4.480934	5.371862	4.768477	10.275014	10.466699	10.440908	3.725599	3.60699	4.353415	0.920712	0.831605	1.047675
Maker00022385.gene	138.667358	141.567215	134.773376	151.710831	158.228516	145.927597	43.982338	42.624058	46.593147	90.713326	83.375763	82.008163	74.603302	77.321594	79.799957
Maker00034629.gene	5.008787	5.586592	4.513706	5.181804	5.962564	6.424148	0.877095	1.150525	1.408812	4.219252	6.217388	6.397257	2.143333	2.915129	3.406525
NewGene_11660	3.882699	3.848759	3.550997	7.12577	6.833804	9.1078	1.656888	1.525679	1.802298	2.3233	2.314374	2.566919	2.939121	3.199559	2.974215
Maker00064402.gene	0.254924	0.291343	0.344063	0.228649	0.330365	0.330006	14.252621	15.113792	12.654222	1.020937	0.970327	1.13233	0.459188	0.371746	0.535344
Maker00022683.gene	4.948367	4.013319	3.960587	2.061811	2.607653	2.321513	3.780047	3.656544	3.517817	2.88477	3.070613	2.258634	7.843066	8.00519	6.223664
NewGene_8403	5.711255	6.941942	5.879227	4.829006	4.449644	5.257048	5.600263	6.04863	6.06695	4.566463	3.167566	4.688889	2.631694	3.146295	3.066588
Maker00002964.gene	100.989914	102.368271	104.198822	110.514664	121.399818	115.366562	72.559692	70.652077	75.37838	110.755768	107.916649	110.43589	35.481579	35.83374	36.955032
Maker00044852.gene	1.52651	1.301573	1.282092	0.59379	0.922663	0.580492	0.331463	0.342669	0.176766	0.259976	0.583548	0.364827	0.877232	1.810819	0.70066
Maker00009514.gene	11.641245	11.470683	10.84742	9.35415	11.025608	11.298357	5.356213	6.206642	6.32282	5.710111	5.158569	4.882144	5.686945	3.760205	4.911372
Maker00039707.gene	13.101391	12.790617	14.94716	15.149557	14.893531	14.265788	12.432513	13.775118	13.472987	9.699167	12.686745	9.851564	5.990804	6.481926	7.345426
Maker00035029.gene	2.121544	1.673027	2.025732	1.852328	1.295866	2.994872	3.143243	3.138459	3.200336	3.20618	2.640468	2.266914	1.42041	1.489974	1.351445
Maker00034611.gene	5.634417	7.023954	4.687719	1.388965	0.939944	1.841551	4.666694	5.277516	4.306549	0.862312	1.781944	3.5617	11.037942	9.064421	9.522123
Maker00040082.gene	23.190157	27.565632	25.989462	19.281879	21.857681	15.593583	40.384552	41.947578	39.957886	23.079235	21.72294	19.451401	37.726688	35.561691	36.392693
NewGene_13133	25.965764	25.686098	28.05499	15.307834	13.593914	13.118466	27.212034	28.266207	28.004449	18.376615	18.580474	18.494455	98.002028	92.430264	97.005142
Maker00015846.gene	12.25386	14.691309	12.153273	10.467212	12.132346	9.950704	23.747208	22.866129	23.732441	9.590788	10.075639	9.134185	9.645581	12.99556	11.377526
Maker00059079.gene	8.033339	5.950255	6.764627	11.426435	13.032394	11.529866	5.009223	5.802824	5.715758	8.217288	9.85662	8.413394	12.014522	12.56538	11.747275
Maker00064515.gene	1.045169	0.680459	0.203629	1.229421	0.420551	0.601831	0.613208	0.569669	0.376773	0.403432	0.856358	0.531381	1.570218	1.867985	1.499009
Maker00032316.gene	3.779293	4.857818	3.810323	2.957523	3.164222	3.18523	5.783114	6.783481	6.486472	7.740639	6.883729	6.450944	3.476992	4.100388	4.134316
Maker00069558.gene	2.981509	3.103103	3.343364	2.24778	2.780668	2.773723	6.749801	7.519817	7.200482	3.334702	3.690937	3.209067	4.354713	4.315659	3.980733
Maker00045579.gene	1.05279	1.075535	1.698084	0.261781	0.193861	0.083032	5.206194	4.932118	4.443711	1.283024	1.462357	1.591076	2.076586	1.883237	2.331826
Maker00078981.gene	3.71916	3.028979	4.744438	5.019826	3.79224	5.356506	8.640357	9.123624	7.268762	5.946043	5.079043	5.066939	2.641883	3.414158	2.328494
Maker00026679.gene	0.900624	0.931385	1.36651	1.87399	1.640037	1.774557	1.25036	1.338075	1.455124	1.543109	1.24159	1.099035	0.235142	0.486993	0.278837
NewGene_3361	0.55137	0.716595	0.762914	0.390486	0.2811	0.204111	1.202377	0.999317	0.969902	0.626003	0.644332	0.943541	0.997643	0.827589	0.58788
Maker00070956.gene	0.515821	0.625098	0.481165	0.517301	0.558582	0.55225	1.421681	1.703616	1.652146	0.427785	0.652353	0.541761	1.228264	0.941031	0.747795
Maker00001143.gene	11.764772	11.754653	13.028268	6.979765	7.862743	8.479727	7.135267	7.693153	5.229819	22.66666	18.892143	21.44454	1.016502	1.014477	1.969512
Maker00073467.gene	2.759576	2.009105	1.591998	1.013194	1.242312	0.764893	6.52361	6.329	5.95349	1.203873	1.328531	2.277592	1.68083	1.522942	1.324497
Maker00060651.gene	3.337754	2.371922	2.908075	1.263183	1.334511	1.875269	2.607605	2.479629	3.184864	3.415552	2.920567	2.737219	2.14652	1.296122	1.267428
Maker00042725.gene	284.839813	274.161224	243.687973	264.69928	253.37001	260.075439	527.617798	493.767853	506.1651	461.737366	466.31076	480.389099	66.510384	73.391907	71.850548
NewGene_13955	2.134914	2.224362	1.942304	0.874208	1.705027	2.152545	1.463605	1.66565	1.520153	1.804219	1.20685	0.867791	1.467619	1.316564	0.761769
Maker00004847.gene	0.419172	0.341525	0.248834	0.525468	0.575404	0.56451	0.415885	0.512497	0.436851	0.538087	0.556963	0.396297	0.757835	1.388671	0.72815
Maker00038415.gene	1.075881	1.113517	1.563111	2.84628	3.810169	2.246416	0.246346	0.616698	0.584537	3.949092	3.69391	4.56526	3.572851	2.541453	2.260182
Maker00061713.gene	2.088305	3.124271	2.874761	5.630833	5.590273	5.626673	2.257072	3.185792	3.16433	5.704984	4.587741	4.666731	5.51952	5.524019	5.766587
Maker00030509.gene	198.541336	184.367645	196.426697	264.871948	266.262054	263.005402	107.013016	109.131157	103.606621	119.368881	116.158928	115.286491	202.68602	203.220444	205.885345
Maker00000703.gene	7.938533	7.882127	6.800509	13.855847	16.508041	17.313604	1.649285	1.354205	0.613764	6.675023	5.635714	4.885965	8.744213	9.953406	8.224135
Maker00025385.gene	52.991493	51.67794	55.280979	43.336067	43.309311	44.118008	126.464287	126.081802	118.973824	53.505516	45.385071	50.818539	20.355209	21.718803	21.701721
Maker00008305.gene	3.329231	4.26287	4.361646	2.1664	1.689826	2.152256	6.88438	6.810298	6.891575	2.956891	2.848527	2.992062	1.089842	1.675507	1.318244
Maker00000577.gene	1.603421	1.781577	1.947986	0.589789	1.00886	0.682177	1.092327	1.123749	0.663562	0.535267	0.745823	0.89069	13.724462	12.410774	11.984915
Maker00060565.gene	38.698093	37.646168	41.494423	31.625612	34.428059	33.272343	66.056198	70.420319	63.933716	53.896397	51.173321	47.794052	70.00827	70.630638	68.07373
Maker00020736.gene	0.760695	0.719003	0.961084	2.149354	2.017543	2.700078	1.210267	1.580593	0.980164	1.088437	0.669529	1.107199	1.544459	1.320931	1.407594
Maker00057818.gene	9.499663	9.185062	9.798481	7.63587	7.727273	7.314705	8.691012	8.619677	7.446421	18.774191	15.904988	14.911064	12.506645	12.429412	11.104365
Maker00000530.gene	9.242778	9.629437	11.599856	7.033635	9.159695	8.972626	16.501677	18.395796	16.196772	10.913984	10.488843	10.337299	6.25679	8.591541	6.600573
Maker00043903.gene	2.985321	3.257477	3.571939	3.447202	3.434258	3.922996	20.913847	22.06979	19.619543	3.744257	4.528074	3.803431	0.540656	1.059502	1.41313
Maker00034519.gene	1.070514	0.809465	0.648366	0.432393	0.878599	0.354586	0.345591	0.533993	0.524219	1.31798	1.344086	1.399393	5.394969	6.208346	5.487132
Maker00054435.gene	143.841522	135.196091	143.546555	121.104279	122.595123	124.02079	144.24382	151.399567	146.115067	127.582458	132.370621	138.643448	80.886345	86.273163	81.668396
Maker00078311.gene	17.93845	20.905909	23.28698	4.556678	4.275285	3.506892	68.403702	66.254425	67.902908	7.193621	7.416229	8.714665	9.13816	8.664565	6.510454
Maker00019406.gene	99.645638	90.635689	94.811234	136.902328	130.583588	152.419815	195.965134	193.458771	189.664749	169.168594	173.764175	193.143158	58.542099	64.527847	58.957726
Maker00033524.gene	1.978821	1.637586	1.787961	0.66791	0.431835	0.355293	0.697235	0.541956	0.465297	1.794334	1.285489	1.552319	1.434416	1.36591	0.820818
Maker00068993.gene	0.498593	0.657462	0.697271	1.268827	1.290383	1.173252	0.773526	0.362059	1.02081	0.618471	0.630202	0.731879	1.476564	1.745373	1.799996
Maker00008901.gene	3.007056	2.961705	3.539315	2.989789	2.749057	2.201333	8.189907	8.03415	7.90953	2.928765	2.580025	2.691063	4.25728	3.309602	3.610718
Maker00031575.gene	0	0	0.104167	0	0	0	0	0	0	0	0	0	0.841286	1.015791	1.07985
Maker00069667.gene	18.338287	16.656084	17.031353	15.039803	15.340892	15.595877	59.818115	59.519459	59.140545	16.450079	17.776985	17.21961	27.929581	26.734756	27.640127
Maker00061714.gene	2.44866	3.966935	3.660614	1.606927	2.298767	2.529455	3.223191	3.255512	2.756345	2.438078	2.255136	2.290537	6.462976	5.748186	5.929411
Maker00012442.gene	2.674164	2.885577	3.084276	2.129719	1.937648	1.693548	1.376048	1.66529	1.409307	4.173639	3.969533	4.367993	4.448644	4.496726	3.601705
Maker00026756.gene	2.949715	2.885567	2.954857	1.079844	0.617674	0.604152	1.207521	0.711721	0.908012	3.21244	2.328208	2.472641	1.425667	1.059071	0.889419
Maker00053930.gene	38.921749	36.779091	36.625031	38.931274	36.775791	35.423241	34.952087	32.079094	33.863064	28.946285	30.562578	31.253517	19.637157	20.461231	20.419359
NewGene_9418	1.666688	0.924019	1.11861	1.294506	1.28526	1.238936	5.482178	4.35779	5.248313	2.502446	2.407254	2.039789	0.42073	0.557112	0.300324
Maker00077634.gene	23.125486	23.755308	24.458122	23.269152	25.065775	24.154224	6.86277	7.12543	7.44744	26.299225	24.058258	25.215174	32.927567	34.189373	34.926125
Maker00035958.gene	0.855664	0.751303	0.784592	0.146423	0.17638	0.15033	0.048656	0.025789	0.079753	0.085277	0	0.100088	0.702587	1.439814	0.898901
Maker00036550.gene	14.309283	15.662554	16.9182	9.102126	9.505346	9.71652	9.489648	10.715026	10.874705	6.028513	7.028978	6.169012	9.256494	9.629348	9.239752
NewGene_3456	2.632988	1.733409	1.765809	0.820157	0.283826	0.448407	2.795009	3.352079	3.027068	0.407431	0.559389	0.625127	2.489311	2.528094	3.760153
NewGene_7528	0.270699	0.542546	0.303894	0.351333	0.393046	0.854912	1.701999	1.135185	2.089853	0.146745	0.592163	0.517249	1.168514	1.24507	0.847081
Maker00053607.gene	1.955891	1.424259	1.1732	3.38171	3.150189	2.178757	2.783461	1.980006	2.113849	1.50651	1.961715	2.150351	1.335219	0.799283	0.739522
Maker00003425.gene	4.182687	2.586162	3.998532	5.363421	6.325924	5.75562	29.003038	30.44747	29.70693	14.156993	13.018485	13.828323	5.306899	5.211707	5.189568
Maker00003795.gene	1.391137	2.206433	1.593564	2.788553	1.773171	1.721007	1.200139	1.200796	1.421771	2.288073	2.381541	1.378498	5.095753	4.387547	3.454231
Maker00033938.gene	1.382036	1.288393	1.868184	1.233791	0.832295	1.273089	1.111409	1.147292	0.843016	1.662703	0.906347	1.392064	0.436557	0.503666	0.408937
Maker00019044.gene	2.461083	2.08167	2.758161	4.910467	4.891179	4.987955	3.738381	3.668103	3.474645	1.649949	2.158063	1.698474	5.574791	6.559032	4.773573
Maker00030710.gene	41.014183	41.807682	34.507393	20.120632	19.38497	18.168259	36.468029	36.930965	33.124813	55.930416	69.781113	59.249516	6.954796	7.731179	8.181388
NewGene_2324	12.407624	10.816306	9.238388	9.38316	6.869883	7.892927	9.061661	11.112311	11.084825	10.421291	13.217622	11.37996	6.563036	6.17226	5.565375
Maker00001263.gene	0.359125	0.592738	0.477554	0.580814	0.540424	0.103264	1.604564	1.703618	2.086748	0.236286	0.506865	0.155491	0.291393	0.430545	0.619761
Maker00001240.gene	3.613893	3.865178	2.593742	1.215857	0.917369	1.681452	2.645738	2.591358	2.422131	1.512167	1.37792	1.840375	2.326131	2.874495	2.461742
Maker00071225.gene	0.908103	1.365592	1.210639	1.714223	1.765259	1.61733	2.141212	2.253356	1.919186	2.128217	1.970422	1.253682	1.299715	0.847932	1.007185
Maker00025290.gene	0.777419	0.721009	0.412737	0.315233	0.319027	0.410654	1.084548	1.274478	0.839405	0.676834	0.828701	0.607521	0.699111	0.818211	0.58551
Maker00076792.gene	9.077966	8.388064	7.981915	10.480347	9.042571	9.064847	5.711036	5.201082	5.341772	8.53669	7.358662	8.278993	14.488366	14.151067	12.110087
Maker00071909.gene	5.947678	6.613155	6.959037	4.092866	3.745545	3.595355	6.379435	6.971447	7.153296	4.773944	4.547216	4.900536	10.756732	10.150837	11.183242
Maker00005497.gene	18.757534	17.725267	17.030735	17.660126	17.8624	19.451488	26.206182	28.598066	27.010506	20.726988	20.825504	20.572081	15.472766	15.367526	15.032686
Maker00044097.gene	18.402517	17.673506	16.537907	30.56859	27.48097	31.237247	58.824284	56.178226	58.256672	18.842634	17.405411	18.941992	10.503687	10.419361	10.714374
Maker00045233.gene	15.212313	14.558286	16.008139	16.891026	15.217807	16.604483	40.00021	41.232098	38.740482	17.243916	17.133757	17.931498	20.257723	19.10675	18.3496
NewGene_13235	25.279406	26.012639	24.606489	35.303511	32.396397	35.393128	16.282054	15.491533	15.460335	29.402032	30.87498	31.337013	34.051871	31.141458	31.025552
Maker00044074.gene	0.315251	0.488941	0.421956	1.27429	0.849318	1.267331	0.368143	0.338675	0.203228	0.799599	0.643001	0.775232	0.940929	0.950547	0.618115
NewGene_13233	2.196685	2.372877	2.241269	0.588846	0.613927	0.706588	4.590301	4.700855	5.275012	3.357903	3.009524	2.696853	0.196698	0.419553	0.238553
NewGene_1136	1.699524	1.580117	1.466802	1.348186	1.1231	1.611811	0.627484	0.459464	0.428224	0.687194	0.750979	0.721903	4.255588	3.395809	3.578265
Maker00046850.gene	103.012711	102.522057	98.626587	19.938526	20.149588	20.369318	15.828443	11.282689	12.835984	16.008078	20.595814	21.900391	27.298777	32.194927	28.679272
NewGene_1148	31.03977	29.579866	32.914421	36.613583	43.849255	35.679573	13.023572	12.532272	11.516707	22.081789	20.153233	20.528316	13.474491	14.08842	14.306118
NewGene_1147	21.110165	20.935879	21.145693	33.550686	32.869137	30.60832	7.300004	7.095236	7.12983	14.335812	14.34677	15.086355	10.798554	11.210397	11.95168
Maker00060467.gene	9.593757	10.766288	10.392208	4.091794	3.638272	3.763363	11.385108	11.182218	9.903745	5.086756	5.376109	5.213199	32.657963	30.760544	34.113071
Maker00021607.gene	3.05452	2.316711	3.144899	4.025666	2.840469	3.496482	6.230095	5.969383	5.611535	4.864483	3.52235	3.757591	4.848324	3.478219	4.249898
NewGene_7290	3.95866	4.815484	3.646437	4.43143	2.631674	3.352724	1.865154	2.104428	2.396612	2.469071	3.197711	3.541887	5.924086	5.138659	4.803414
Maker00036081.gene	2.756884	2.754831	2.236577	1.529075	2.261552	2.071598	4.575014	4.713557	5.175449	2.631213	2.664316	2.543916	1.841331	1.94945	1.462482
Maker00077920.gene	0.303348	0.293537	0.221948	0.365792	0.518415	0.753921	0.33924	0.603201	0.203752	0.541102	0.449055	0.647991	0.214629	0.157396	0.109557
Maker00000757.gene	0.515354	0.789123	0.456373	0.187713	0.263281	0.260956	0.679624	0.605589	0.502295	1.638303	1.609095	1.988338	0.86908	0.913082	1.315585
Maker00032182.gene	15.294001	14.487177	16.035585	18.063492	15.686234	17.492271	36.571232	36.381958	32.455387	12.612618	11.963774	12.258374	24.457529	27.038706	24.214462
Maker00028166.gene	0.839741	0.970043	0.833238	0.419499	0.808256	0.563991	1.707648	1.632041	1.686625	2.581784	2.440269	2.252229	1.414978	1.797952	1.488346
Maker00012618.gene	1.251673	1.10077	1.622634	0.708174	0.747753	1.020734	1.902125	1.68425	1.968108	1.271619	1.099613	1.54843	1.393594	1.501747	1.528529
Maker00019348.gene	1.39931	1.239532	1.371877	0.458045	0.942863	0.824586	0.927958	0.740601	1.197976	1.571166	2.306439	1.61518	1.529531	1.654297	1.461642
Maker00016525.gene	16.240932	15.6487	14.406934	20.391041	21.159147	16.900738	38.042725	44.884727	39.502926	42.290028	45.179443	50.11026	4.584936	5.992846	5.325411
Maker00077647.gene	25.775179	24.975834	25.496887	17.11544	15.879955	18.292963	35.334972	36.125744	33.334183	27.975821	24.665609	26.8519	54.727795	52.82975	49.440224
Maker00028750.gene	30.726067	27.314089	28.064253	27.411953	29.584799	29.15365	23.91223	25.396242	25.027933	29.349201	31.730978	29.438402	12.296458	13.44895	11.086125
Maker00054372.gene	6.222799	5.548155	6.097514	2.159106	1.82637	1.158576	3.120819	3.234663	2.781859	1.388481	1.323479	1.12634	3.466117	4.118005	3.192489
Maker00071608.gene	1.217512	1.26709	1.238443	1.594355	1.154849	1.451193	1.934375	1.958214	1.772272	1.824321	1.561432	1.743923	0.959927	1.074967	0.796994
Maker00029493.gene	3.963236	4.355542	3.617952	2.131317	1.777777	1.600465	5.072587	5.973765	4.696264	3.166818	3.041148	3.624421	4.749094	4.953006	4.681735
Maker00009592.gene	171.18367	158.137238	168.30957	9.363455	9.91674	9.146052	31.538183	30.673103	32.215622	82.895126	78.001831	79.426414	4.173093	4.61761	4.132055
Maker00029281.gene	1.696024	1.295052	1.402861	1.377912	2.528132	2.345245	0.449486	0.514769	0.497047	4.186357	3.316382	3.995761	0	0.226297	0.282467
Maker00045436.gene	7.824942	6.498357	8.553082	9.470944	8.833653	10.386513	3.274682	2.521276	2.609077	6.226891	5.901916	5.826608	11.042082	11.509326	11.068316
Maker00054078.gene	0.330088	0.570906	0.407459	0.336853	0.434539	0.656664	0.526681	0.476445	0.771875	0.482659	0.603532	0.513658	2.020302	1.541933	1.551325
Maker00047022.gene	15.677147	13.599582	17.443144	14.452847	15.848983	14.664363	11.442091	11.16187	12.144113	3.609535	3.668885	3.874479	34.479313	38.818527	35.661491
Maker00058280.gene	9.985003	10.228617	9.762918	11.347754	12.331903	10.262019	38.615246	38.729099	37.944191	12.809287	13.783707	12.567902	10.745952	10.490615	12.002913
Maker00055482.gene	21.729902	19.339508	21.103519	25.0994	29.521002	23.534964	6.110693	5.535114	6.401133	12.997392	11.029099	10.719414	17.709841	19.253744	18.565081
Maker00001399.gene	4.334177	4.11224	4.334714	2.056765	2.244175	1.827725	2.544872	2.900967	2.680748	2.388737	3.061544	2.580294	4.919952	4.941521	4.716717
Maker00037231.gene	34.39967	34.310257	35.060226	87.57354	96.853783	92.78524	20.705292	21.580364	21.768658	59.875172	55.646755	54.530121	49.68438	50.551697	48.48143
Maker00040374.gene	91.184898	90.390381	103.879402	117.956596	125.053688	106.991341	108.954269	104.384399	112.444672	110.158157	103.942238	98.162216	265.401245	245.044739	261.030792
Maker00057878.gene	0.316262	0.247886	0.162804	6.280608	5.6378	5.885082	0.335086	0.071602	0.10465	15.077053	14.13981	13.888014	1.105778	1.043485	0.722294
NewGene_931	0.982831	2.199929	2.97628	1.663777	3.552238	2.262433	2.296611	1.064206	1.825856	1.252424	1.496544	3.192054	0.873425	1.2469	1.802836
Maker00025337.gene	6.402123	6.386054	7.199103	5.463017	4.907485	5.236505	6.24987	6.086855	5.692037	6.413337	6.351335	6.446393	18.076874	17.069799	17.085459
Maker00069397.gene	8.561038	10.886687	11.100682	9.410573	8.882589	9.19681	4.46146	4.698888	4.133055	10.686516	10.621232	9.698402	13.140012	12.30871	11.146141
Maker00034119.gene	8.072243	7.922425	8.940365	7.407845	7.408478	6.520038	5.376837	5.418732	5.178388	8.425356	8.305423	9.063472	19.814852	21.121342	20.07122
Maker00017510.gene	6.807932	6.571659	8.051796	4.782279	5.010043	5.368693	10.993031	12.35856	11.939268	7.485671	7.042197	6.666631	2.195004	2.547632	2.554981
Maker00011738.gene	0.110614	0.020857	0	0.904053	1.193573	1.064595	0	0	0	0	0.354299	0	0.137134	0.053681	0
Maker00010476.gene	33.610561	31.923655	30.899775	31.355194	31.936003	34.712132	51.200901	48.453899	49.30336	73.722893	65.706764	69.458038	16.82147	18.777058	18.334913
Maker00005524.gene	0	0	0	0	0	0	0	0	3.654992	0	0	3.598241	6.957516	6.070121	6.056761
Maker00031600.gene	0.90699	0.790272	0.808499	0.559463	0.733698	0.95031	2.184735	2.902748	2.636276	1.701001	2.315479	1.680241	1.484084	1.852116	1.846009
Maker00046334.gene	4.288105	4.610963	5.28316	5.708073	6.786322	6.171854	3.367141	2.96226	2.63942	4.965574	5.620765	4.977026	13.160419	11.401925	12.552119
Maker00023327.gene	6.313176	7.051888	7.450186	6.303954	5.726367	5.951246	3.939666	4.008813	3.973231	6.333915	5.993712	6.007264	12.032793	10.929354	11.079759
Maker00036691.gene	494.514343	464.350891	479.8078	391.85257	421.850159	382.937439	297.682343	279.38205	297.852814	305.896301	358.827789	346.554443	259.429169	252.763657	265.956818
Maker00023038.gene	22.053873	23.80241	22.979454	42.568329	48.768761	40.113529	14.809771	16.247055	15.22976	25.945711	24.769892	24.028883	32.196667	34.235466	33.948288
NewGene_7877	1.75543	2.186179	2.032683	2.614569	2.460265	2.541995	1.119891	0.890261	0.778401	1.649785	0.964677	1.738135	2.608747	3.757563	3.032595
Maker00001043.gene	4.737747	4.261299	4.672317	2.231383	2.206223	2.923925	4.960765	5.447578	5.169686	3.677929	2.466524	2.737305	4.203735	3.625502	4.052123
Maker00055789.gene	103.674942	97.992752	95.050278	16.789423	15.708118	20.04718	15.513313	16.328014	18.685972	71.025185	92.790802	88.044434	3.773203	2.665751	2.85382
Maker00040182.gene	1.729108	1.573314	2.027362	0.345225	0.252625	0.56315	2.154194	2.457145	2.608794	8.09452	6.835013	7.708211	1.854132	2.259161	1.912298
Maker00014377.gene	2.80996	4.337579	3.229048	1.351866	2.496939	3.150461	1.432704	0.216243	0.212546	1.80737	2.578055	3.213348	2.289009	3.16438	2.741815
Maker00040373.gene	1.608788	1.166295	1.645706	0.090749	0	0	0.389147	0.293879	0.164742	0	0	0	1.075347	0.705058	0.767967
Maker00038825.gene	1.139448	1.417724	1.712419	3.041377	1.580979	2.216087	1.1055	1.344455	0.902726	1.792846	1.859881	0.959351	2.401296	2.359713	2.099948
NewGene_5652	2.297304	3.238464	3.374776	1.936471	2.262953	2.267678	40.423512	39.52961	37.687691	3.255558	2.65925	2.93386	3.37134	3.593953	3.697769
Maker00042629.gene	121.934067	112.727829	118.012817	174.797577	179.044434	180.092316	83.174995	83.049034	85.026833	114.008705	110.716667	111.177208	112.948914	117.727791	118.771294
Maker00036878.gene	1.347764	2.449639	2.304535	1.718369	1.328358	1.721976	1.632902	1.758064	1.889832	0.79352	0.813887	0.750488	1.71615	2.176279	1.932228
Maker00061600.gene	26.377172	26.507008	31.829077	14.689652	13.365439	13.202113	25.875256	25.260067	26.286512	23.381433	23.030622	24.384142	81.432243	71.346703	76.947708
Maker00043975.gene	13.891702	14.43904	14.168967	13.956305	13.768145	16.709442	20.754429	20.75198	18.983454	16.025835	14.689223	14.871062	9.859206	9.809593	9.472344
Maker00021000.gene	20.887575	19.938995	18.583931	29.25794	24.67366	27.454044	11.918751	12.5295	11.824911	17.534569	13.801099	17.097668	16.606863	18.358648	20.388161
NewGene_8300	1.930841	2.633242	2.479095	2.345562	2.651008	1.851602	5.416096	5.047941	5.766459	1.656678	1.038244	1.417336	1.822913	1.789596	2.085469
Maker00031958.gene	16.542093	15.546877	17.067705	17.99255	18.805649	15.237615	9.603224	9.936212	10.044919	16.676765	15.7393	15.453021	26.884159	24.922142	25.36097
Maker00077998.gene	5.312653	4.924881	4.831612	7.685321	7.217919	7.39921	4.193177	3.935704	4.214976	9.282468	8.057961	7.634989	5.426877	5.649337	6.443917
Maker00072027.gene	6.606353	6.239397	7.192341	8.12271	7.196395	7.953928	14.834807	15.25533	14.762867	10.30409	8.693281	8.373941	5.187038	4.415962	4.099441
Maker00037259.gene	14.214136	14.809487	14.969973	7.742622	7.38344	6.17464	1.993774	2.099546	2.1199	7.391868	8.073966	8.102612	22.874033	23.271811	25.000477
Maker00032238.gene	10.502827	10.53683	11.938213	7.071257	7.623981	6.846294	8.851083	8.160478	7.853987	9.719841	9.683878	9.894266	18.999557	16.582499	17.807455
Maker00068154.gene	2.736298	3.1187	2.707944	3.814033	4.072026	4.52437	16.437183	16.571186	14.843106	4.879067	4.314895	4.587629	2.20041	2.105027	1.809623
Maker00044914.gene	4.802158	4.808997	5.248123	7.682947	7.278914	7.872758	3.711057	3.089283	4.258852	3.9849	6.025678	5.351564	8.311698	7.857669	10.445993
Maker00026435.gene	247.745438	198.027298	238.440155	82.286011	89.791695	90.424004	39.579159	39.230701	43.149403	124.413513	120.944267	129.851791	53.527927	41.272621	41.444759
Maker00077396.gene	1.795486	1.298375	1.741029	1.710933	2.077686	0.818995	0.60027	0.613617	0.479919	1.919609	1.169353	1.410207	2.472711	2.6461	2.698744
NewGene_6689	1.957996	2.201217	2.466655	2.387752	2.138487	1.890309	3.248651	3.241882	3.820491	1.090072	1.309873	1.067217	2.44648	2.091015	2.544899
Maker00003663.gene	25.534407	26.110863	26.821697	34.819962	36.500946	37.111767	19.065626	18.901253	21.465433	31.452349	34.287106	31.842747	52.001385	45.73275	45.893173
Maker00075168.gene	2.426196	3.451381	3.269848	2.329281	1.894405	1.938714	3.259402	2.568151	2.806411	3.151908	2.458717	2.846361	5.295924	5.857486	5.295702
Maker00047044.gene	5.451582	5.560156	5.315037	10.249665	9.757213	12.829648	6.123577	6.578782	6.458106	8.664371	7.693334	8.036312	3.987991	3.718806	3.199571
Maker00009929.gene	595.40686	611.098999	616.441772	1008.516907	1106.614136	1050.854004	1619.68689	1551.809082	1549.816406	831.897705	774.399536	773.313721	720.295898	791.317688	772.931335
Maker00028273.gene	321.894623	305.433624	323.591675	265.490295	260.210999	265.173157	130.653763	138.654526	134.904587	270.553497	264.983978	260.549957	216.120026	210.45697	208.649658
Maker00039013.gene	0.977174	1.098351	1.072121	0.626985	0.50826	0.25384	1.662305	1.308585	1.384487	1.129744	1.140419	0.848921	1.263352	1.167047	1.518971
Maker00008619.gene	0.673577	0.884604	0.93137	0.108103	0.13559	0.299762	0.512539	0.458301	0.319037	0.392156	0.244654	0.848247	0.485638	0.319597	0.6204
Maker00069060.gene	0.403718	0.53236	0.398587	0.2576	0.681553	0.397339	0.223219	0.30693	0.183671	0.526225	0.342753	0.292727	0.638054	1.257879	0.802104
Maker00005674.gene	15.673485	14.917028	15.066843	16.794796	15.365973	13.06117	57.139824	56.886936	55.82708	15.919899	15.16515	15.012321	7.355351	8.229051	7.996213
NewGene_9479	1.056789	1.182316	0.606252	1.191668	1.235012	1.455827	2.364394	2.567641	2.730422	1.593612	1.652857	1.836795	1.69195	1.43248	1.753247
Maker00011524.gene	7.092295	7.131973	8.276546	9.398875	10.348627	10.277076	5.493001	6.819046	6.3816	7.097878	7.417901	6.749151	4.153643	5.084155	5.491962
Maker00047059.gene	16.869789	17.920942	19.479776	31.436663	31.475863	29.263662	16.985615	15.491879	16.449757	36.401783	34.224228	33.819298	44.922672	45.491318	48.823277
Maker00015961.gene	31.737478	29.764357	32.186172	25.60281	24.556385	23.058533	13.079722	12.237014	12.337846	14.212539	13.653561	13.379076	54.429607	50.987835	51.83157
Maker00013887.gene	12.258761	10.842264	10.460316	7.911649	5.242909	7.394341	12.00566	12.02577	12.40866	11.370311	15.322254	16.365713	10.506013	10.31996	11.376968
Maker00053867.gene	0.309664	0.359564	0.507872	0.609585	0.736395	0.786596	0.264784	0.331174	0.325323	0.758116	0.3398	0.716726	1.151129	1.278026	0.741947
Maker00037732.gene	0.849563	0.933423	0.794243	0.909861	0.823101	0.810438	0.476604	0.392069	0.593686	0.654041	0.56262	0.560994	4.352703	5.199162	5.763565
Maker00004979.gene	4.009535	3.388391	3.756477	2.69539	3.399452	3.788612	10.164575	9.861143	9.112904	6.082164	8.378002	6.155735	15.710986	16.237539	15.466954
Maker00023449.gene	6.971499	8.293632	8.226521	1.889276	1.912174	1.222921	6.028133	5.681067	6.442134	4.339822	2.709891	4.026066	22.782818	17.968054	18.793875
Maker00034707.gene	3.02406	3.656532	3.631812	3.275763	3.189432	4.438551	7.151176	7.108378	6.901679	3.736592	3.666736	5.139779	3.907977	4.141987	3.587707
Maker00004684.gene	1.391321	1.203944	1.381183	0.524319	0.583479	0.733673	1.630278	1.398029	1.270211	0.456589	0.661154	0.776111	5.496221	4.98006	6.063962
Maker00033649.gene	7.564145	7.507447	8.632668	4.424826	3.718674	3.58357	4.116414	3.5284	4.453716	6.069782	5.901161	5.216559	7.661638	5.863393	7.306233
Maker00012829.gene	4.794888	5.274968	4.963601	5.133031	5.419133	5.630867	8.652503	9.3856	8.280105	4.94514	5.578592	5.862851	14.156443	12.788636	11.790507
Maker00070756.gene	0.61131	0.898884	0.729286	1.210144	1.381058	1.241527	0.78789	0.450666	0.663601	1.353658	0.897868	0.670493	1.267708	1.047637	2.151907
Maker00039910.gene	26.547054	24.991962	25.787489	25.177351	29.197454	27.578474	19.908566	19.03071	18.665138	20.185375	22.421288	22.846577	14.75155	14.694967	15.734071
Maker00031655.gene	0.874398	0.73663	0.677922	0.2744	0.464478	0.468405	0.687371	0.861995	0.857714	0.315806	0.438064	0.399421	0.888645	0.611856	0.781997
Maker00071533.gene	33.695473	31.098455	35.036205	42.380322	45.096977	45.794487	23.315388	20.753115	19.490381	25.501329	27.583694	29.730276	28.12776	26.870275	25.077188
Maker00054416.gene	61.286835	60.051254	57.364044	80.454285	79.66671	81.863434	36.135834	34.6992	35.203594	59.003769	55.992821	56.251682	59.712826	74.417671	65.478371
Maker00014529.gene	0.473466	0.456048	1.255615	0.566213	0.55745	0.400913	0.123766	0.256874	0.272898	1.202619	0.8156	0.848931	1.18841	0.959152	0.84686
Maker00070710.gene	99.544815	89.321045	90.334633	84.943886	88.115242	82.040504	143.775452	141.015274	134.332153	55.805458	59.832493	58.639099	116.479645	128.045975	120.54686
Maker00036862.gene	8.807255	8.226966	9.459263	9.68919	8.762902	8.537258	20.704428	21.389874	20.013996	14.013115	13.685723	13.475692	6.593911	7.70105	6.787168
Maker00055721.gene	36.836281	35.855778	38.217644	63.430706	64.11853	62.466732	17.19068	18.342091	18.564339	21.809998	20.927301	21.192654	69.588737	74.888123	72.076538
Maker00036761.gene	0.212871	0.169945	0.241772	0.258826	0.447724	0.462244	0.590538	0.492376	0.718153	0.899058	0.723179	0.572113	1.384784	1.497593	1.399326
Maker00034647.gene	22.923132	21.790918	21.691452	4.676889	5.253638	5.687295	5.994485	6.839406	8.010812	19.2356	18.05447	18.719088	5.980963	5.682351	6.364899
Maker00043665.gene	1.909158	1.056966	1.770512	0	0.089086	0.508778	1.212246	1.129841	0.956536	0.521105	0.34891	0.454518	0.706074	0.479422	0.491808
Maker00075055.gene	7.417541	6.800762	6.120713	7.408714	6.534521	7.051688	95.385544	96.936691	94.707077	51.371338	47.745872	47.85453	7.129659	7.592574	7.078417
NewGene_11604	0.771817	1.007006	1.206638	0.349097	0.250882	0.330656	0.654518	0.605417	0.519112	0.675227	0.946822	0.836714	0.75177	0.691033	0.460641
NewGene_14070	239.175049	264.326508	229.636078	319.763184	309.894165	284.913666	80.875206	74.480583	81.434174	4.502056	8.131605	7.178887	134.883026	134.37001	136.393082
NewGene_14075	0.931624	0.947493	0.955063	1.180491	0.461184	0.840542	1.527957	1.63471	1.708438	0.624529	0.423939	1.077695	0.644903	1.259834	1.898832
NewGene_14076	0.941194	0.962059	0.66309	0.875945	0.719731	1.275865	0.442998	0.207408	0.280859	1.318598	0.690616	1.042814	1.588486	0.943764	1.256507
Maker00016820.gene	0.753025	0.600492	0.401352	0.596841	0.620721	0.544582	0.851705	0.808107	0.851278	1.761186	1.892026	1.826876	2.577738	2.675945	2.621484
Maker00040478.gene	81.9188	81.874519	88.896889	33.401756	29.813658	31.261938	37.126469	38.400093	34.589642	32.262154	35.457375	31.690485	51.640121	52.888283	56.180138
Maker00008532.gene	4.18426	4.255713	4.428235	4.508976	5.564481	5.397787	7.506069	9.133923	8.964692	6.104594	5.659923	6.185665	5.452881	4.371629	4.379074
Maker00071421.gene	25.048012	27.360617	29.580462	9.71409	9.804832	8.59813	4.579791	5.212455	4.136279	12.982985	12.997235	12.647602	97.492508	91.705162	94.360039
NewGene_11514	0.708635	0.650516	0.76238	0.401773	0.733196	0.857243	0.750028	0.637576	0.433259	0.550022	0.28515	0.275761	0.328263	0.314226	0.21232
NewGene_13512	2.139956	1.983121	2.540365	2.004253	1.949567	2.526798	1.557037	1.412338	1.236162	0.801522	1.391846	1.125293	7.120077	7.380661	8.417654
Maker00076505.gene	2.237273	1.989841	2.4461	1.386114	1.408641	0.800837	1.605822	1.636834	1.472028	2.478637	2.248432	1.929829	3.547066	3.309469	3.205462
Maker00037485.gene	3.949113	3.658095	4.041466	0.787305	1.207262	0.861443	1.545936	1.581334	1.781184	9.848637	9.954852	8.676961	0.06841	0.22039	0.141531
Maker00044465.gene	0.697253	0.915349	1.159171	1.542112	1.413892	1.062639	2.351552	2.584956	2.467307	2.005405	2.020256	2.076037	1.925108	1.146089	1.087654
Maker00052245.gene	71.209953	69.209946	72.837646	66.548668	60.610172	59.132988	183.752625	180.929977	184.033951	90.535255	87.852715	88.246506	145.065247	136.279388	143.629913
Maker00068160.gene	2.167756	2.671561	2.465593	1.68087	1.069349	1.822856	1.776894	1.45338	1.075316	1.485656	2.278507	1.693559	8.798376	7.687718	9.021218
Maker00029433.gene	5.076268	4.759037	5.489066	4.735204	4.425681	4.517198	11.535597	11.986451	11.569839	6.051063	6.619818	7.003959	9.502776	8.469426	8.437053
Maker00020409.gene	3.124309	2.374841	2.736715	2.244596	2.186457	3.325345	0.424536	0.568513	0.458005	3.033113	3.404295	2.945781	2.424031	2.136627	2.316294
Maker00001093.gene	0.713669	0.865804	0.797673	0.661161	0.78394	0.971046	2.168811	1.838019	1.77072	0.996057	1.255502	0.952767	2.873627	2.997872	1.81866
Maker00060765.gene	1.109541	1.588458	1.238801	1.205936	1.326251	1.025764	1.117087	1.337963	1.451114	1.365629	1.514861	1.201629	3.139496	2.902495	2.814304
Maker00010068.gene	11.67275	11.781134	10.697736	4.963924	5.380209	6.325431	18.99596	19.367756	17.101143	8.618039	8.663469	8.954483	9.904984	8.93624	9.167102
Maker00071645.gene	2.247727	1.73833	2.84452	1.400935	1.611898	1.40274	1.263737	1.093992	1.258847	0.3855	0.88745	0.939829	4.634943	4.915373	4.371321
Maker00044598.gene	0.43991	0.438212	0.537783	0.019707	0.166598	0.132656	0.40587	0.261493	0.254299	0.858508	0.850756	0.574347	0.034976	0.020441	0.152134
NewGene_3797	3.030548	2.886777	3.742236	3.459094	3.920223	2.993648	0.913334	1.00733	0.688231	0.410565	1.225343	1.674337	7.64756	6.647511	8.250558
NewGene_7489	1.331252	1.61053	1.944528	2.378356	2.766342	1.995311	2.209721	2.150625	2.620967	1.254629	1.477226	1.480695	3.591962	3.790218	2.916415
Maker00033642.gene	13.639681	14.059983	11.202568	11.00241	12.263549	10.544122	20.218653	20.207895	21.033852	7.395049	6.648819	7.812856	21.128393	18.941425	21.030022
Maker00054412.gene	11.889223	8.349852	7.906045	6.473085	7.66273	8.332746	15.013621	14.993979	12.630876	13.659141	12.780021	14.791029	4.444528	6.165705	5.294581
Maker00064942.gene	0.695747	0.759564	0.765174	0.972232	1.104946	1.21756	0.409148	0.269738	0.387143	1.219794	0.745499	0.719627	0.987255	1.317332	1.694847
NewGene_2113	15.998623	13.234493	14.608943	9.050571	7.968227	9.277242	9.992568	9.407617	8.542995	17.201365	15.232533	16.448191	4.417927	4.305703	5.126901
Maker00028187.gene	20.518938	17.344044	20.400433	21.131702	16.908072	18.941788	8.982827	10.757775	8.841249	14.01813	14.644566	14.158041	18.292591	18.642708	17.135479
Maker00069299.gene	2.442806	2.631327	2.457959	2.305518	1.359639	2.502676	3.502091	4.110146	4.051229	2.092374	1.792328	1.679384	6.800611	5.780708	7.005847
Maker00052308.gene	27.047901	25.855124	25.199768	35.962914	34.066193	36.043217	22.294085	22.370907	20.023367	23.891077	23.048132	23.580566	16.148554	16.415304	15.359514
Maker00036996.gene	10.530508	10.274833	11.159584	8.109778	7.08786	7.841338	20.388134	20.751326	21.033066	14.798159	11.338466	12.364655	1.425351	1.046095	1.215468
Maker00044228.gene	104.876648	110.148705	93.307999	129.573624	135.481842	119.855873	33.888832	30.30488	32.377571	37.563747	47.293728	50.374096	129.073975	143.433243	144.928482
Maker00032298.gene	49.368763	49.309563	50.667435	49.470665	52.222019	47.193703	18.219942	17.306795	18.612335	42.954365	42.08596	39.369514	23.21903	22.200867	21.941227
Maker00009862.gene	80.087311	84.059906	87.643806	54.606018	55.036934	53.806221	47.419792	47.409496	50.332802	109.774483	97.181099	89.986923	31.249891	29.374865	28.9422
Maker00064306.gene	1.084747	1.33021	1.486396	0.51913	0.691163	0.596854	1.384597	1.173805	1.07212	0.751136	0.658115	0.646237	0.896233	0.655872	0.717619
Maker00055558.gene	12.153019	16.308329	12.393044	17.702745	16.999674	16.073874	37.477509	36.638878	33.533615	14.528869	17.297293	15.066662	16.342222	18.032658	17.040613
Maker00022346.gene	7.117115	5.996815	6.584684	1.340983	0.927141	0.859826	8.506426	7.503358	7.523922	3.787879	4.312242	4.10138	4.491171	3.953862	3.901006
Maker00039266.gene	146.076447	138.372604	156.180618	196.256714	189.998596	206.953568	131.580811	136.232605	128.872635	193.28833	180.857147	184.317047	98.978592	91.852829	88.637367
Maker00064456.gene	71.07798	71.730042	69.44606	22.373478	23.340576	26.814079	12.38409	12.890281	13.545292	26.730289	32.20562	33.346695	81.512024	89.123741	94.354118
Maker00003560.gene	0.353624	0.216655	0.215667	0.064492	0	0.045898	3.177164	1.997704	2.883056	0.14225	0	0.046311	0.525637	0.183992	0.221731
Maker00011110.gene	3.740268	3.345535	3.493665	0.418731	1.092854	0.750105	1.340147	1.186013	1.37746	3.342851	3.444224	2.933463	1.330819	1.16075	0.87108
Maker00036820.gene	1.398148	1.273015	1.480918	1.103794	1.007571	1.745692	1.417961	1.859609	2.613794	4.113008	4.777463	4.209761	2.182204	3.223393	2.018826
Maker00057695.gene	80.348854	77.934204	76.272041	84.720352	92.106567	79.22879	30.043575	28.502266	27.558693	37.859867	39.038361	49.711021	70.463203	81.932121	76.832176
Maker00002643.gene	1.631879	1.191643	0.960548	1.019707	1.019128	0.959978	0.575436	0.686425	0.459077	3.283186	3.353451	3.786177	2.667756	2.37778	2.583742
Maker00069742.gene	6.184996	5.536152	6.462609	5.349215	5.26686	6.210922	3.770199	3.513885	3.138391	7.25493	5.936266	6.637322	2.86807	2.836982	2.788838
Maker00035953.gene	65.700981	67.130936	69.943382	123.011116	122.639473	121.93985	184.65097	183.061508	175.457336	183.337357	161.611115	161.164383	21.710583	20.749643	19.764668
Maker00044815.gene	6.23925	6.839521	7.128693	3.71529	3.322268	2.78586	2.804392	2.338163	3.852885	8.302691	8.847106	8.022451	25.399042	24.584682	25.341518
Maker00008518.gene	52.470161	58.884048	56.629124	48.311646	51.181995	39.477871	270.522339	256.734406	250.481323	52.644444	57.804951	58.983406	288.752594	302.236725	317.671326
Maker00034536.gene	131.871704	120.262894	132.11969	108.550095	104.205124	114.431641	50.443146	55.923157	51.145233	85.847672	100.77533	97.489861	89.802734	87.838814	87.757027
Maker00056684.gene	0.234592	0.50313	0.565371	0.396091	0.407101	0.828073	0.87666	1.028797	1.1915	0.617845	0.815152	0.646595	0.76699	0.557706	0.760111
Maker00008973.gene	13.754431	12.506763	15.401537	14.949216	17.324192	17.377728	17.231686	15.759378	16.276354	19.490297	17.486996	17.652147	34.058765	33.410393	33.944836
Maker00022560.gene	27.909403	27.916166	28.888332	17.152901	20.58551	18.174662	92.69944	84.991852	94.521057	24.590712	24.661507	24.935165	21.548027	26.51767	26.87475
Maker00016541.gene	4.229421	4.870772	5.234687	2.193684	2.732698	2.654846	2.079896	2.284343	2.240155	2.820956	2.590288	2.774436	8.621805	8.112767	8.409347
Maker00048147.gene	0.430827	0.669324	0.945024	0.527006	0.321074	0.636435	0.416941	0.300964	0.458301	0.622929	0.644858	0.342501	1.104335	1.108733	1.20363
Maker00000534.gene	18.706121	17.751865	19.611357	17.528854	17.193298	18.858358	9.70369	10.503348	8.455326	14.339209	14.163255	13.931544	22.671453	22.293699	22.770458
Maker00061683.gene	7.102457	6.657315	5.781519	4.072622	4.632399	2.761667	9.037387	8.449757	8.812602	2.300395	2.223799	1.869415	1.605751	1.017665	1.807963
NewGene_8853	10.652107	9.829477	10.13089	12.412734	11.91441	12.343552	14.947446	14.689664	15.265625	14.0541	12.483006	12.614541	8.310191	8.686121	7.668431
Maker00003363.gene	10.34119	10.357346	10.695371	15.177008	16.719517	18.08572	21.763649	25.263071	22.790808	16.0145	14.4371	14.368752	22.68646	22.863306	24.471039
Maker00046587.gene	8.986475	8.127858	8.711252	18.419218	17.088089	17.982527	6.150228	5.93022	5.68535	10.282471	10.705998	10.304944	7.621889	6.527155	6.748881
Maker00016236.gene	2.39186	2.257266	2.017669	2.051782	2.914144	2.323086	2.421569	1.777103	2.028346	3.346952	2.719053	1.555988	1.262125	1.430637	1.47449
Maker00071176.gene	20.698572	21.813694	22.327217	38.473312	36.670254	34.1432	28.217838	25.040722	25.09676	17.669855	16.225735	18.001286	28.006392	30.096558	30.687447
Maker00034718.gene	91.136345	91.597328	83.481598	109.505585	119.008026	116.432602	202.59761	196.057617	197.77739	173.187988	149.275681	145.823227	32.227451	38.314899	38.800812
NewGene_4809	1.044154	1.123858	1.528314	1.083691	1.336835	0.480553	0.520734	0.299053	0.356466	1.279667	1.126915	1.437757	1.397573	1.340027	1.808766
Maker00034311.gene	15.159916	16.964083	15.772679	27.906212	28.285505	28.448122	26.702183	25.32523	24.524391	29.461435	27.397318	28.827587	12.907027	13.683046	13.423883
Maker00060924.gene	20.634892	21.172342	21.06547	17.506222	18.912403	19.493868	8.066345	8.199603	7.704113	24.834957	22.170338	22.652935	37.413544	36.522358	35.336967
Maker00075981.gene	3.252022	2.97419	3.11922	1.111444	0.912101	0.977982	1.933649	1.611372	2.004592	3.007728	2.365807	2.476547	2.030904	2.273931	2.24019
Maker00003466.gene	1.070526	1.540589	1.195996	0.215143	0	0.288833	0.211888	0.09631	0	0	0.153993	0	4.380708	4.01521	3.330112
Maker00071797.gene	5.95934	5.734515	5.556779	4.043622	3.781138	4.080574	8.687418	9.258781	8.119951	6.911621	6.450175	6.934167	6.906592	6.600965	6.549531
Maker00022375.gene	6.57571	5.844018	7.168165	4.396783	4.792788	4.447056	9.694355	10.146931	10.157221	6.047777	5.419833	5.820605	12.723367	13.999721	12.626544
Maker00028401.gene	12.978056	15.300041	13.96788	11.710424	13.454822	11.746404	50.097607	49.442081	48.690121	13.166989	13.025229	13.289255	40.80983	35.116478	38.816586
Maker00037477.gene	6.003088	5.95824	5.770871	6.414212	6.813496	8.365277	16.135736	17.430498	15.957892	14.135778	13.240583	12.434041	10.057963	9.320152	7.320078
Maker00001272.gene	8.038539	9.61117	8.91837	4.739423	3.795557	3.364541	16.194319	17.940798	15.974335	13.554009	11.505748	11.557329	9.508344	11.472224	9.241456
Maker00035324.gene	5.912641	5.345369	6.221251	8.183789	8.2514	8.031617	9.322062	9.576409	9.931434	2.654559	4.003196	3.611863	7.366787	6.674269	7.432126
Maker00078197.gene	12.206201	12.331647	11.375403	8.400677	8.076258	7.086367	11.997617	10.701837	11.095936	14.919559	18.335726	17.246775	45.458908	48.313274	46.173607
Maker00045327.gene	3.000127	2.907643	2.588781	3.072798	3.534753	3.752217	4.208738	4.861614	4.155757	2.430716	1.578164	2.261675	2.059269	2.215106	1.908993
Maker00004838.gene	1.897235	1.674969	1.687798	1.344083	1.060902	1.182351	3.262547	2.885752	2.715425	1.706338	1.886191	1.428622	1.423293	2.128747	1.558038
NewGene_6539	99.050888	107.893059	102.061157	42.58213	62.547428	39.177025	168.97171	161.616379	172.201782	77.050873	98.248497	72.081619	32.627266	20.895546	32.209057
NewGene_6530	0.615849	0.704989	0.256502	0.616797	0.652688	0.710666	0.862122	0.28686	0.658749	0.643247	0.90742	0.852151	1.517145	2.425083	1.544505
NewGene_6536	4.933479	5.696641	4.534303	1.227162	1.109076	1.316662	1.866811	1.679443	1.489528	3.6046	2.826004	4.131211	2.448109	2.510585	2.392966
NewGene_6537	1.30067	1.172861	1.591663	2.273864	2.038706	1.744436	1.295273	1.109355	1.280083	1.410722	1.269261	1.592363	3.605656	4.111951	3.713327
Maker00071461.gene	2.930741	3.909116	3.48184	3.514539	3.972639	3.752232	2.419465	2.169831	2.182578	3.228775	3.055573	3.359493	7.609898	7.490746	6.132815
Maker00036920.gene	5.460282	5.603135	5.140975	3.766951	1.96077	2.432998	4.898808	4.892741	4.179503	3.603473	2.752329	4.4194	8.045165	7.957048	7.042629
Maker00045174.gene	45.135826	42.565479	43.300945	64.473434	54.96769	64.331512	37.38858	37.236729	32.868912	75.190636	70.928635	69.284508	13.145417	13.529442	12.092393
Maker00011455.gene	2.055142	1.707212	1.493783	1.941048	2.704912	2.600046	3.195585	3.472272	2.967692	2.954211	2.261202	2.454217	1.634881	1.059541	1.831745
NewGene_4459	1.776024	1.401651	1.544453	1.846099	2.17795	2.257605	1.975784	1.673937	1.724317	2.540334	2.130643	2.016112	1.521559	1.249501	0.940253
Maker00003504.gene	2.637415	2.772022	2.006438	11.667846	11.551183	9.513101	1.737057	2.19007	2.438146	12.101259	10.095542	9.510698	2.124444	1.872436	2.179641
Maker00055496.gene	2.997951	2.678406	3.747367	4.325668	4.681381	4.840932	23.31078	22.586281	21.162542	6.894551	4.794147	5.527763	3.84509	5.065505	4.627616
Maker00052311.gene	3.72567	3.83707	3.524987	3.442243	3.162161	3.968229	3.554253	3.984588	3.352136	3.082417	2.520729	2.89407	6.850884	7.324471	6.777194
Maker00038717.gene	16.899784	16.553915	17.302452	15.830616	14.872858	17.923618	18.030291	18.461536	15.810056	23.450335	20.180403	19.587143	11.123186	10.679346	11.098234
Maker00076400.gene	24.160967	22.858351	24.344473	24.07325	25.060495	27.606014	14.105237	16.222338	15.023402	41.853912	37.020473	36.95723	30.226254	31.347509	29.38485
Maker00044308.gene	1.229006	1.195701	1.582157	1.467174	1.529077	1.915733	0.925089	0.898904	0.799415	2.361646	2.469054	2.307164	5.279482	5.487289	7.081416
Maker00076555.gene	74.457481	74.90461	76.028656	64.006599	71.976761	72.252388	37.003983	41.831852	34.713066	64.091866	64.817146	58.389996	21.882086	30.064478	32.988682
NewGene_10006	1.043699	1.244268	1.367315	1.424647	1.063229	0.954977	1.184355	1.26808	1.312896	1.042682	0.830843	0.759058	2.786805	3.652674	3.526093
NewGene_10008	0.872166	1.107692	1.099459	0.715482	0.566785	0.394676	0.178792	0.381898	0.220556	0.528176	0.508321	0.525172	1.505744	1.552026	1.845058
Maker00076510.gene	0.065792	0	0	0.375551	0.309842	0.26913	0	0.023766	0.040256	2.517855	2.309225	2.420451	0.030331	0.108333	0.138173
Maker00042387.gene	1.767795	1.56182	1.502636	3.743105	3.35272	3.652327	0.903602	0.868155	1.032202	3.607057	4.16607	3.874937	1.244834	1.121526	1.062511
Maker00037100.gene	0.951705	0.913726	1.120334	2.039859	1.197891	1.399571	1.409399	1.166597	1.277206	1.641731	1.845948	1.961399	1.055668	0.883517	0.715233
Maker00026841.gene	1.818088	1.464232	1.489414	1.1456	1.57454	1.558613	2.725743	2.519283	2.827384	1.118632	1.103193	0.821118	3.486315	3.403606	3.539039
Maker00025001.gene	4.095429	3.594802	4.22715	2.406485	2.145416	3.098161	3.834885	3.837034	3.627831	4.426323	4.004082	3.871753	6.596155	6.334771	5.744694
Maker00029273.gene	24.224258	25.345968	27.556448	35.848579	40.172501	33.727085	14.421467	15.076873	15.197731	30.923101	28.872314	29.659502	52.511497	55.001572	53.269695
NewGene_3773	0.365475	0.324807	0.276425	0.081854	0.126555	0.052606	0	0	0	0.100321	0.010787	0.126133	0.637905	0.640821	0.577703
Maker00069568.gene	2.23548	2.11358	1.978019	1.424865	0.662069	1.150691	2.633378	3.053009	3.076601	2.617756	2.286653	1.90131	2.824524	3.499732	2.680164
Maker00019244.gene	1.053889	0.561956	0.827342	0.524449	0.686975	0.597859	0.213945	0.273111	0.478829	0.599547	0.514657	0.647289	0.882436	1.055668	1.048411
NewGene_9847	0.472638	0.206563	0.287907	0.445176	0.466391	0.665438	0.19049	0.338393	0.344591	0.471969	0.642124	0.417699	0.821848	0.704176	0.838388
Maker00046178.gene	2.328068	1.844777	3.87295	2.942417	2.063025	5.219114	2.657542	1.985454	3.038646	3.096206	2.490018	2.5808	7.333961	7.285495	5.112808
Maker00003866.gene	5.079543	5.132523	5.519833	5.483428	4.830411	3.821139	8.796117	9.320342	9.443917	8.8559	8.461985	8.490771	5.579309	4.699143	4.969535
Maker00005421.gene	0	0.083913	0	1.236016	1.605616	1.49233	0	0	0	0.815347	1.05959	0.977707	2.918634	2.964557	2.297588
Maker00047305.gene	5.489367	5.372044	4.845739	1.148002	0.690593	1.757075	3.656173	3.789664	4.45251	2.975726	4.376371	3.900364	1.995477	2.135907	2.792596
Maker00033879.gene	14.242057	13.819393	13.921319	0.229205	0.112909	0.106122	3.432417	2.872666	3.371549	0.584771	0.297283	0.417045	1.631407	2.899444	1.737605
Maker00005180.gene	1.166817	0.881073	1.488613	1.310054	1.632803	2.019422	2.882992	2.71872	2.203948	3.133278	3.888448	3.279832	2.923762	2.719083	2.425002
Maker00023255.gene	8.53289	9.492175	9.930113	15.614772	16.167318	16.18644	7.231184	7.019824	6.964914	10.604177	8.829703	8.757353	14.380357	15.176035	15.367412
NewGene_397	2.540059	3.368035	3.207519	2.952803	3.624654	2.978225	1.373406	1.799127	0.793998	3.254615	2.91724	2.297552	3.877966	3.721788	2.938476
Maker00013354.gene	0.565827	0.717764	0.994639	0.028643	0.232401	0.238136	0.197385	0.505989	0.733686	0.171816	0.261618	0.105271	1.039837	0.83773	1.029535
Maker00078283.gene	35.133327	34.283989	30.537863	51.465408	44.28928	47.429508	5.803883	6.940544	5.985667	15.831394	15.254234	14.872561	49.648647	49.957489	50.364159
Maker00076693.gene	91.093758	85.645233	78.973625	77.741325	75.098495	76.632706	136.49234	135.200134	138.623627	73.360283	78.291023	83.074394	17.428503	20.657587	19.336201
Maker00031960.gene	12.093746	12.212786	12.996694	11.215948	12.012047	11.476619	48.14212	42.896069	47.548943	12.578274	12.215488	12.269776	23.010458	21.93626	20.609465
Maker00020485.gene	0.33126	0.199829	0.415532	0.66355	1.261115	1.980805	1.711961	1.847682	1.940466	2.238694	2.500649	2.335997	0.215583	0.310989	0.954522
Maker00021584.gene	11.824726	13.013675	10.938999	17.201265	16.706831	15.648373	8.086628	6.037187	7.768116	7.517605	11.081222	10.358198	17.835743	14.650536	16.527403
Maker00016771.gene	1.285867	1.735425	1.202543	1.783738	2.730897	1.66107	0.666723	0.986986	1.285938	1.454956	1.900104	1.752806	2.628394	2.616515	2.293466
Maker00051054.gene	1.723318	1.850078	1.319936	0.733886	1.40936	0.827449	4.16276	3.980592	4.263974	1.217133	2.201799	1.638659	3.619172	2.490833	3.269971
Maker00037254.gene	1.051006	1.980927	1.962393	1.055121	1.097661	1.244669	2.422365	2.389078	1.935717	2.139455	2.151772	2.109298	2.905662	3.116978	2.62262
Maker00010775.gene	8.861145	8.754677	9.191854	10.952702	10.631061	11.188404	9.708982	12.356443	11.466537	13.520284	11.309332	11.85043	6.46755	6.153895	4.75702
Maker00067938.gene	35.228588	39.157024	38.724037	50.147125	54.977051	47.464336	75.960526	70.977623	84.557365	49.072575	44.646465	52.447704	74.795586	67.763397	71.606071
Maker00075925.gene	898.598877	875.338257	884.825806	450.243896	460.031342	455.715485	357.99469	363.507141	359.381409	1051.974121	980.998657	980.841248	114.070595	122.177292	116.490868
Maker00034271.gene	48.802605	49.997749	56.095898	28.897247	30.159241	29.626595	24.398451	22.875921	22.063797	53.817619	56.337727	54.294056	37.983902	37.94339	36.521984
Maker00056851.gene	2.281457	3.222412	3.116165	2.157992	2.073297	2.063193	2.084598	2.133926	1.589634	2.471434	2.043094	3.169605	6.210975	6.305774	5.823647
Maker00038482.gene	0.056452	0.229349	0.105034	0.043531	0.194816	0.346774	1.402254	1.252895	1.13183	0.256596	0.249832	0.381077	0.12531	0.211981	0.052726
Maker00045263.gene	3.684508	3.983044	4.353711	3.413701	3.102093	3.573873	1.030032	1.367642	1.327371	1.579133	1.902843	1.750401	9.04024	8.375072	8.093079
NewGene_9720	1.930304	2.915394	2.241393	3.036058	2.859715	2.586872	4.624013	5.269616	4.747	2.577963	2.905752	3.457981	3.074602	3.055807	3.670905
NewGene_12512	1.139167	1.189348	0.75544	1.004568	1.229029	0.938959	2.803309	2.327634	2.814455	2.477412	3.35141	2.497134	1.930332	1.847541	1.484989
NewGene_12515	0.215338	0.495043	0.515868	1.4973	1.574447	1.37823	0.292819	0.237743	0.814094	0.462753	0.657214	0.598411	0.724678	0.868399	0.860052
Maker00068779.gene	0.917034	0.906179	0.852078	1.561877	1.528499	1.426113	7.5315	7.399237	7.783607	5.397268	5.333076	4.353231	4.751543	5.001679	4.687914
NewGene_13645	15.322028	15.096088	16.099917	17.758898	18.319541	17.82277	43.491334	39.899748	43.785765	22.552044	19.992247	17.72934	18.095867	17.952601	18.860816
Maker00071190.gene	257.002747	249.435104	252.186478	436.800323	432.262817	465.048187	654.938782	670.266602	642.05304	339.313171	313.329468	311.855621	327.478119	339.692322	315.370239
Maker00025069.gene	15.159845	17.606758	18.760344	35.174038	37.698948	33.296417	11.696165	10.681497	11.590103	17.892859	18.89006	17.903479	31.334761	30.002842	30.97312
Maker00069686.gene	31.378595	32.946438	28.217424	18.442842	20.073177	16.804966	68.454086	68.236984	68.397346	28.287573	35.55447	36.598679	18.724167	16.920223	18.182255
Maker00026468.gene	157.593613	143.481079	144.516342	66.343941	63.825218	67.951462	26.394526	24.707191	26.774216	114.432594	109.754501	94.640091	24.153416	27.196074	25.896801
Maker00075874.gene	115.156418	118.901878	117.817276	96.756165	93.506393	87.373787	57.515598	55.717087	59.111256	105.959755	103.84127	102.457085	109.116173	113.055611	108.289368
Maker00046321.gene	8.9466	7.474382	7.659851	3.636458	3.329479	2.913407	13.885454	15.145206	14.90796	4.601729	4.878123	5.193283	9.494343	10.341089	9.980701
Maker00028278.gene	33.161396	36.187534	37.495026	28.158274	34.627079	28.180029	107.602646	100.722374	110.794785	38.5686	37.642929	32.685478	1.338067	0.719182	0.43839
Maker00010352.gene	7.697891	8.007158	7.258008	3.751163	4.532077	4.56624	3.712266	3.610356	4.933889	3.114941	2.923979	2.538933	4.719886	5.227286	5.549463
Maker00055498.gene	7.07231	6.02024	8.450764	4.889205	5.014594	3.904831	4.862454	3.2058	5.813337	5.783478	4.955706	6.505991	1.4183	1.259482	0.847547
Maker00022944.gene	3.670049	3.641213	4.908583	1.122242	0.905962	0.994386	4.384954	4.520672	4.423961	1.539627	2.038754	1.191003	4.101352	4.21162	6.585737
NewGene_7915	1.244491	1.042818	1.395158	1.037897	1.190246	1.135908	1.940079	2.238063	1.766014	2.263459	2.796276	2.454026	1.875427	2.028702	2.288461
NewGene_7914	0.876224	0.740442	0.532274	0.532683	0.602554	1.182902	0.41434	0.314683	0.593907	1.061734	0.443304	0.497905	1.352808	1.521656	1.780744
Maker00052066.gene	8.997352	8.761255	9.033608	5.914294	5.705155	6.204708	3.659274	2.961311	2.841403	3.937446	5.21906	4.237873	10.63469	11.629333	11.525694
Maker00053648.gene	2.696909	2.018645	3.504749	1.66098	1.941938	1.500455	8.977433	9.855157	11.012748	4.219154	3.508976	2.898924	2.195407	2.143492	1.351614
Maker00038013.gene	0.862447	1.522885	1.407637	2.759835	2.916012	1.473243	0.498534	1.074496	1.044469	1.044175	1.472991	1.52718	0.948939	1.076086	1.65591
NewGene_1458	7.605465	2.393911	7.555437	1.042747	0.156564	0.890634	1.195298	1.039736	2.167958	6.41489	6.289962	5.66376	0.627773	1.788903	2.075952
NewGene_1459	4.641965	3.739531	4.446152	5.526155	5.406518	5.20718	3.815744	3.31407	4.402452	3.99332	4.734755	4.290257	3.148025	2.629475	2.560887
Maker00009517.gene	12.353852	13.419455	13.134876	10.44951	12.344814	10.297945	23.809895	23.498087	23.494604	29.014124	27.302942	25.998417	3.789816	3.664476	4.502629
Maker00051215.gene	6.162832	6.712344	6.877529	2.670617	2.892056	3.104825	5.097342	5.838841	5.077092	4.304446	4.874204	3.909153	7.527112	8.472748	9.627471
Maker00036764.gene	67.391136	59.808956	68.248032	46.044296	43.178173	44.266315	29.900909	29.350555	31.211046	43.546959	41.399666	43.904552	56.818619	58.059418	54.596516
Maker00068144.gene	6.257029	6.885806	5.556147	6.09806	7.933779	6.310336	19.106543	20.149374	19.711512	8.766633	9.807586	8.774322	5.479474	5.058983	5.197332
Maker00019006.gene	0.602818	0.571628	0.937435	1.268572	1.077434	0.620426	1.549168	1.254275	0.633278	0.356895	0.637789	0.296558	1.428373	2.856189	1.784456
Maker00055898.gene	2.72665	2.803161	2.510434	2.345827	2.444579	1.851798	4.767898	5.059634	4.513715	3.819336	2.977105	3.534511	3.933581	3.542686	3.6941
Maker00053608.gene	0.750037	1.033273	0.597763	0.095086	0.090713	0.089221	0.034314	0.117734	0.248737	0.269632	0.136353	0.131622	0.319972	0.389811	0.132429
Maker00078673.gene	0.515486	0.295646	0.876512	0.861996	0.511482	0.547402	1.806252	1.573032	1.547264	0.298825	0.564708	0.697302	0.875009	0.728592	0.740266
NewGene_3346	4.168504	4.429175	4.326447	2.218788	2.070788	2.603265	6.526678	7.235136	6.759264	3.521597	3.504287	3.068337	2.179812	1.527895	2.139759
Maker00035370.gene	2.547433	3.0082	4.452496	1.915161	2.297271	1.968719	1.959945	0.997718	0.999445	1.012292	0.804848	1.111596	4.683378	3.56099	4.375202
Maker00026764.gene	1.361335	1.118206	1.08803	1.117062	1.043212	0.994373	1.458733	1.48725	1.416746	1.485669	1.520919	1.76587	2.263931	3.166253	2.294171
NewGene_3349	5.866493	4.722325	6.285038	8.443634	8.005366	7.828291	82.406555	81.492058	75.322876	13.936154	11.017935	11.332418	19.460182	21.009289	18.937551
NewGene_5421	5.063963	3.110108	4.755637	1.480597	0.780896	1.343157	2.538829	2.131506	2.165786	1.021427	1.378175	2.133285	1.844869	1.841176	1.9943
NewGene_5420	0.469128	0.379132	0.599627	0.567937	0.870344	0.700822	0.307699	0.303969	0.179438	0.681156	0.61895	1.102667	0.813434	0.663181	0.660638
Maker00010018.gene	4.065711	4.714223	4.614364	4.759723	2.858557	3.593803	6.834735	8.292707	7.617139	2.854366	1.542125	2.914377	3.625799	4.098292	3.132855
Maker00038265.gene	25.619667	24.000368	24.12315	15.551709	14.262753	13.044697	83.744156	81.203667	78.46595	27.52437	30.531263	29.975973	63.412384	59.811268	60.966415
Maker00068772.gene	4.710356	5.381492	6.261931	10.041766	10.338868	9.309042	2.287757	2.467484	2.147526	10.375656	9.861366	10.252247	9.734538	9.054242	9.44791
Maker00054339.gene	1.430454	1.63755	1.297392	1.445458	1.971804	1.394812	1.903635	1.741957	1.821329	1.957317	2.461151	1.426741	4.281255	3.661843	3.187467
Maker00068758.gene	3.376189	2.609586	2.278774	1.379669	1.201656	1.450754	0.657888	0.913204	0.846646	1.089266	1.694476	1.021292	7.010809	8.882115	8.263748
Maker00078359.gene	4.1197	3.419743	4.0425	1.454226	1.726759	1.319821	7.091534	5.568861	6.301482	4.921316	4.721223	5.575477	1.903014	2.267993	1.658989
Maker00051145.gene	1.624763	1.587875	2.300509	1.1492	1.569792	1.202592	2.869902	3.145906	2.847328	2.587641	1.723889	1.633546	2.298608	2.768273	1.962331
Maker00036776.gene	565.422363	528.877258	504.093323	380.60968	376.129822	379.593414	1438.413086	1442.202759	1387.743652	429.865845	482.111115	519.540771	250.42041	277.469604	273.266998
Maker00053688.gene	10.741673	10.794213	12.435094	6.734511	4.787323	5.462834	7.313787	8.820704	8.164985	9.37338	8.122767	8.887218	14.096411	12.507629	12.435991
Maker00015181.gene	24.608826	23.306177	26.677607	14.370664	11.938649	14.761576	9.276339	7.876432	8.93191	13.669285	17.236233	12.827425	28.306345	29.966784	34.058857
Maker00076819.gene	0.953132	0.681437	0.650782	0.719666	1.315279	1.039706	0.08339	0.214475	0	0.87505	0.662868	0.777152	1.070095	1.872857	0.848959
NewGene_7141	2.425931	2.182081	1.837445	2.244632	1.399508	2.155825	2.578474	1.428941	2.644198	1.120962	1.497247	1.032594	4.30337	2.52982	2.897804
Maker00044541.gene	1.086219	0.76466	0.102996	0.094309	1.830535	0.313876	1.519769	0.352684	0.921677	0.483481	0.503316	0.645945	7.44422	5.8435	8.411916
NewGene_4480	167.713691	189.389059	170.287397	141.522201	139.12548	143.830416	30.755051	29.687486	30.351136	82.778603	101.749025	110.879865	289.243774	297.131623	296.422499
NewGene_4482	1.306269	1.500482	1.056578	1.833628	1.510463	1.878559	4.033351	4.118718	3.66365	1.366738	0.998211	1.138163	2.198623	2.2763	2.629191
NewGene_4485	1.523143	1.651286	1.307406	2.76403	3.178717	2.685776	1.305875	1.109947	1.453617	1.221553	1.422498	1.420897	2.65937	2.1443	2.881391
NewGene_4486	1.946475	2.435583	2.617621	0.72121	0.717712	0.84943	1.236854	1.479596	1.764214	1.874564	1.794454	1.582656	3.91968	2.641208	2.990073
Maker00013979.gene	1.007264	0.96977	1.078996	1.244159	1.028116	1.006998	0.670903	0.758072	0.70332	1.034452	0.741989	0.871289	1.826112	1.624255	1.763335
Maker00004878.gene	9.820634	9.259439	9.11412	2.211993	2.361985	2.122249	15.503675	13.161846	13.919883	1.30432	1.322433	1.107668	1.172691	1.538834	0.989052
NewGene_6431	11.504798	11.402409	10.402553	2.894874	2.594846	3.105316	23.073818	24.42757	23.167498	12.391149	10.345552	11.603942	51.872223	55.147953	58.163383
Maker00004570.gene	95.856018	87.346825	91.831856	34.568054	34.513836	37.714844	25.392221	26.481037	26.291874	169.838181	165.462631	171.452789	4.980101	6.833919	6.460827
NewGene_6437	1.345625	1.083631	1.280568	1.998337	3.527515	1.807964	1.417985	1.126898	1.275083	1.160484	1.01242	0.998099	1.212847	1.105706	1.00832
NewGene_6435	0.734048	1.150326	1.491178	1.134753	0.88882	1.26122	1.371514	1.454358	1.73101	1.049039	1.159731	1.308435	1.970488	2.703472	2.043008
NewGene_6434	0.411269	0.301872	0.500859	0.461352	0.367257	0.247908	0.42322	0.356637	0.620576	0.81437	0.516178	0.296154	1.606677	1.461041	1.219965
NewGene_3235	23.583006	20.870615	25.756587	30.452752	30.546069	29.16712	6.973115	7.800794	7.638388	11.352461	9.824272	8.663187	36.096678	35.980736	37.452041
Maker00010115.gene	1.967017	1.647955	2.124979	1.30031	1.072216	1.015857	0.445018	0.867131	0.806391	1.283991	1.520557	1.427242	0.928942	1.17868	1.528335
Maker00002752.gene	0	0	0	0	0	0	0	0	0	0	0	0.036138	1.380552	1.101123	1.123086
Maker00018685.gene	0.21613	0.291332	0.600966	0.544911	0.328302	0.513118	1.249004	1.001517	2.203056	0.87659	0.512843	0.737513	3.653316	2.300692	2.758023
Maker00000631.gene	2.510581	2.999846	2.675743	0.190626	0.226254	0.211726	1.029331	1.347079	1.438674	1.07011	1.008243	0.870955	1.48779	1.464122	1.584269
Maker00046099.gene	3.910705	5.929452	5.108725	4.327347	2.929275	2.595104	2.202189	2.136714	2.236026	3.324327	4.953529	3.320456	7.338523	6.16264	8.23744
Maker00045451.gene	501.896088	503.68219	495.96109	389.045258	442.386871	392.970276	155.196365	145.462982	163.909042	202.139374	230.899078	217.230835	360.701111	372.164856	380.909821
Maker00021426.gene	25.439384	25.407238	26.733835	32.445637	34.847408	36.011303	49.84964	47.780552	45.723145	43.209538	39.94244	40.890385	21.731514	23.539431	22.659531
NewGene_5160	11.297814	10.778564	11.312932	8.566273	8.073837	7.322194	8.426226	9.047434	8.992824	5.441083	6.192092	5.299273	5.446616	5.626368	4.990129
Maker00061829.gene	0.526104	0.200464	0.234281	0	0.029338	0.077112	1.923571	2.376952	1.817659	0.43597	0.25811	0.186679	0	0.050393	0.132238
Maker00060541.gene	56.951614	62.725109	63.896896	60.817074	59.742668	63.699375	45.710796	42.79089	44.264862	75.879829	77.438751	67.167755	9.022483	11.580692	13.426319
Maker00058259.gene	0	0	0.141155	2.168004	1.826964	2.105277	0	0	0	6.994465	6.569534	6.548081	0.659734	0.651422	0.456283
Maker00004222.gene	4.027193	3.904773	4.223963	2.161332	2.282306	2.064825	5.473559	4.899674	5.195403	3.235958	3.951585	3.941466	2.362063	2.194415	1.971646
Maker00004484.gene	87.990776	83.17881	90.893219	123.191231	120.146889	127.140411	31.322828	31.592823	31.676872	54.789864	46.114574	46.083508	92.514427	98.758011	97.152611
Maker00050117.gene	1.302927	1.393787	0.950913	2.252258	2.520718	1.66526	0.614983	0.857397	0.865435	1.051125	1.852822	1.896006	3.05837	3.636289	3.037062
Maker00040972.gene	5.211006	4.675645	4.743023	9.342289	8.812799	7.680344	2.011888	1.926166	1.679111	3.839498	2.566567	2.629417	10.411397	9.171228	11.315172
Maker00078927.gene	0.071599	0.048192	0.22621	0.056392	0.012435	0.003376	0.044978	0.030909	0.038257	0.121699	0.147466	0.157855	0.549431	0.36704	0.450373
Maker00061851.gene	57.143822	51.465523	53.26651	63.414921	61.756557	58.384781	28.159595	26.578545	28.678965	44.184673	44.442341	42.660686	48.260212	50.829731	49.017368
Maker00052151.gene	0.455956	0.800301	0.472597	0.904791	0.67679	0.464394	0.350785	0.235965	0.267087	0.56735	0.691743	0.743226	0.683528	0.948729	0.896975
Maker00037468.gene	105.475395	103.949059	109.246857	55.299274	50.302494	56.164589	167.180573	170.366745	157.129837	56.163273	50.615597	52.52795	64.75988	64.338318	65.402512
Maker00045247.gene	47.547188	45.589584	46.766155	32.867889	38.982277	31.775764	4.369164	4.842016	4.655339	16.511873	14.681796	14.501548	49.524353	53.658298	52.641685
Maker00038400.gene	209.181259	217.560669	228.135437	288.208801	348.395782	309.795685	66.30468	67.685844	71.708023	114.345268	120.848648	102.521736	200.878876	197.762344	187.707962
Maker00064502.gene	329.904755	310.960602	251.746307	251.428131	258.8862	286.81076	168.749817	170.70282	151.480927	208.39209	280.288055	316.730927	74.754135	82.340096	78.4701
Maker00054334.gene	10.639785	10.872168	11.793596	22.912434	19.839649	19.841778	7.651544	8.495461	8.568338	11.940971	12.13365	11.436968	21.322865	20.136074	21.886959
Maker00031954.gene	17.099161	17.583424	19.514786	18.998684	19.471973	18.273769	6.233557	5.936491	6.498691	10.465588	8.557669	7.91546	58.665134	58.975235	58.415047
Maker00044371.gene	2.453746	1.338468	1.71492	1.541862	1.013932	0.988815	4.244645	3.934114	3.423306	1.564543	1.51105	0.887737	20.173048	17.778856	20.035337
Maker00064626.gene	0.03652	0	0	0.505867	1.606149	1.056252	0	0	0	2.845819	3.491024	3.17048	0.433679	0	0
Maker00036750.gene	0.767801	0.585047	0.754274	0.660621	0.616316	0.649826	0.319299	0.254541	0.315322	0.821621	0.792454	0.922033	0.763629	1.018946	0.983483
NewGene_185	1.110962	1.579664	1.143225	0.78891	0.268174	0.973293	0.927743	0.825876	0.367654	0.89345	1.120118	0.985371	0.669451	0.721974	0.446958
Maker00013067.gene	31.178659	26.044283	31.237253	29.38233	30.781822	28.747908	41.528912	43.299774	40.462654	29.863129	29.616463	29.408886	23.971025	21.326725	24.335115
Maker00000599.gene	55.636333	55.681789	50.541214	42.309395	47.721058	43.01757	45.405445	46.881821	48.060646	59.814369	68.591759	63.826172	31.355637	30.728855	34.853939
Maker00015972.gene	51.102577	50.23299	52.579262	69.945518	71.499886	68.572525	55.561947	54.550999	60.348	72.600433	62.624538	61.189026	32.701088	36.51976	38.161346
Maker00015119.gene	7.935585	8.131703	6.848391	2.493955	1.842242	2.016349	1.633427	2.218823	2.884845	0.729775	0.963018	0.988956	1.388694	1.267704	1.078426
Maker00034447.gene	1.678953	1.787341	2.202532	5.095102	4.857333	3.40824	3.230919	1.509922	1.791499	2.38592	3.184563	3.402721	1.71624	2.283414	2.659082
Maker00015302.gene	219.477127	229.960434	226.584915	80.16996	82.375008	73.939819	230.523026	219.329559	231.665421	192.191437	193.21521	183.680191	179.606598	174.239502	178.660126
Maker00076543.gene	176.347351	187.849426	189.967789	256.813202	290.006348	261.658752	79.000511	80.220306	79.353554	56.31485	52.939072	53.518745	283.273468	299.486389	291.150085
Maker00039320.gene	19.57995	19.29463	21.458488	22.118097	19.471022	25.558533	42.167191	42.895397	42.862312	27.823599	24.27854	22.570974	38.09782	33.522537	32.357925
Maker00020602.gene	4.201545	4.509699	5.387255	4.342145	3.977879	4.803348	3.325896	3.645694	3.147422	5.614259	5.836265	6.170022	9.840936	10.14795	9.956743
Maker00037176.gene	0.354948	0.462391	0.277626	0.689512	1.55735	0.883984	0.370348	0.35602	0.469951	0.41507	0.626959	0.478203	0.707794	0.382914	0.693103
Maker00013129.gene	42.711227	46.02449	45.279121	49.126564	48.992687	53.705685	39.863075	41.452797	42.163261	37.527462	38.985432	45.005623	28.188839	30.505173	26.568995
Maker00044200.gene	2.81833	2.763098	3.917102	3.313219	3.860466	6.048956	7.266842	7.425716	8.475859	6.68212	7.712214	6.97732	0.362489	0.680181	0.93002
NewGene_4774	0.750213	0.954063	1.269671	1.430755	2.364747	2.115598	0.765108	0.656752	0.397147	0.354612	0.516535	0.83504	0.629754	0.69552	1.178805
Maker00029786.gene	0.671268	0.201311	0.20984	0.388464	0.591411	1.201141	0.457283	0.425687	0.54101	0.819557	0.887381	1.107677	0.545362	0.856823	0.726645
Maker00008584.gene	28.217937	30.77784	32.600964	116.520325	131.26767	116.616005	16.816511	15.297618	15.591634	38.955555	35.111389	36.139294	48.135231	50.99017	52.243427
Maker00022729.gene	2.157372	2.18673	2.648354	1.241662	0.796944	1.197649	1.920453	2.10751	2.46833	1.654394	0.860498	1.598236	2.147858	1.676662	2.711271
Maker00078653.gene	3.244948	2.072587	1.680933	3.026449	2.78171	3.446519	2.486415	2.16868	2.940166	1.134556	0.800396	0.923893	1.687446	1.853387	1.194537
Maker00055516.gene	10.748306	9.97097	9.982178	16.18214	16.089922	18.035299	7.16668	6.816017	6.314777	13.167512	13.628089	14.320446	20.418985	20.927063	20.668201
Maker00020997.gene	2.085939	2.150946	1.88766	2.741971	5.797707	2.816134	1.699938	1.991016	2.255587	2.258128	2.583044	2.040484	1.569426	0.937661	2.267412
Maker00035460.gene	5.044793	4.112106	4.480757	4.841045	5.347404	5.904911	13.844461	13.068542	12.500914	4.667964	5.44607	5.408442	5.179243	5.492863	4.592309
Maker00000558.gene	25.601795	26.71987	27.036062	16.899672	17.773848	16.344322	40.806889	40.757469	44.957314	23.724775	22.264654	20.359762	5.546759	6.09166	6.445598
Maker00019325.gene	52.931858	56.069351	53.872128	1.077747	2.044639	1.862191	44.727375	42.2994	48.677277	36.295036	37.189327	36.848911	2.253608	2.154446	1.68605
Maker00012730.gene	0.921077	0.977872	0.785788	0.941273	0.619588	0.859065	0.618357	0.679462	0.392062	0.968917	0.762502	1.11964	0.448319	0.475452	0.395014
Maker00068866.gene	0.591211	0.637089	0.537957	0.957055	0.97646	0.79852	0.375141	0.215429	0.218923	0.513916	0.486647	0.438374	0.478753	0.573395	0.579581
Maker00037675.gene	68.0952	68.538643	76.447342	99.859169	94.707527	104.134857	111.495667	113.454681	107.176712	91.936417	80.327148	81.669563	45.299416	43.486217	43.642582
Maker00064516.gene	0.102283	0.198568	0.169122	0.754499	1.044634	0.706615	1.36754	1.092668	1.026304	3.022622	3.027124	2.856313	1.892862	2.172464	2.168034
Maker00033790.gene	10.581909	10.781789	10.430127	16.464211	14.636474	14.686904	36.427551	38.697334	35.172367	12.670548	11.488316	12.957423	7.915456	7.392379	7.99717
Maker00038899.gene	707.355042	727.069031	674.197571	408.110382	429.456787	386.836578	612.803772	593.019592	633.363037	480.900177	487.583344	497.436707	311.475922	313.484009	330.124603
NewGene_15374	0.091768	0.118236	0	0.742329	0.591217	0.293587	1.834494	2.194776	1.274119	0.205578	0.2162	0.287689	0.137216	0.102924	0.098853
NewGene_9493	0.51065	0.6544	0.421262	0.950175	1.024163	1.10088	2.154785	1.286804	0.966163	1.106988	0.960694	0.943311	0.739776	0.856358	0.736864
Maker00026668.gene	1.338251	1.943158	1.421473	0.97419	1.313249	0.997055	0.874344	1.683868	1.799895	1.826577	2.534624	2.058327	1.531725	0.795591	0.841165
Maker00039335.gene	0.673367	0.952979	1.121521	0.035152	0.086015	0.19579	0.592741	0.316051	0.529518	0.261661	0.058451	0.088407	0.851657	0.731294	0.677874
Maker00064176.gene	0.997963	1.175467	1.034472	0.877733	1.014159	1.235563	1.591716	1.432243	1.145091	0.967373	1.044181	0.929449	2.626729	2.912427	2.585969
Maker00071915.gene	1.264456	1.077626	1.542495	2.096605	2.098513	1.570235	4.108546	3.485651	4.143648	1.7334	1.763753	1.206246	5.467349	5.453791	6.383856
Maker00011948.gene	0.845609	0.603945	0.815043	0.909811	1.445381	0.776018	3.354662	3.094929	3.639789	1.488322	1.371486	0.674152	3.705173	4.791847	3.846557
Maker00068909.gene	4.820328	3.561794	4.791632	1.52076	0.781892	0.655905	5.767596	6.651452	4.76816	6.790524	6.007679	7.895546	1.334169	1.570101	1.204547
Maker00030554.gene	0.890477	1.660594	1.144119	1.411067	1.386156	1.259853	1.176877	1.042544	0.520066	0.498184	0.713315	0.460539	1.954748	2.975079	3.016981
Maker00036654.gene	25.298042	25.676107	27.307947	25.728954	26.697304	20.914501	60.660362	56.938763	59.245991	36.22916	30.450262	29.982615	60.569988	64.835831	60.50526
Maker00013408.gene	27.07695	26.491261	23.942547	4.521203	2.614087	4.65509	8.304091	8.213486	8.126987	7.534612	6.567785	6.683915	1.461303	0.626666	1.299891
Maker00025267.gene	0.675482	0.732335	0.347909	0.403183	0.33699	0.349189	1.508789	1.553771	1.042853	0.528868	0.836185	0.333988	2.43638	2.050394	2.04044
Maker00075175.gene	24.867834	24.339937	24.136227	20.962027	24.52516	22.903339	9.543067	10.814259	10.778165	14.968493	13.277139	14.247306	28.364037	25.965891	26.766846
Maker00008356.gene	0.728241	0.976727	0.64053	0.433274	0.578473	0.917562	1.483196	1.14837	1.35345	1.704862	1.26996	1.830083	0	0.088119	0.077135
Maker00026649.gene	0.471043	0.560702	0.40246	0.055812	0.107768	0	0.073082	0.151335	0.150413	0.31083	0.293799	0.229963	1.078719	1.423309	1.665609
NewGene_11276	0.830715	1.327963	0.893184	0.318044	0.055386	0.518453	0.022259	0.054493	0	0.446454	0.192712	0.104457	0.294481	0.172086	0.289124
Maker00036054.gene	8.027225	8.296446	7.21302	2.086776	1.760452	1.896672	4.099128	3.641705	2.564247	3.295297	3.795886	3.352697	5.707664	7.259082	6.162906
Maker00056837.gene	15.342268	18.14786	17.575737	3.511009	3.56423	2.151163	4.131448	4.759247	5.086203	5.5028	6.029495	5.708005	29.589687	28.117405	29.278402
Maker00061569.gene	7.714033	7.249801	7.91821	3.394573	3.498333	2.89936	3.498744	3.372797	3.193811	4.623464	4.504316	5.134582	1.438504	1.254149	1.170506
NewGene_8724	0.738249	0.709799	0.93484	0.319772	0.394772	0.488451	4.260942	4.453265	4.572846	0.915019	1.210987	1.225039	0.7332	1.094159	1.074152
NewGene_8723	0.438292	0.619079	0.831731	0.531483	0.488345	0.349418	0.71447	1.236374	0.994968	0.643836	0.739229	0.651516	0.979134	0.888421	0.724174
NewGene_11205	0.170474	0.334437	0.335784	0.63912	0.670668	0.52193	1.742642	2.726027	2.32651	0.906145	0.671688	0.597843	0.196553	0.159709	0.056486
Maker00042335.gene	8.741539	6.755645	9.18121	8.239017	6.884665	7.842944	13.337263	14.590685	12.931539	5.535331	7.234818	6.815914	7.670436	8.703637	7.217894
Maker00077929.gene	1.039107	1.22603	0.919053	1.027393	1.392559	0.964886	2.435255	2.182506	2.450136	1.869669	1.435982	1.821364	1.376748	0.696685	1.106142
Maker00060915.gene	1.384108	1.264185	1.604683	0.945957	1.034638	1.320053	1.701638	1.850227	1.992673	2.030105	1.189318	1.717604	3.419462	3.759086	2.976977
Maker00078926.gene	0.841857	0.463561	0.363746	0	0	0	1.221373	1.707632	1.42552	3.753721	5.455655	4.20599	0	0.232825	0.345115
Maker00033463.gene	2.65938	3.379233	2.610375	0.385042	0.170752	0.202772	1.383048	0.85511	1.608044	0.176465	0.379292	0.343931	2.025267	2.509134	1.910992
Maker00026548.gene	32.102287	39.095036	34.883873	3.439152	3.638003	3.05335	5.854716	5.825101	6.538889	3.513983	5.202941	5.931841	29.853205	25.021002	29.545485
Maker00069731.gene	15.230407	16.127739	17.931084	12.533266	12.620877	12.222845	9.105062	7.838531	7.844186	10.735714	8.720073	8.181789	13.479	13.259513	13.486778
Maker00018617.gene	12.267175	10.892981	12.517867	11.334735	11.868045	13.159636	11.511301	12.215688	12.86008	10.993809	9.63269	10.058318	26.904169	26.463867	26.347916
Maker00030244.gene	0.927148	2.39507	2.040199	1.76891	2.162663	2.332528	1.615407	2.510612	1.99607	3.246201	3.920615	2.701075	15.715107	16.0753	16.517597
Maker00044064.gene	8.48389	7.978514	8.574832	7.80651	7.184352	7.188617	3.38011	3.007932	3.638314	3.931575	4.02198	3.889943	8.868244	8.281736	7.66844
Maker00028414.gene	0.36007	0.449622	0.334897	0.630374	0.81882	0.533194	1.002095	1.186793	1.164761	0.48863	0.893928	0.66364	0.3678	0.558016	0.604696
NewGene_12727	5.000515	2.917889	5.15022	6.044508	4.81946	5.509848	9.184625	9.845255	8.998306	2.960921	3.533881	3.951966	6.308571	8.641969	8.28716
NewGene_12728	18.750002	19.844503	16.822163	7.803398	8.98243	9.339951	10.906475	10.741384	10.548621	9.841516	9.547436	9.824991	12.466387	12.504749	12.848524
Maker00018288.gene	3.204293	3.698826	3.352589	3.693779	3.237283	3.879397	0.808075	0.913923	0.791822	1.093263	0.751416	1.277266	3.96778	4.068873	4.194689
Maker00078598.gene	2.954865	2.556585	2.412604	0.095514	0.473612	0.065922	2.971409	2.770215	2.110716	3.005859	4.340311	3.120076	1.34796	1.285165	1.308889
Maker00016281.gene	3.500313	2.84096	3.79773	2.973426	4.085238	4.126262	1.775799	1.864117	2.214078	4.000893	4.312893	3.811125	1.729172	1.950532	1.709083
NewGene_3934	1.168122	1.913969	1.828088	0.908562	0.901315	1.084173	1.436714	1.593438	1.998144	1.506272	1.115597	0.697797	2.088304	2.471174	1.999417
Maker00056785.gene	7.360263	6.835335	8.200265	5.130757	5.656247	5.655128	3.089561	3.388418	2.910678	8.837979	8.214457	8.716496	7.634118	7.723354	6.75391
Maker00032110.gene	0.577385	0.395967	0.516993	0.209363	0.503585	1.063729	0.827419	0.911686	0.69404	0.487792	0.51732	0.523242	0.439516	0.217693	0.563023
Maker00052379.gene	77.203888	74.16114	81.196915	79.352791	78.874481	76.008713	31.666285	31.719633	31.161354	62.434631	56.797546	56.179054	76.727867	76.266418	74.253372
Maker00012627.gene	2.295779	1.888791	1.669542	1.14926	0.861102	1.797699	1.716209	1.570951	2.456066	1.691678	1.71725	1.629207	2.928312	2.902002	3.136754
Maker00026882.gene	72.974777	70.143806	69.380905	23.757158	24.224562	28.076429	41.587959	41.002728	38.627586	47.168423	43.615913	46.350281	13.937737	13.670534	14.675849
Maker00017958.gene	32.505192	31.149889	31.20542	30.31975	33.873119	33.070763	38.025345	40.407322	38.144436	46.868996	39.407948	40.854565	20.742149	19.398375	20.040117
Maker00029341.gene	7.549531	7.217074	8.652492	5.590641	7.091361	5.73055	4.861649	4.126893	4.287566	5.337729	5.537001	6.042741	12.808605	15.648944	13.140561
Maker00053417.gene	0.109615	0.314074	0.37951	0.400468	0.116902	0.212175	0.599297	0.406632	0.566744	0.390541	0.225423	0.30396	1.091689	1.640712	1.402729
Maker00077378.gene	129.963181	123.58709	127.79821	106.728462	108.012627	114.771278	60.58585	63.773251	58.236282	81.073509	78.709747	76.084991	75.564789	85.55397	77.777908
Maker00075879.gene	31.610451	28.973488	28.609184	51.583508	51.967911	52.15657	47.5406	46.056992	48.768055	38.498978	37.519257	38.809532	23.837162	27.022346	25.634262
Maker00055556.gene	1.458049	1.880513	2.073337	2.809891	3.176173	3.487529	2.328413	2.734759	2.260225	1.916164	1.930499	2.454913	0.802345	0.879566	1.760523
Maker00022923.gene	1.298189	1.51843	1.21648	1.640032	1.148295	1.522908	3.224545	3.561306	2.996333	2.780078	1.933483	2.407657	1.827088	2.072938	1.827692
Maker00069540.gene	17.175888	16.727745	16.41048	11.436219	13.982557	12.379841	5.872367	6.306369	6.498094	10.15736	10.841434	9.454429	28.059866	29.531252	25.816269
Maker00054277.gene	25.757065	25.816004	27.810755	40.475849	38.583263	39.781822	20.634346	20.013395	20.002714	44.765076	38.964573	37.304787	27.128428	25.329395	26.529804
Maker00044599.gene	4.550528	5.032703	4.488581	2.617331	2.702272	1.855881	2.388159	2.755547	2.600227	3.080074	3.566687	3.868786	4.737971	4.031749	3.94301
Maker00043892.gene	2.456479	2.382332	2.644484	1.70798	1.710947	1.619711	3.195131	3.270805	3.169444	2.814394	2.21645	2.850854	4.451167	4.307252	4.352068
NewGene_7891	1.781564	2.034857	1.624242	2.050521	1.373039	2.40587	4.55964	5.073697	4.946853	4.184301	3.320255	4.066336	4.380321	3.417559	3.720903
Maker00046644.gene	5.23749	5.073015	4.78436	5.288346	5.789054	5.621274	23.078857	20.959957	23.428513	7.247051	6.998164	8.003722	5.642405	7.3354	7.66087
Maker00026683.gene	59.059784	53.954651	54.648762	43.232338	54.57835	47.036625	121.221733	119.877434	133.507919	71.192795	74.265289	74.822983	82.488136	77.935318	86.225266
Maker00012382.gene	4.474706	5.782569	5.271463	4.375254	3.948864	5.103467	10.133904	10.271249	9.526131	7.041478	8.747876	6.944908	5.064294	4.653764	5.285633
Maker00016228.gene	3.816367	3.509086	3.420396	2.517112	2.307709	2.787962	0.723791	0.717148	0.705712	2.087985	2.098299	2.154128	7.998126	6.49414	7.120599
NewGene_7761	8.571574	9.076	8.041433	3.523541	3.026146	2.516921	2.921232	1.983448	2.12722	3.833891	4.184679	4.027534	2.048845	2.762649	2.558737
NewGene_7763	63.240086	65.941284	64.488083	44.030464	45.072071	45.169033	24.685007	23.610968	26.466042	45.738018	47.464729	41.814827	44.375866	42.070194	41.13163
Maker00040782.gene	2.989486	3.012327	2.950135	2.093478	1.99045	1.964127	2.897501	2.924772	2.722535	3.440619	3.204133	3.111335	4.269034	4.932429	4.545628
NewGene_1396	0.067868	0	0.178796	0.280934	0.132108	0.403224	3.47629	4.192671	2.86409	0.276326	0.515352	0.150584	0	0	0.081079
NewGene_1394	1.337576	1.016681	1.493305	2.04596	2.4932	3.552713	1.265915	1.215001	1.032042	0.909056	0.733339	1.542034	1.859776	2.767523	1.596359
Maker00067493.gene	2.722739	2.951923	2.448105	1.8907	1.474252	1.473131	1.852281	2.205329	2.144214	2.774153	1.658582	1.830088	7.838843	8.101171	7.930556
Maker00064481.gene	0.093557	0.116352	0.330822	0.609779	0.465161	0.351859	0.811835	1.031044	0.873398	0.670912	0.297297	0.356833	0.501912	0.4457	0.469204
Maker00025379.gene	1.884655	1.222725	18.324287	2.06901	2.724306	2.467011	3.797652	5.534944	5.648388	3.644513	0.196072	4.609258	2.984181	1.364841	1.675599
NewGene_1642	0.402839	0.372889	0.646115	0.276054	0.352412	0.238829	0.484322	0.338207	0.420346	0.607457	0.261082	0.136186	1.388037	1.923087	1.840589
NewGene_1644	3.012435	3.066685	1.815246	0.677149	0.751242	0.84897	1.536133	1.379024	1.348343	0.18172	0.176057	0.281974	0.221265	0.21708	0.737679
Maker00042494.gene	7.486632	7.485899	6.761532	2.418246	2.789997	3.208887	3.96109	3.516021	4.755054	3.564105	3.360157	2.950042	5.215557	4.778811	4.213511
Maker00023087.gene	12.185954	12.289389	13.985349	24.305286	23.415501	24.560167	5.013088	4.475994	4.936789	11.582705	10.46204	10.885962	20.058483	19.876024	20.182121
Maker00055523.gene	36.038326	34.110226	32.708233	41.936852	38.274059	40.453098	110.013077	111.715668	106.217659	86.502296	92.956741	99.503334	6.690686	7.150287	6.615247
Maker00039483.gene	10.390768	9.129228	10.373957	12.647871	12.422954	12.702916	5.905793	6.05492	5.419907	12.586706	10.252501	11.740945	7.814402	7.199336	6.638599
Maker00033702.gene	10.680247	11.901315	10.485035	19.756227	18.737309	19.452888	49.675667	48.686375	50.902077	15.04176	15.248812	15.477099	7.266407	5.150501	6.154552
Maker00068464.gene	44.930099	46.32732	41.538197	43.453217	40.430511	38.890812	53.625244	56.481617	55.335068	81.516685	81.936462	79.923416	17.98863	21.38509	19.994749
NewGene_3027	0.471907	0.518409	0.22937	0.233656	0.569122	0.856404	1.246908	0.827358	0.987267	0.632845	1.11082	0.865031	0.873746	0.776139	1.045521
Maker00011279.gene	10.799911	9.550307	8.650227	11.253404	8.31847	7.790283	1.041903	1.290213	0.787519	6.241687	6.330149	5.780351	5.431089	6.15435	5.949701
Maker00003472.gene	4.165415	4.756718	5.00322	3.290144	3.61866	3.149743	277.237518	262.03476	255.429565	13.766978	12.700271	11.424592	2.424497	2.359285	3.20083
Maker00015855.gene	16.350004	15.326367	17.357727	25.794533	25.491377	27.432817	7.393976	8.123394	7.233792	10.90654	11.023253	10.576941	17.51614	15.218566	16.508934
Maker00015092.gene	144.404434	137.207001	144.691757	100.183975	93.869247	97.095093	62.534222	58.753891	64.375206	113.216621	108.524277	109.048676	107.999397	106.268669	101.752243
Maker00016593.gene	2.201411	2.176788	2.424042	3.882581	3.061343	3.04509	1.473623	1.517971	1.7478	2.346918	2.701874	1.947691	2.79718	3.218566	2.438492
Maker00016264.gene	2.640218	2.685667	2.524617	1.452827	1.554247	1.34326	2.62312	2.297345	2.616073	1.580623	1.648489	2.147712	0.874371	1.149966	1.21768
Maker00034518.gene	32.758785	33.537029	36.402531	30.93137	30.822741	28.934311	10.731555	12.440398	10.590636	28.695915	26.815596	25.793871	27.008146	27.351429	26.854486
Maker00004714.gene	325.028809	327.99826	298.164764	335.982452	321.485199	312.549866	87.783554	76.681137	87.618141	206.14534	224.991821	233.977829	619.841492	676.826843	649.347412
Maker00039301.gene	4.985038	5.087422	5.308384	3.162941	4.696049	3.027288	5.698384	6.139324	6.638827	4.540196	4.835081	3.605871	2.326983	3.833283	1.718412
Maker00008380.gene	0.423306	0.061362	0.511785	0.656591	0.684898	0.459266	0.552194	0.736228	0.705407	0.573704	0.56502	0.453451	2.64286	3.385508	2.27851
Maker00075134.gene	16.781689	15.660035	14.155343	23.248678	26.494225	23.782827	10.217711	10.010509	10.687515	14.10199	12.487766	13.000112	20.94132	22.229864	20.393143
Maker00013377.gene	1.135506	0.825267	0.946626	1.785265	1.998043	1.785342	0.67253	0.563389	0.469251	2.328559	1.444915	1.480595	0.659224	0.452675	0.471414
Maker00005609.gene	0.100039	0.112016	0.098477	0.377669	0.155421	0.312446	0.238134	0.300925	0.324175	0.356604	0.388917	0.380399	0.860618	0.736051	0.542939
Maker00009408.gene	1.673756	1.800453	1.208669	3.044772	4.309515	3.608614	2.970425	2.602151	1.006683	1.422178	2.24126	1.207282	2.546834	3.024492	3.010315
Maker00045766.gene	17.80759	16.61397	18.883968	20.350071	21.491039	22.172945	41.491207	41.461994	38.887413	24.082905	20.565018	21.63265	12.272789	13.11472	10.807107
Maker00020643.gene	51.206314	44.527065	48.694969	28.380337	31.049187	27.789072	53.799206	52.366608	48.035141	32.493759	29.787161	30.037714	69.873543	72.285591	71.374138
Maker00044439.gene	4.550561	5.184472	4.868148	6.063238	6.644963	5.322601	2.725733	2.582968	2.834519	6.709395	5.585219	5.754256	3.171161	3.432444	3.91612
NewGene_13592	2.551148	1.970999	2.087665	2.147979	2.590493	2.99232	0.931944	1.01151	1.724125	2.392236	1.518675	2.201091	1.786527	1.722847	1.741662
Maker00014530.gene	74.344673	75.960304	75.667603	44.80304	43.367481	44.428043	55.131046	55.12056	52.296936	75.855614	80.142891	75.66983	23.59561	26.412376	24.965446
Maker00054080.gene	1.813685	2.777564	1.791934	2.056539	2.090801	1.87247	0.984398	1.098009	0.843913	1.388407	0.66347	1.392622	4.049377	4.071488	3.822095
Maker00055688.gene	1.010963	1.285736	1.039997	0.942428	1.506467	1.666924	5.519992	5.312342	4.576182	1.518715	1.351537	1.455991	2.347757	2.274508	2.333922
Maker00030232.gene	59.707306	60.834526	69.233429	27.221607	28.364571	23.096182	32.54776	32.883362	36.568169	45.232178	40.834637	40.13102	57.844437	53.357563	55.246628
Maker00022637.gene	5.470918	6.084157	5.802461	2.415461	3.417658	3.203384	5.193988	5.44855	4.479666	3.752501	2.80837	3.275131	8.947912	8.799917	8.495502
NewGene_4522	1.318864	0.828638	1.430876	1.034561	1.365645	1.4725	0.328666	0.619228	0.777602	0.666425	0.600251	0.876932	0.874285	0.796154	1.800259
NewGene_4521	0.810005	0.585573	0.901047	0.418191	0.710807	0.425019	0.898009	0.845044	0.936566	0.665857	0.556609	0.529207	2.39215	1.802631	2.004686
Maker00077882.gene	383.533722	392.625336	364.163727	369.519379	380.0271	394.124146	223.638062	221.78627	214.935608	342.501648	331.424713	340.150482	109.157692	122.773659	115.706482
Maker00038472.gene	4.318614	3.335184	4.552166	4.829928	6.373283	4.733468	1.649148	1.152552	1.293218	2.757203	2.434554	3.269604	6.469865	6.727852	6.187663
Maker00034565.gene	6.240633	6.35076	6.775195	3.675503	2.21347	3.506243	3.500901	3.205325	4.358303	11.260123	11.597307	10.786731	0.442177	1.209106	0.707574
NewGene_6606	5.058107	4.741324	5.17688	10.272856	5.009346	6.40287	2.596061	1.954413	1.469225	4.936102	6.91006	6.677137	2.119565	2.105306	1.839502
NewGene_9658	1.068405	1.064324	0.48552	0.643014	0.610277	1.060795	1.15709	0.929392	0.889076	0.486616	0.886687	0.574596	2.60821	1.922422	1.98362
Maker00037144.gene	6.745302	6.716439	6.932039	9.248022	7.800105	8.125492	3.600027	4.548156	4.223975	7.206965	5.818328	5.902247	6.664794	7.531622	8.279879
NewGene_13986	144.279602	135.494614	142.766129	49.948441	34.778996	34.465347	20.728224	21.107681	26.123503	13.507781	17.488741	18.840996	126.438904	117.222786	119.294189
Maker00069533.gene	1.139221	2.131263	2.688384	1.71871	2.610915	2.41184	3.803711	3.170564	4.986104	1.400571	1.341038	1.474577	2.955109	1.558486	1.107113
Maker00009329.gene	6.792613	7.082112	8.440757	7.233468	6.352833	6.264259	14.716654	14.367909	15.498846	8.893024	9.631144	8.352144	13.71119	11.99982	12.168962
Maker00042630.gene	2.560643	1.62388	1.881393	2.257033	2.269978	2.273461	3.023276	3.788188	3.126674	1.513697	1.503018	1.595433	1.479951	1.379507	2.191649
Maker00068628.gene	0.397823	0.236601	0.269012	0.537825	0.474339	0.844266	0.11992	0.179016	0.202344	0.802214	0.7146	0.65034	0.907554	0.60998	0.6091
Maker00005204.gene	102.874268	98.613045	109.219475	31.775923	33.940918	35.070267	25.289806	25.475512	26.066393	14.955805	13.388878	12.430767	41.002449	42.292854	41.99192
Maker00071454.gene	2.693053	1.978045	2.15425	3.285738	1.709464	3.368702	5.471201	5.985192	5.269706	4.4326	3.570488	3.710051	2.714522	2.367788	2.824371
Maker00044237.gene	3.23548	3.296562	2.713133	15.325649	15.527124	15.590126	51.602604	54.530491	53.573643	11.071984	9.974001	8.313261	3.613771	4.303213	4.482613
Maker00044891.gene	44.20808	42.179951	41.693089	44.040974	41.288933	43.025295	29.631233	29.179281	32.336823	58.070099	48.965504	47.603981	30.837555	30.603514	28.730894
Maker00010442.gene	25.641678	26.768744	25.415796	23.23019	20.37236	21.968798	13.784678	15.113153	15.545653	22.441486	18.639677	19.891665	47.567257	49.192917	48.984474
Maker00034249.gene	257.355743	253.577652	260.119965	162.286469	151.674042	160.043472	105.708206	101.506363	100.773125	149.38588	149.645966	143.228348	124.634537	131.347076	131.796585
Maker00021606.gene	1.186512	1.180748	1.187859	0.654601	0.434431	0.638207	0.479696	0.51247	0.599241	0.55196	0.468383	0.653832	0.652334	0.957627	0.65152
Maker00020733.gene	1.064281	1.541848	1.687574	3.136693	3.491517	2.427542	2.088449	1.49455	1.062008	2.131133	1.301507	1.416803	1.715653	1.627249	2.045096
Maker00067398.gene	1.234925	0.946687	1.506848	0.876939	0.839071	1.317158	4.335742	5.111793	4.300823	1.392659	1.224093	1.172836	0.394593	0.856338	0.724959
Maker00017485.gene	5.905197	4.683044	7.078495	2.10631	2.154148	1.673411	3.402027	3.144785	2.852187	5.162984	4.043912	4.451529	5.553338	4.998745	4.872092
Maker00060559.gene	2.622122	2.572603	4.50831	0.157149	0	0.156853	1.957471	1.872198	1.337028	0.683551	0.598641	0.481907	2.777787	3.592343	2.890559
Maker00077504.gene	12.131124	10.863702	11.627224	22.045593	21.061316	20.945127	21.836641	22.47455	23.991732	17.678257	17.822069	17.821077	32.309303	34.428814	35.029137
Maker00044883.gene	433.309998	418.170471	399.772186	416.937927	431.749207	445.873383	1706.01416	1646.869629	1675.586304	1008.390015	976.445496	989.582031	174.62117	188.021515	177.118179
Maker00020427.gene	0.598153	0.784273	0.911333	0.064552	0.083876	0.029319	0.080973	0.029526	0.021306	0.124299	0.121639	0.141593	0.131077	0.352362	0.120703
Maker00001078.gene	0.267403	0.27959	0.262277	0.070793	0.221371	0.125814	0.163224	0.329788	0.141047	0.309043	0.284797	0.269483	0.324048	0.438041	0.450004
Maker00013214.gene	0.791594	0.798005	0.972356	1.366599	0.793418	1.351	1.649581	1.119881	1.51529	1.75473	1.493086	1.61008	4.558157	4.199548	3.845555
Maker00016396.gene	1.089726	1.321073	1.250709	2.769171	3.718641	3.442692	1.448646	1.187664	1.601073	1.506394	1.779077	1.755199	3.143234	3.702957	3.019785
Maker00064356.gene	58.046696	59.633701	62.957855	90.441597	93.614151	82.426811	149.128876	143.561768	158.232651	75.963013	73.108658	75.961128	62.173603	64.229469	63.323833
Maker00010411.gene	0.667859	0.297578	0.248751	0.134442	0.249216	0.185348	1.636961	1.904559	1.483782	0.800235	0.341123	0.567855	2.606803	2.014331	2.494625
Maker00003734.gene	10.016458	7.70846	8.795827	9.640188	10.690573	10.240113	5.989071	6.990085	5.239575	8.842844	7.854054	8.98821	14.22819	15.887098	14.383211
Maker00033313.gene	2.90062	3.117364	1.550275	0.499019	0.96907	0.493624	1.786972	0.919184	2.217576	0.621042	0.694088	1.464716	1.246136	1.761975	1.624354
NewGene_20	2.811674	3.071885	2.854175	0.329814	0.466263	0.216252	0.647827	0.622201	0.935943	0.14396	0.278848	0.118822	0.867884	0.296659	0.664583
NewGene_21	12.373413	13.415547	13.238124	10.7489	13.738086	10.28381	6.352308	6.585889	5.019575	10.075377	10.068834	11.579344	12.539028	14.564215	15.226127
Maker00072051.gene	2.895182	2.713158	3.206804	5.572961	6.245319	5.399907	7.197312	7.322765	7.979433	6.502829	5.544024	5.726357	7.678674	6.720201	6.208858
NewGene_27	0.11423	0.101723	0.213626	0.682896	0.878893	0.570273	0.107953	0.089464	0.033086	0.316509	0.237901	0.223551	0.032375	0.031856	0.051806
Maker00031574.gene	2.594523	2.460301	2.201996	2.907331	2.360338	2.687501	1.31509	1.392231	1.072421	2.204166	2.489883	2.177914	4.993429	5.348505	4.619066
Maker00039469.gene	1.002573	1.529563	0.918828	2.801086	1.489315	2.240544	1.072786	1.158603	1.29347	1.19667	1.127003	1.023445	2.305271	3.36046	3.128487
Maker00054093.gene	6.683604	5.790413	6.975688	6.47143	6.207639	6.199806	4.025886	4.46883	4.029353	5.738504	5.289522	4.727845	11.131285	10.511559	9.845213
Maker00034360.gene	77.92617	73.251961	78.578743	73.007576	77.978859	74.253349	35.378258	33.174866	34.748772	61.053635	59.872105	59.364635	54.359207	53.284859	51.083202
Maker00000346.gene	1.798217	1.973135	1.774831	2.043196	2.729846	2.059181	0.199272	0.380622	0.513812	1.642134	1.703122	1.137762	0.610751	0.93559	0.793311
Maker00071082.gene	11.63617	11.749887	11.401915	10.19631	11.418205	9.934669	40.288048	39.190563	38.524338	8.351118	7.393176	7.11879	13.946903	11.825701	13.055037
Maker00057795.gene	0.524862	0.522332	0.634665	1.200878	1.331324	1.305904	0.436842	0.233857	0.334477	0.977994	0.999145	0.935179	1.034054	1.311793	1.237345
Maker00046093.gene	2.877822	2.650706	2.372789	1.359063	0.895085	0.84689	2.197155	2.017853	2.680926	3.220447	2.339785	1.9694	3.663127	3.52863	3.373173
NewGene_11840	1.049069	0.735412	0.796682	0.900045	0.780138	1.010593	0.863982	0.952125	0.577332	0.657116	0.669143	0.746593	2.610269	1.80985	1.896735
Maker00049005.gene	1.679435	2.075848	2.015541	1.274413	0.907145	0.894854	2.013479	2.25312	1.653658	0.839481	1.384688	1.064429	6.214465	4.770561	5.544404
Maker00013402.gene	4.074901	4.827498	4.435223	5.609815	4.401677	4.682223	3.897928	2.79114	3.137921	3.783042	4.49911	3.692963	11.952363	10.454213	11.639397
Maker00015831.gene	314.823181	295.225861	302.454773	1046.262573	1066.271606	1102.732666	99.880623	107.089081	94.882301	63.501835	54.365772	60.280907	969.091553	1053.078369	1018.046326
NewGene_10465	0.397105	0.313122	0.521422	0.399665	0.410071	0.78567	1.595724	1.486993	1.421602	0.394392	0.263866	0.241553	0	0	0.16595
Maker00023456.gene	6.155593	6.101571	7.295721	1.341017	1.468882	1.409049	1.973479	2.760261	2.459091	5.242535	5.777902	5.03755	0.019218	0	0
Maker00016581.gene	2.547288	3.417417	3.586637	1.715971	1.104587	1.13976	2.02705	2.635493	2.689692	3.459487	3.111212	3.196175	3.703462	2.991004	3.61308
NewGene_3717	2.243216	2.323999	1.737502	1.455058	1.721917	2.032968	4.086527	4.443048	4.39846	2.531651	2.583598	2.362507	3.344641	3.422809	3.388213
NewGene_7402	14.399086	11.732733	12.370725	4.075045	3.347828	2.851227	6.677602	7.461718	7.284153	21.649483	20.853317	21.296095	3.729064	3.126182	3.794128
Maker00068163.gene	1.058086	1.327841	1.457834	0.888577	0.436987	0.625063	0.853923	0.778251	1.067261	0.473757	0.471844	0.532366	3.209494	2.685285	3.303057
Maker00061485.gene	2.639112	2.107617	2.519472	5.779194	6.181706	5.425189	1.547217	1.403045	2.170771	3.037635	2.881497	2.805114	4.391153	3.993638	3.946262
Maker00032071.gene	1.042704	1.398447	1.040904	0.889601	0.842043	1.074406	2.103206	2.061743	2.117954	1.323443	0.979741	0.995632	2.1544	1.7354	1.974993
Maker00004599.gene	8.230644	7.461893	7.826225	9.990988	10.025551	9.076271	21.992487	20.504208	22.144583	10.53591	9.050351	9.144881	9.455384	8.415854	8.341728
Maker00034427.gene	7.464198	7.529243	7.863225	6.438679	6.465528	6.574237	2.73112	1.834533	2.568239	6.120901	6.035622	5.645784	6.292035	5.954376	7.157118
Maker00030559.gene	9.82231	10.880469	9.428414	2.731304	2.736405	2.605614	5.772024	5.163273	5.380214	10.491844	10.718092	9.188126	0.936678	1.176623	1.328357
NewGene_11339	0.479417	0.367401	0.594716	0.33507	0.35563	0.260208	0.626335	0.870569	0.676762	0.745114	0.440844	0.79131	0.761361	0.488544	0.446869
NewGene_11331	0.543015	0.415379	0.387411	0.612905	0.52725	0.520866	2.471062	2.42241	2.694245	2.385635	2.25292	1.718131	1.98047	1.549942	1.53904
Maker00077962.gene	8.105293	8.995097	6.72556	6.515381	5.378324	4.780725	12.765304	12.430744	9.582143	4.577218	7.008517	5.765718	7.753929	7.644233	8.009239
NewGene_11333	27.39583	29.077732	27.857459	38.285648	39.652299	37.748466	9.279688	9.479337	10.152414	18.966472	19.39475	19.028459	34.677993	33.85837	30.246498
NewGene_15654	0.254339	0.354494	0.072666	0.482455	0.711952	0.795956	0	0	0.028817	0.390584	0.151836	0.301912	1.259004	0.763047	0.638637
Maker00045446.gene	8.793222	8.719913	8.844446	5.024529	6.469179	5.498867	13.590849	10.95758	13.203621	16.960339	15.977741	16.256836	12.083547	11.116282	10.774309
Maker00058013.gene	6.745234	6.75089	6.044167	2.96303	2.009446	2.071253	2.186929	2.192871	2.806742	1.298152	2.910765	3.508532	4.339452	6.538166	6.283483
Maker00078568.gene	0.630255	0.272947	0.553045	1.059976	0.449465	1.350492	0.064545	0.168457	0.137838	0.234516	0.117598	0.149233	4.503989	4.205878	4.023187
Maker00015256.gene	13.422944	15.192059	13.977741	9.482341	11.893999	11.769837	23.780386	20.117815	25.380936	8.59955	9.766177	9.527187	29.150127	31.900379	32.545021
Maker00016694.gene	2.051368	2.204746	3.221386	2.010583	2.835582	1.85155	1.175762	1.601563	1.321064	1.304118	1.201916	1.480678	4.928764	4.481586	4.113848
NewGene_6275	1.235277	1.976307	2.065014	1.697204	1.781914	1.644154	3.55837	3.803347	3.570593	1.314942	1.707168	1.858351	1.760547	1.307479	2.297002
NewGene_12020	30.932959	29.698429	31.224077	28.306099	25.792448	26.628408	17.583849	17.645441	17.707741	9.366476	11.578115	12.034077	52.896519	57.932201	58.212708
NewGene_12025	7.005123	7.399827	7.234395	4.512825	6.353359	4.919151	7.020739	7.522202	6.178826	3.936593	3.462265	3.850177	3.275908	3.785033	4.315526
NewGene_12028	10.805603	11.172714	10.601226	6.955322	7.275374	5.537367	5.927309	8.543073	6.755783	2.800512	3.804971	2.512228	32.050255	28.693399	34.277889
Maker00001209.gene	35.218704	34.90168	36.690956	33.977962	35.074345	34.510689	79.911659	81.340836	77.640923	95.090065	87.879097	87.969749	31.701752	34.413391	30.90696
Maker00031651.gene	3.76978	3.214988	4.058532	8.434113	7.949357	8.24634	2.900114	3.267655	3.362452	6.42669	5.743828	5.626579	6.730247	6.498617	7.084027
Maker00011337.gene	0.589959	0.764628	0.719248	0.872198	0.571437	0.856248	1.46307	0.997378	1.229689	1.551844	1.653999	1.202002	1.347492	1.737161	1.276566
Maker00016538.gene	0.447476	0.831993	0.963592	0.453149	0.416121	0.295718	1.707166	1.1347	1.125955	1.094755	0.847582	0.662954	2.460314	2.542775	1.959324
Maker00068396.gene	10.298341	9.35838	10.634693	5.931984	6.506967	6.821876	19.379377	20.535872	22.009886	8.532692	8.138298	8.510633	16.351004	18.864222	17.342365
Maker00068593.gene	0.866897	0.688332	0.898508	1.704806	1.984283	1.891134	1.336893	1.167485	1.254748	1.377529	1.246014	0.9298	1.829986	2.30795	1.81505
Maker00010083.gene	18.089655	17.488731	17.287041	6.591631	6.908119	7.128712	23.459612	21.07196	20.721949	16.954573	18.688274	20.021847	6.269611	8.410509	8.577845
Maker00042845.gene	25.211161	23.029482	24.113457	39.19611	37.401817	41.07613	13.442157	14.038673	14.261305	24.109045	21.176479	20.23649	38.931305	39.83849	38.936699
Maker00030625.gene	0.520457	0.752168	0.662816	1.393214	1.575161	1.389398	0.813198	0.697686	0.476212	0.85311	0.792548	0.904469	1.585704	1.246401	0.894243
Maker00031560.gene	3.585206	3.262714	2.880094	2.769099	1.5704	2.593741	2.404713	2.235199	2.326717	3.505472	1.304743	2.255612	4.816409	5.381777	6.091014
Maker00032098.gene	1.738248	1.707344	1.745424	0.378259	0.285412	0.415463	0.885901	0.837012	1.092871	0.980196	0.690549	0.979469	1.913376	1.50938	1.69502
NewGene_12680	1.190242	1.034265	1.208353	1.05321	0.749887	0.832309	1.900889	2.200586	1.91663	2.459121	2.651949	2.37915	1.506899	1.503972	1.644989
NewGene_12688	0.63897	0.862869	0.742265	0.924871	0.798082	1.047296	2.563811	3.682338	2.442036	2.520902	1.951351	2.567135	0.861337	0.719231	0.507579
NewGene_12689	1.465849	1.285483	1.652934	0.972945	0.838823	1.630809	1.845253	1.763982	2.134705	1.292246	1.324922	1.435132	2.273067	2.008332	1.987238
Maker00051223.gene	44.490746	44.223309	43.510475	27.637442	27.245359	29.619358	14.855993	14.518294	15.251704	7.89128	7.203904	7.577917	24.820295	25.299084	24.749119
NewGene_13374	21.870506	21.943106	22.809107	21.870764	21.324818	21.812141	7.67254	9.352235	7.920218	8.853119	9.609217	8.555676	95.286079	105.763046	109.867531
Maker00077748.gene	16.546844	15.501863	15.797635	29.747097	30.248949	28.185061	22.855474	23.624176	22.336216	21.6485	22.427353	22.64115	14.677465	17.098845	14.315356
Maker00061699.gene	1.071099	0.738478	1.185604	0	0.072075	0.053548	1.405111	1.717999	1.569919	0.404366	0.250344	0.289149	0.295052	0.412003	0.224855
Maker00016506.gene	4.229503	4.638749	5.274301	3.555687	4.107144	4.439167	2.612481	3.619713	3.786648	2.488892	2.646111	3.695648	8.034018	8.073886	7.777061
Maker00033690.gene	58.214146	53.369316	57.202457	57.865227	55.435417	53.758644	40.321972	40.697617	40.009705	39.24371	42.577831	40.585602	29.867191	33.514725	30.437399
Maker00067851.gene	17.310492	18.713669	16.538729	16.07247	17.245146	16.397415	11.674119	9.700755	9.413387	15.253805	14.091297	13.579185	23.414856	24.506771	24.382545
NewGene_12972	0.702951	0.844272	0.779953	0.108117	0.190424	0.194205	0.713304	0.511666	0.633699	0.220997	0.624357	0.350369	1.571356	1.63848	1.434312
NewGene_12973	6.514765	7.050285	8.038963	6.680242	7.191523	6.185531	7.876621	8.658876	7.744024	5.555197	6.204719	7.958233	4.005582	4.293277	3.488388
NewGene_12971	6.013073	6.65501	5.658693	3.447084	3.364515	2.998075	4.497237	3.808255	3.784901	5.849012	5.614639	6.239123	0.764724	0.81245	0.822036
NewGene_12978	0.866778	0.461426	0.71376	0.844519	1.390604	1.15847	1.167149	2.163059	1.082611	1.41923	1.194765	0.884182	1.402086	1.100685	1.555967
NewGene_12979	2.964657	2.005899	2.067503	1.144065	1.370318	0.828196	2.404158	2.84339	3.37215	2.52344	1.376903	1.83672	3.24821	4.446812	3.684628
Maker00061490.gene	2.880318	1.853384	2.910196	0.256679	0.411016	0.199092	2.149196	2.311517	1.759803	0.947623	0.7117	0.657861	1.056293	1.188416	0.695056
NewGene_2931	6.207631	7.487098	7.083734	5.739141	6.268661	6.347838	8.35501	8.04981	8.019876	9.385089	8.897476	9.842303	5.937608	4.844361	4.835978
Maker00077512.gene	10.68264	10.571414	9.961375	6.888228	7.023659	6.033443	4.333265	3.450512	3.827742	6.668034	7.267844	7.212006	17.055824	17.330191	16.463888
Maker00030717.gene	116.956566	119.886734	120.05526	63.81337	61.686172	63.47089	193.747437	197.379578	189.388184	245.644989	225.973892	223.902023	22.378975	24.520658	23.539366
Maker00055617.gene	1.092975	0.932881	2.604163	0.79766	1.683055	1.054483	1.108788	1.07006	1.199918	1.486814	1.339094	0.979671	3.537474	3.925709	3.915049
Maker00004895.gene	15.336036	14.380637	13.993817	18.686665	18.427649	18.243294	35.23991	37.621513	34.122204	24.817572	24.189325	25.424063	11.449232	10.202756	11.106566
Maker00000322.gene	0.36698	0.229973	0.292071	0.273264	0.23639	0.214235	1.844881	1.824897	1.598743	1.092829	1.042421	0.577661	0.763515	1.009014	1.096448
Maker00051173.gene	7.816518	7.686375	7.850797	5.297805	5.484033	5.632008	7.945937	7.697005	7.716331	6.732574	6.327861	7.01604	13.941912	12.993619	12.630141
Maker00021244.gene	0.596669	1.019336	0.55502	0.210591	0.67606	0.493301	0.453781	0.156525	0.264946	0.542793	0.454386	0.534758	1.087092	0.81332	0.806249
Maker00069811.gene	5.165852	4.928099	6.180363	1.725257	1.062021	2.233838	2.222745	2.838764	2.949905	4.363601	4.146959	3.877853	3.394915	2.746974	2.950891
Maker00071779.gene	3.652955	3.915014	4.869747	6.82367	7.445244	9.089083	10.020946	7.609643	7.913341	7.779485	9.553878	10.298786	1.210498	1.553072	2.025553
Maker00006104.gene	1.970305	3.336404	3.036997	3.382715	3.145105	2.237007	7.881492	8.338064	6.153765	3.020216	2.881649	2.999465	3.198245	3.559818	3.00894
NewGene_14538	3.129071	2.405678	2.856372	3.523426	3.092271	2.940146	4.653385	4.399137	4.610975	1.659867	2.154067	1.70226	2.920693	2.779996	2.611556
NewGene_10859	3.423558	2.919774	3.481509	3.891748	3.504431	4.057264	5.682694	7.06701	6.599171	5.494013	5.758487	5.525039	10.923703	10.633059	10.744423
Maker00051107.gene	8.178132	7.201736	8.310075	2.519641	1.872339	2.938616	5.393525	7.115767	6.326923	7.35408	6.354518	7.138503	5.259389	5.329984	4.665209
Maker00012682.gene	2.095413	2.336221	1.619352	0.123363	0.053301	0.385329	0.511641	0.463205	0.130575	0	0.202409	0.11949	0.106391	0.214508	0.044386
Maker00038803.gene	28.1259	27.180075	28.089092	33.850418	40.226433	34.632118	57.322311	52.218861	57.229206	65.648026	61.757084	58.7645	11.940574	11.147913	10.702696
NewGene_5827	1.46291	1.359828	1.026859	1.077165	0.607022	1.01734	2.371065	3.128018	2.187294	0.536499	0.941253	0.410626	3.394091	4.867505	3.953957
NewGene_5826	0.849874	0.941889	0.737685	0.361037	0.462224	0.365454	1.163857	1.168047	1.328743	0.334036	0.600479	0.774575	0.454274	0.522744	0.415999
NewGene_5820	1.531604	2.424764	3.661788	4.359201	3.715624	5.010677	2.48676	3.347563	2.742663	8.548067	8.00728	6.020829	8.262465	8.560758	7.514185
NewGene_5823	2.739425	2.523546	2.53752	1.977465	1.362667	2.075432	4.338304	3.971207	3.783171	3.372982	2.7964	3.127933	2.64708	2.759865	2.545499
Maker00023214.gene	1.862173	1.85501	1.626804	0.66176	0.867709	0.465509	0.77748	1.082148	0.739457	3.699343	3.808939	2.908066	0.095988	0.179147	0.356057
NewGene_2830	1.212087	0.803119	0.847925	1.929921	1.668416	1.6455	0.815051	1.057704	1.956982	1.556759	1.003787	1.865248	3.657853	2.259007	1.639198
Maker00044727.gene	13.743326	13.57535	13.9112	18.436872	17.957531	18.151972	34.804096	36.97245	34.704273	21.808004	20.620543	21.584841	22.251923	21.901054	20.557966
NewGene_2835	0.529054	0.418049	0.696679	1.139413	1.393482	0.86261	0.768139	0.960541	0.279505	0.784844	1.002995	0.821164	2.225321	2.149977	2.520733
Maker00061738.gene	1.165752	1.130605	1.583123	1.895166	2.721696	2.298206	0.468801	0.277316	0.453699	2.411247	1.295629	1.948437	1.337423	1.11806	0.742457
Maker00077668.gene	0.980342	1.647498	1.611722	1.462104	1.735416	0.882301	0.950698	0.60826	0.465886	0.361492	0.517954	0.686952	1.90692	2.254152	1.783347
Maker00051085.gene	0.689424	0.633883	0.922857	0.609779	0.820313	0.507362	1.684395	1.793769	1.704237	2.827564	2.746022	2.466989	1.047055	0.686296	0.951609
Maker00012482.gene	14.097327	15.24779	14.943544	31.445524	30.971222	35.206966	3.682727	3.580873	3.353806	7.621221	6.758567	6.375396	20.201607	19.265833	20.958462
Maker00048079.gene	1.536829	1.771501	1.565472	0.607011	0.513112	0.870384	0.06035	0.158401	0	1.390177	1.15429	1.015068	4.036023	4.947628	3.840652
Maker00042520.gene	0.693494	0.715135	0.798027	0.611643	0.528183	0.688624	0.641882	0.532027	0.71899	0.775256	0.855003	0.645286	3.170634	3.221396	3.082542
Maker00071188.gene	10.644766	9.982354	9.180872	6.161696	5.549202	6.699887	11.057449	10.767286	10.737725	7.053716	8.507041	8.016431	5.596689	4.7791	5.879637
Maker00075914.gene	1642.18335	1570.483765	1597.346191	706.344482	729.344238	725.157715	706.417664	709.780518	689.89209	2012.218872	1784.249756	1825.072388	110.416878	119.592155	118.965424
NewGene_3057	4.170452	3.987774	2.961116	5.706399	4.246256	5.111878	5.308646	7.076312	4.292108	2.326842	2.90383	2.706184	3.230085	5.198786	4.514294
NewGene_3054	1.45844	1.43023	1.208429	2.930985	1.991273	1.983478	2.598103	2.485415	3.041826	3.44435	4.322662	3.763366	1.152979	1.410067	1.421608
NewGene_3055	3.279169	4.138779	3.377011	2.543375	2.693826	2.481808	0.935827	2.403935	1.631765	1.66241	2.232429	1.670451	1.997495	1.870747	2.203507
Maker00069465.gene	17.658438	18.495918	21.242197	15.300756	15.27483	13.80753	4.721366	5.744627	5.541563	18.011049	17.252888	16.131281	2.631038	2.885639	3.288203
Maker00046225.gene	0.576532	0.66411	0.80339	0.366599	0.178605	0.520398	0.508786	0.771297	0.406204	0.854619	0.763958	0.892089	0.962079	1.292233	0.899699
Maker00078792.gene	2.881205	2.37905	3.232072	1.393914	1.35628	0.965061	8.412933	6.57794	7.698018	2.744029	4.143656	4.060903	1.375063	1.381285	0.880767
NewGene_4882	2.06398	1.797233	1.209398	3.010838	2.497442	2.21905	1.212905	0.771108	0.793761	0.797674	1.483763	1.113881	1.624708	0.965194	1.57086
Maker00064682.gene	21.498354	20.432423	21.916372	20.863514	20.533413	19.789507	6.551121	7.497149	7.714972	12.704809	11.052191	13.048792	24.251331	24.403996	24.051147
Maker00076587.gene	4.355762	3.506026	4.312747	2.551301	3.308701	2.273484	4.542581	4.477408	4.820289	2.045649	2.465357	2.003359	3.113481	2.588497	2.8513
Maker00037835.gene	10.504541	9.44534	10.234461	8.87388	9.147254	6.419635	2.940444	3.375021	4.363718	7.134851	8.744577	9.614704	9.475612	9.291583	9.721287
Maker00077743.gene	75.974205	66.355675	61.920677	84.037506	89.502144	83.908646	34.16053	39.008797	33.001106	43.542419	43.461033	49.563129	96.212944	114.84877	118.139885
Maker00061728.gene	23.966417	22.652536	23.406809	15.785721	14.33315	16.555601	12.945873	12.02469	12.554489	19.609608	18.813137	17.805845	39.791031	40.70594	38.710629
Maker00039698.gene	1.703337	1.354594	1.534666	0.825051	1.561523	1.716869	2.764885	3.515886	2.877378	1.790273	2.58134	1.693677	1.895322	1.254823	1.178311
Maker00016152.gene	0.94188	1.03037	1.033935	1.307275	1.696355	1.434761	0.438482	0.817395	0.758662	0.950862	0.612704	0.705593	2.909107	1.99491	2.167336
Maker00055541.gene	4.595205	5.138037	6.661256	2.447337	2.613132	2.278016	4.917625	5.018636	5.411856	5.601055	6.003683	5.624436	13.618664	12.72585	13.900323
Maker00037342.gene	6.263057	6.099011	5.387076	17.364542	16.363132	13.184208	7.282854	8.748131	8.152088	7.091396	7.177581	7.428893	10.558274	10.620568	12.213026
Maker00005193.gene	7.239399	6.796507	8.357991	1.745631	1.90522	1.418553	4.423438	3.808587	5.778	9.271481	10.438357	9.357073	8.740739	9.431511	9.976366
Maker00050548.gene	4.332458	4.839849	4.589295	2.458024	2.425008	2.321068	2.759396	1.983957	2.168795	4.163218	4.052063	3.664571	3.697268	3.788864	4.637771
Maker00069591.gene	1.085854	1.638117	1.168515	1.109862	1.375228	0.85569	0.401841	0.457842	0.491471	0.887007	0.651921	0.683214	9.979471	10.698075	8.922215
Maker00032095.gene	6.361619	5.141791	4.965316	7.900652	6.023667	7.933066	11.305125	12.834059	14.500957	8.224589	9.091518	8.061171	7.595393	7.031309	7.574906
Maker00008878.gene	15.827413	14.11993	14.097013	8.896946	10.066581	8.718678	3.299443	2.890492	4.837052	4.312316	4.667506	4.896102	25.114916	27.634592	24.755224
Maker00037618.gene	27.149624	25.582388	24.706703	39.105759	40.018852	38.205181	29.397047	27.038906	27.418245	25.326511	25.102371	24.519878	19.808338	21.13591	18.810053
Maker00061625.gene	2.342128	3.853896	2.286298	0	0	1.617954	2.62074	2.015801	1.921427	0	0	0	0	0	0
Maker00050563.gene	7.122041	6.900638	7.921421	3.315231	3.878426	3.418993	3.191796	3.756701	3.612108	5.181421	5.366046	4.523174	5.704586	6.519623	5.984735
Maker00071159.gene	56.23671	59.620068	55.027149	93.211838	88.873352	93.128204	42.749031	41.581612	38.442173	58.779903	62.520226	65.956306	67.024155	70.049744	64.293968
Maker00044847.gene	3.19097	3.166584	3.088438	2.120104	1.627459	1.835793	2.573547	2.443605	2.620391	1.449311	1.857927	1.059749	2.449684	2.100433	2.425138
Maker00006182.gene	4.535349	3.998938	5.313428	0.047621	0.596089	0.201568	1.479378	1.510696	2.014821	0.790453	0.75681	0.344942	3.742679	4.751391	4.823305
Maker00010385.gene	4.568056	4.087319	4.647696	3.145469	3.328158	3.907404	8.501858	9.899268	7.316396	3.237714	2.406338	3.253069	5.920907	6.824804	6.231892
Maker00076533.gene	12.207413	12.921048	12.757997	14.66548	16.150551	15.461704	11.210923	12.225738	11.167047	13.770335	13.893187	12.604197	6.942667	6.422209	5.620751
Maker00057717.gene	3.685046	2.496461	1.869116	2.209215	2.49087	1.133841	9.710566	11.164536	12.020847	1.53886	1.607104	2.759349	3.441329	4.392461	2.735528
Maker00054223.gene	4.657329	4.403984	4.678518	4.831572	4.558507	4.902825	15.135057	15.129679	14.635366	5.572567	5.133934	4.993802	8.979369	8.815859	8.610366
Maker00071960.gene	81.234779	78.050209	83.566315	164.134552	166.687317	173.084641	32.513309	32.804279	31.424337	99.626015	95.540833	92.863441	90.795738	94.243637	91.417297
NewGene_4319	0.691331	0.621282	0.791438	0.574544	0.561522	0.726174	0.429413	0.362957	0.315856	0.797239	0.730392	0.699292	0.679121	0.591243	0.702204
NewGene_4310	0.363771	0.529866	0.804303	0.696736	1.043909	0.778394	0.072565	0.342429	0.238417	0.610955	0.462628	0.458434	1.950117	0.922349	0.878747
NewGene_4312	1.284621	1.841633	1.269696	1.90302	1.230203	2.193949	0.635686	0.49704	1.108928	1.150871	0.770978	1.553067	3.007464	2.518125	2.539858
Maker00045416.gene	8.690921	9.380796	7.146162	20.857479	24.655735	25.533569	6.602066	5.701653	5.727661	14.582131	14.71442	13.969194	9.059708	10.057415	12.662301
NewGene_9598	2.357388	3.118594	2.731717	3.948314	2.842165	2.90667	22.070425	20.438677	19.916225	11.370481	10.696327	12.933881	13.631725	14.803093	15.348813
NewGene_9597	0.053668	0.119034	0	0.254953	0.21171	0.093312	0.864644	0.573502	0.404898	0.894302	1.096568	0.897183	0.826143	0.961271	0.792455
Maker00050665.gene	57.316017	55.056271	57.779297	33.9776	34.566746	30.725853	15.71048	16.133121	16.938848	22.203423	20.226316	20.558622	83.281723	82.008263	79.667809
Maker00046258.gene	1.224	0.948108	1.253037	2.065269	2.735844	2.37631	1.663646	1.475543	1.588927	1.555604	1.399183	1.276185	3.050669	3.205081	4.072689
Maker00026565.gene	105.544548	106.001144	110.825851	51.897419	50.76598	48.326443	46.293571	49.122372	47.379623	63.803818	72.168114	71.582169	71.230431	70.582794	71.304153
Maker00045265.gene	5.356767	5.036811	5.681588	0.715409	0.550716	0.930845	2.416485	3.185842	2.211461	2.958703	2.619263	2.244339	3.21652	3.442693	2.58098
NewGene_6811	2.120685	2.69151	1.167216	0.99121	1.948528	1.008795	0.50218	0.657745	0.729297	2.219983	3.845991	2.289666	7.077419	6.978709	5.820244
Maker00005406.gene	147.309555	139.184784	138.814911	189.134369	207.722687	184.361069	301.548615	287.656036	292.647217	177.472519	177.544052	176.127472	58.822422	64.310295	70.046272
NewGene_7799	4.514799	4.815531	5.197951	6.096644	5.71185	5.593935	1.757194	2.172067	2.302359	3.297256	3.861705	3.494491	6.926396	6.682219	7.276187
Maker00044876.gene	21.514677	18.76844	18.95579	8.947468	8.741599	7.554992	14.83293	14.106542	12.947607	35.77021	35.648853	37.369984	1.791774	1.363121	1.380893
Maker00060894.gene	0.200875	0.344538	0.240597	0.128968	0.037884	0	0.127886	0.081766	0.038768	0	0.058543	0.072318	1.251471	0.983069	0.835168
Maker00046475.gene	55.652065	59.739262	52.254299	101.986069	106.87735	96.940094	278.831696	262.853455	280.971039	152.959763	151.610626	162.643448	49.669254	51.606499	53.597054
Maker00025190.gene	33.233608	29.25802	30.097338	7.524133	11.701862	10.867333	9.364135	6.67672	7.356251	14.427958	11.673032	12.765134	13.199145	13.409943	14.745656
Maker00013988.gene	1.942959	1.816215	1.436579	1.99064	2.147122	1.913192	1.659551	2.320211	2.146433	1.105907	1.385842	1.519421	4.520224	4.057645	3.507005
Maker00016795.gene	69.677658	72.489777	72.379425	71.544464	63.766216	71.567047	30.78302	32.096867	32.237503	72.773819	70.78331	71.377922	121.767418	123.307709	116.305573
Maker00015877.gene	1.317872	0.869934	0.600848	0.758207	1.420271	0.913481	1.016344	0.956487	1.002474	1.08833	1.275069	0.926178	0.149371	0.479492	0.444269
Maker00009981.gene	3.35317	2.078624	3.135621	3.336485	4.067312	3.053322	5.157172	3.997637	4.038583	4.3157	4.526704	3.052616	2.821089	2.593084	1.490697
Maker00031048.gene	15.237114	16.639399	15.160919	13.490652	11.871234	13.610584	21.91798	21.395815	20.811295	32.242317	26.461597	29.917233	13.701457	14.271466	13.261475
Maker00023128.gene	2.192593	2.39177	2.660297	1.156752	1.1742	1.243382	2.121705	1.921136	1.615871	2.322915	2.997957	2.309839	3.349532	3.786995	3.265642
Maker00051403.gene	0.682923	0.871741	1.010456	0.63996	0.457016	0.568397	0.908164	1.290291	0.746665	0.70953	0.517275	0.688794	1.674952	1.122956	1.124329
Maker00011159.gene	0.776793	0.663648	0.943735	0.377889	0.692942	0.585696	0.613753	0.552819	0.685734	0.988647	1.145351	1.130721	0.754402	0.80655	0.608499
Maker00034395.gene	6.164697	7.803479	7.319067	7.12775	7.689095	7.495606	13.639183	12.066422	12.928302	5.520076	4.639443	6.124408	20.460873	23.709349	28.637762
Maker00052070.gene	157.401443	146.94397	137.786194	121.279152	127.813049	127.775322	756.95697	698.631897	727.334778	419.803589	410.391846	446.765625	53.624134	59.644997	53.594543
Maker00000917.gene	286.431641	266.405029	289.80426	129.78804	117.319351	130.142075	250.639374	263.330933	238.348846	441.782257	424.275696	420.860779	71.104805	72.174728	77.248222
Maker00029181.gene	4.932494	4.407921	5.420493	2.266953	2.268034	2.027627	3.723981	4.392192	3.393392	3.98462	3.25921	3.20926	7.952198	7.570615	8.210398
Maker00076603.gene	31.394344	28.777727	31.717331	19.510254	21.895151	20.400381	13.866559	14.253781	12.457882	49.740356	49.726704	45.665558	10.424472	10.574887	11.065217
Maker00011501.gene	3.817694	2.869971	3.366191	0.937148	0	1.175344	1.393261	1.714523	2.189254	0.433088	1.158342	0.864656	1.751505	0.704532	1.084973
Maker00040794.gene	1.437617	0.935469	1.052594	0.670601	0.548637	0.476422	1.213008	1.001217	1.051949	2.442657	2.158584	2.291329	1.910534	1.91386	2.007462
Maker00009162.gene	22.309294	19.793665	15.641054	10.294538	7.604635	10.827089	11.007865	9.554401	9.372626	6.492492	6.641842	6.277845	4.072314	3.714912	4.372969
Maker00045735.gene	35.882187	38.053284	35.08292	35.577408	39.090519	31.61421	10.453829	10.275784	8.752439	34.774197	36.81834	33.629883	18.489891	20.723339	21.437174
Maker00042645.gene	44.165424	42.42617	42.557678	45.66235	49.437157	48.623512	42.836411	43.816666	33.919159	53.261024	50.250801	51.896355	21.451988	22.324821	25.083864
Maker00061682.gene	5.85303	6.549469	5.129931	8.749762	6.89195	8.633435	5.126585	6.328209	5.998936	7.9654	6.267474	7.105909	4.725286	3.488558	3.132996
Maker00012863.gene	0.116407	0.214205	0.33688	0	0.023783	0	0.182932	0.145225	0.037318	0.13748	0.112621	0.102495	2.230083	1.98139	1.690967
Maker00037260.gene	48.874825	51.084419	48.176346	8.430055	7.450873	6.525028	8.539739	11.452597	7.149868	3.295064	3.503366	4.222771	41.957653	42.677635	43.260815
Maker00060694.gene	0.990874	0.729995	0.985243	0	0.477451	0.729557	2.028833	2.169225	2.173172	1.157345	1.377372	1.60736	0.74708	1.328408	0.595425
Maker00052102.gene	70.529373	70.705765	68.503799	73.428787	74.530022	68.91848	30.133148	25.637106	30.684126	54.645126	61.562222	58.562115	136.227402	150.322922	152.191437
Maker00026971.gene	119.273529	114.138557	132.42897	75.88678	74.17717	79.948669	55.24765	53.241684	50.330574	112.955559	110.771797	117.578537	24.586361	28.137686	26.31629
Maker00010168.gene	22.044792	24.752665	21.442455	9.304829	9.843225	8.581118	27.542089	24.407751	26.807913	20.526417	20.819609	21.692995	19.254143	22.340378	21.199957
Maker00068975.gene	0	0	0	0.416877	0.347851	0.434467	0.030877	0	0	0.792767	0.796905	0.782257	0	0	0.036981
Maker00009500.gene	124.428627	132.523666	132.284729	162.641006	167.377869	154.292114	70.591812	71.111786	68.458412	141.064667	129.304611	128.292389	88.032059	86.155151	84.682152
Maker00058037.gene	2.460597	1.64399	1.881398	2.514152	2.497562	2.411547	5.326266	4.972019	4.577044	2.736053	2.673911	2.199416	3.79696	4.89058	3.66414
Maker00005517.gene	86.146187	83.336563	84.701759	140.552032	151.635391	132.126846	102.963005	101.202324	104.504845	96.416252	105.067856	105.133522	71.439568	75.184326	76.174278
NewGene_14336	1.656089	1.912557	1.417485	1.270962	1.632526	1.363732	1.356882	1.48634	1.738797	1.065623	0.838559	1.197157	0.885661	0.567287	0.923655
Maker00038982.gene	2.715285	2.509616	3.667126	2.546269	0.988689	1.371712	2.199793	1.881591	1.583564	2.089204	2.585004	3.048669	3.74747	4.370483	4.135064
Maker00057775.gene	4.879285	4.950111	4.613276	7.468609	7.51313	9.083866	9.650013	9.404729	9.621589	6.831964	6.313446	5.432532	5.754671	4.790169	5.110258
Maker00054357.gene	4.277595	3.414909	4.724716	4.658333	3.647958	3.497351	2.486105	2.088596	2.260608	4.598181	4.238964	3.656699	6.799716	6.146505	6.443807
Maker00008172.gene	24.370584	26.016108	25.928089	25.629124	24.394659	24.639715	36.018021	36.336472	35.909466	32.783859	30.442444	29.548174	16.478224	16.613226	16.603119
Maker00005638.gene	36.678452	34.633259	35.708675	80.637535	85.697937	86.001595	38.553844	39.157722	35.255104	27.797609	25.493048	27.984955	48.458462	52.8638	53.14978
Maker00045038.gene	8.421609	8.122827	9.45439	9.709214	10.122786	8.218061	22.847033	21.00239	19.854256	8.332953	7.159273	7.471017	12.444254	11.484433	11.550713
Maker00075046.gene	0.455808	0.736415	0.817055	0.363471	0.212462	0.31271	1.048772	0.361809	0.580227	0.460322	0.834702	0.565178	1.599407	1.774985	1.566097
Maker00077978.gene	0.092384	0.018636	0.09186	0.087773	0.059667	0.124576	0.39253	0.709288	0.445553	0.060455	0.091517	0.141981	0.359633	0.458894	0.234185
Maker00076652.gene	7.980869	7.001307	8.32861	11.316952	12.56486	11.698175	4.587699	6.163462	4.571962	6.043197	6.214105	7.514575	32.680214	38.233055	37.649902
Maker00026682.gene	0.464805	0.745164	0.739576	0.594781	0.144695	0.160365	1.835951	1.377121	1.336927	1.236305	0.618987	0.723586	0.689692	0.30341	0.596078
Maker00068764.gene	12.71717	12.267739	15.262616	6.717753	8.380894	6.824152	13.328898	13.724619	16.847773	8.97887	7.62978	7.172815	6.363172	5.834788	6.340869
Maker00013080.gene	0.408409	0.530922	0.687481	0.643243	0.889166	0.974758	0.340986	0.050164	0.111181	0.594602	0.270567	0.43994	0.257979	0.339132	0.393421
Maker00078420.gene	157.812592	155.342712	163.901031	165.600555	158.520172	165.543335	175.161926	181.463608	174.443039	157.667404	150.993668	155.486893	76.348999	77.361572	73.963486
Maker00071514.gene	4.006872	3.533148	3.544773	1.977715	1.890716	2.64464	1.233351	1.949344	1.37823	7.696723	8.198519	7.992585	6.946024	8.612296	7.895068
Maker00052455.gene	3.191498	3.202552	3.391524	38.285664	38.585728	38.072857	15.176241	13.018902	11.970066	25.060638	22.078733	23.973291	4.905253	5.235042	5.338791
Maker00033272.gene	25.211885	25.533806	25.180141	11.27927	11.366363	9.430764	32.606525	31.888245	34.675724	28.920784	27.2637	28.099232	22.246397	21.076544	21.941797
Maker00072450.gene	94.499893	94.915749	98.081978	53.970692	50.221443	57.459095	68.303841	71.245972	68.951195	65.350853	59.599041	61.063164	54.879345	52.903713	52.234322
Maker00036879.gene	2.057557	3.16351	2.423283	0.853202	1.638137	0.84104	1.652487	1.469668	1.074756	1.091755	2.299862	2.78365	2.821477	1.844867	2.198514
Maker00021594.gene	52.276203	49.272041	51.026123	36.988514	39.403862	41.388142	76.986328	75.794891	76.470261	44.881866	43.248459	43.717781	92.988358	94.147697	90.386314
NewGene_3522	0.185433	0.148921	0.321143	0.692618	0.790513	0.644707	0.270586	0.592758	0.274417	0.432347	0.483208	0.421069	0.282306	0.306244	0.092299
NewGene_3523	0.595466	0.69473	0.607398	0.31962	0.191979	0.358326	1.330917	1.109733	0.86585	0.301974	0.179224	0.291926	2.128218	2.292936	1.758645
NewGene_3520	1.933687	2.150998	2.457764	4.437754	4.649583	3.62059	1.471715	1.454858	1.411621	1.989465	1.746724	1.781502	7.981967	7.146487	7.316436
Maker00011411.gene	14.540886	14.434191	14.634261	2.696746	2.990235	2.961652	3.417521	3.723958	4.502409	4.85948	5.592661	5.048574	12.547184	12.415049	12.84757
NewGene_7235	0.064041	0.042985	0	0.105296	0	0	0.015989	0	0	0.036802	0	0	2.64617	1.830176	2.320651
Maker00000398.gene	159.426865	177.60051	137.598465	137.66539	118.424423	111.280533	60.007515	51.267826	62.267597	83.393654	118.273384	112.265778	74.970627	83.803284	86.836143
Maker00020758.gene	0.509454	0.300361	0.397515	0.137885	0.239732	0.302279	0.227527	0.139552	0.125507	0.592371	0.337369	0.326959	0.724015	0.864563	0.715052
Maker00026883.gene	2.397979	2.084597	2.643178	4.957724	4.473329	4.280493	2.205496	2.016612	2.362554	2.528144	2.240179	1.878235	3.429712	2.958989	3.290196
Maker00069751.gene	2.289309	2.49858	2.224	1.086234	0.992561	1.015325	1.685699	1.479593	1.012277	1.736888	1.117026	1.123263	1.002632	0.761388	0.741675
Maker00033230.gene	1.025275	0.999839	1.425251	1.424453	1.344818	1.438231	1.538148	1.551097	1.736296	2.755359	2.384652	2.449122	1.205943	1.501334	1.405164
Maker00026462.gene	2.741494	2.388623	3.213199	2.598676	3.380407	3.010197	1.842417	1.400239	1.925549	2.505905	2.529088	2.030672	6.529011	5.222271	5.85392
Maker00068496.gene	9.735654	9.486769	8.213354	17.672314	15.181279	18.157293	5.992699	6.605289	5.365743	16.686417	13.462306	15.328395	5.802105	3.959764	5.6451
Maker00064370.gene	1.971874	2.630842	2.60367	2.609748	3.748865	1.992508	0	0	0	0.773191	0.947908	0.729251	7.812199	9.78321	10.163229
Maker00015859.gene	36.334377	33.899303	33.256367	30.964884	31.940147	33.274357	72.840973	74.610794	71.326988	35.177956	35.200249	33.941093	59.059338	56.990795	64.346664
Maker00013257.gene	26.97608	24.089205	27.021292	6.940125	6.79443	9.262335	6.828115	7.533256	6.105337	14.646737	16.310345	17.709076	1.102386	0.891048	0.833319
Maker00026627.gene	1.843325	1.657684	1.998649	2.898932	2.854919	2.940851	3.557938	4.254852	3.822604	3.306216	2.756636	3.325896	1.841771	1.768529	1.857747
Maker00033540.gene	3.550925	2.747832	2.684138	0.903877	0.899759	1.334199	1.107534	1.090835	1.783333	1.75393	1.725783	0.981253	2.656373	2.29994	2.450681
Maker00009442.gene	2.713647	2.818819	2.884526	1.576212	2.561695	3.068491	13.512223	11.700651	12.075131	2.920045	2.292762	1.997183	2.75019	1.600607	1.873901
NewGene_13125	2.406663	1.775578	2.451821	1.563428	0.989398	1.519036	1.798836	2.709961	2.097675	2.363602	3.295055	2.406833	3.821709	3.25451	3.842111
Maker00019129.gene	0.250325	0.027652	0.325338	0.363028	0.265268	0.42935	0.289754	0.133077	0.266234	0.57181	0.498931	0.521459	0.148988	0.28956	0.457781
Maker00009072.gene	50.144524	49.221699	51.198288	22.007143	20.09569	22.096338	22.098608	23.030281	22.692883	26.022038	24.370773	25.026253	31.021084	32.095757	29.89992
Maker00032214.gene	52.853504	65.330238	58.881218	68.357712	69.701462	56.066048	45.675663	43.233997	49.260395	37.633232	51.586811	47.81089	103.023079	103.203033	116.83419
Maker00061374.gene	398.619202	376.179596	383.78595	556.875427	536.630676	558.327515	331.590515	328.185974	327.442841	393.770416	385.182068	388.376312	263.852753	277.890472	268.023163
Maker00045998.gene	8.455965	7.568032	7.472495	5.576062	6.624775	5.091794	5.454557	7.003878	5.887671	5.588155	6.09166	6.329599	13.993587	15.045979	14.156606
Maker00034403.gene	17.272583	12.801213	16.196297	1.011894	1.268944	1.541042	2.713214	2.828482	2.705844	0.641588	0.578007	1.090965	1.058088	2.490366	1.360358
Maker00063591.gene	0.306524	0.356127	0.398276	0.497716	0.100337	0.263818	1.293684	1.626294	1.270491	1.051303	0.911175	0.89117	0.231448	0.408012	0.217506
Maker00016160.gene	0.405975	0.905576	0.547224	0.132567	0.044658	0.108026	0.729439	1.171428	1.132147	1.862304	2.591911	1.813151	0.15146	0	0
Maker00056635.gene	0.743253	0.959494	1.2236	0.560225	0.531134	0.326533	1.230723	1.081929	1.422785	1.092495	0.799628	0.617644	0.738916	0.582704	0.531034
Maker00016606.gene	2.217273	2.733515	2.567418	4.567349	4.005291	5.025884	3.828112	3.101025	3.223055	3.048766	2.868253	2.885109	0.495064	0.327772	0.515769
Maker00047100.gene	94.559082	97.115486	86.810066	105.586388	114.14016	110.326294	151.911758	139.985031	139.11319	121.964157	139.30899	134.836105	73.288651	79.973915	81.687508
Maker00000694.gene	14.598381	16.370403	19.110283	6.313932	6.736146	6.284988	2.137443	1.981878	2.253129	11.114702	9.97274	9.468494	54.887756	49.876839	49.232914
Maker00069086.gene	9.891488	10.08005	11.628393	15.416807	14.60358	14.471304	25.222139	25.852318	24.9478	28.195541	26.532616	25.216698	16.324656	15.438298	15.523599
Maker00042812.gene	1.035325	0.771043	0.857021	0.509989	0.40526	0.873172	1.017348	1.128642	1.029726	0.514517	0.27136	0.507606	0.955762	0.835206	1.141449
NewGene_4253	0.126743	0.065778	0.046267	0.043326	0.115109	0.171146	0.5288	0.57906	0.433162	0.2353	0.451182	0.204238	0.061305	0	0.088718
Maker00059113.gene	29.97073	27.286682	26.362431	17.234684	19.371771	13.440316	9.913877	10.43463	9.968597	31.42782	30.005989	34.366001	22.276062	24.38866	24.64666
NewGene_13445	3.364091	3.525573	3.519528	3.321568	3.248631	2.899558	1.563973	1.853807	1.714314	2.458853	2.610397	3.217215	7.728336	8.644272	7.929827
Maker00078080.gene	3.690551	3.69749	4.02939	2.362741	2.124972	2.558081	1.188274	1.243378	0.876898	4.886864	4.17744	4.419589	7.286474	8.602585	6.983553
Maker00010828.gene	7.700413	6.602891	6.442497	11.043103	11.227304	11.435586	14.525651	14.061054	13.837792	5.970953	7.781117	7.258972	10.863181	14.815853	12.8742
NewGene_10934	32.629391	32.422382	33.377678	45.272259	46.484085	43.991501	69.611328	66.92749	66.173256	42.824253	45.560253	45.91711	39.346745	37.89642	42.188004
Maker00044682.gene	11.702913	11.924308	13.6668	14.281105	12.169839	14.67399	8.925114	9.551981	8.522809	9.565733	9.096362	9.783177	7.124417	8.489579	6.619289
Maker00035939.gene	27.502848	27.818628	29.196098	34.600636	36.437302	34.244335	9.126673	8.764899	9.439144	11.852363	13.478042	12.408568	49.190353	51.794678	50.845314
Maker00000760.gene	2.866127	2.680158	2.953432	2.135489	1.834314	1.496463	1.040791	1.276655	1.618249	3.401551	3.177425	2.65523	7.915931	8.290707	7.636309
Maker00070658.gene	15.305997	15.351872	15.28423	15.950912	15.66099	17.57527	34.272816	36.931763	35.231987	25.347361	23.16058	24.370337	15.848753	16.701744	15.863732
Maker00008974.gene	17.163939	16.715502	16.619715	5.291041	4.589501	5.217009	5.9833	4.320216	4.765165	4.698766	4.033557	4.126971	25.706852	24.694515	28.548569
NewGene_4922	2.549936	2.375053	1.428345	1.979925	3.122464	2.180033	4.080904	3.451109	2.434169	1.963728	3.082008	2.067706	2.25322	2.059824	1.780137
Maker00068900.gene	12.370313	12.917396	14.331961	13.35207	14.156553	11.651417	8.153289	8.890799	8.875695	12.239498	11.807901	11.705005	22.281933	19.666536	19.584156
NewGene_7063	28.902503	31.121571	32.245561	25.126199	27.450344	27.913267	50.956404	50.192854	50.004629	64.050187	68.387231	62.924442	18.206421	16.085416	18.317517
Maker00021028.gene	23.253094	21.156956	21.257748	27.214544	29.747297	28.102037	32.280628	30.153002	37.085903	31.309683	25.112064	27.265604	14.611357	17.949322	17.223879
Maker00011404.gene	11.129826	10.711164	10.559529	10.516252	10.581416	9.373116	4.157734	3.993206	4.401021	7.625837	6.048364	7.405888	22.472651	22.187757	22.345325
Maker00077677.gene	1.227257	1.18733	0.588843	0.894874	1.255196	1.955907	1.649584	1.673282	1.404727	1.979505	1.434637	1.212516	2.843934	2.389776	2.169863
Maker00022555.gene	3.29025	2.824175	2.013214	1.435404	2.065603	1.576456	5.291078	4.884826	5.639839	2.937555	2.907374	3.686986	2.321252	2.853205	2.263164
Maker00029447.gene	0.592228	0.504319	0.440114	0.91704	1.402504	0.954039	0.659124	0.625518	0.669697	0.629552	0.917321	0.935335	1.756381	1.853022	0.824886
Maker00075123.gene	3.612969	5.059444	4.70514	5.481561	4.968072	6.7471	8.113035	8.639396	8.16731	2.82461	2.136164	2.3983	1.287669	2.262334	2.084174
Maker00028589.gene	165.436279	162.021439	167.374878	193.24939	204.899887	194.53096	46.541321	46.528774	45.583332	100.811485	92.468796	94.688919	146.00531	157.132431	154.521484
Maker00004702.gene	3.482646	4.608984	3.569857	9.464599	5.598428	6.853629	3.201285	3.666148	3.078597	4.329624	3.294891	3.057614	6.272013	6.659111	7.083614
Maker00033601.gene	1.959029	2.717771	2.676058	1.527927	1.164657	1.656457	1.612349	1.91826	1.575405	0.912383	1.558823	1.860359	3.205664	3.417872	3.688124
Maker00000606.gene	1.358307	0.819429	0.550938	0.764947	1.238696	0.844132	0.104419	0.155892	0.289913	0.273434	0.205169	0.299483	21.593029	19.863766	19.041269
Maker00040117.gene	1.001804	1.224707	1.358996	1.689245	1.680913	1.34848	0.854357	0.898285	0.939449	2.215095	1.472635	1.952025	2.655464	2.25391	2.660002
Maker00006041.gene	48.809643	50.601093	48.545021	53.832058	58.404736	53.77253	17.270187	16.962025	16.996315	26.785507	23.593889	24.624813	69.615921	71.521973	64.696938
NewGene_6276	0.540305	0.585879	0.502765	0.422762	0.276999	0.479791	0.440061	0.393938	0.571024	0.309128	0.699177	0.654584	1.657471	1.275581	1.771588
Maker00008176.gene	16.871365	17.317356	18.698454	26.319807	26.876673	28.426464	15.859517	14.937298	15.721187	20.449108	18.391626	18.073322	10.778527	11.856271	10.264112
Maker00000580.gene	16.191315	14.209795	15.554771	3.381181	3.690878	3.319941	10.234021	9.526521	9.259242	5.486924	5.442023	5.559204	0.418738	0.077509	0.114129
Maker00036740.gene	0.627826	0.775074	0.814518	0.488772	0.453128	0.514991	3.156028	3.545158	3.038801	0.407614	0.431402	0.301974	1.10734	1.649161	1.393476
Maker00016450.gene	4.282391	4.000697	3.488052	0.705802	0.493376	0.231563	1.350209	1.53573	1.544467	2.99115	1.883016	2.544403	3.25894	3.504107	3.615659
Maker00025433.gene	18.485168	19.810148	15.661864	11.563851	13.887331	9.085737	12.757241	9.31668	12.251014	9.873452	10.666407	9.050308	25.06456	27.583515	31.854546
Maker00008870.gene	3.201944	3.816792	3.305199	4.340887	4.439013	5.184092	6.715613	5.679426	6.960731	6.628721	6.464665	5.466765	3.171436	3.171599	2.99162
Maker00015192.gene	1.594068	1.625652	1.720089	0.93947	0.877856	0.898761	5.399421	4.803032	3.567708	2.868226	2.948704	2.661771	1.331094	1.05028	2.045488
Maker00034666.gene	0.420659	0.667915	0.946536	1.240623	0.920163	1.460436	2.252242	2.618381	1.979246	1.495096	1.645489	1.211999	1.318624	1.266102	1.08076
Maker00038944.gene	1.803333	1.92021	2.243474	1.218354	1.592095	1.084442	1.564495	1.269969	1.044523	1.903416	1.526232	1.5737	7.53547	9.268001	9.417831
Maker00077533.gene	13.916149	12.890621	12.490716	12.983918	13.216961	13.625873	81.846222	81.941765	76.230064	19.153271	15.432177	16.710123	66.611778	65.601669	62.684013
Maker00069280.gene	26.613659	30.903028	20.925112	11.001377	9.469643	8.248667	12.559154	12.667741	13.120562	23.190483	37.380409	34.763397	7.603985	6.611479	7.605649
Maker00056826.gene	0.488331	1.058715	0.555715	0.871917	0.83581	1.053611	0.399687	0.503758	0.976741	1.615862	2.036441	1.398458	2.034784	1.110893	1.107552
Maker00011659.gene	6.50776	5.921298	6.843122	1.69177	1.813375	1.850659	1.966496	1.83829	1.778974	1.507904	0.711191	0.871165	1.905156	2.277942	1.53826
Maker00053865.gene	0.374277	0.436993	0.380444	0.076064	0.472001	0.400384	0.478013	0.563966	0.254102	0.194602	0.067806	0.089154	1.422374	1.544596	1.271408
Maker00008131.gene	10.296185	13.84109	12.767807	2.530386	2.57241	2.8718	2.914471	2.950418	2.175252	1.098294	0.717393	1.437915	1.657923	1.921357	1.609612
NewGene_8231	21.630327	22.154518	19.282478	7.971216	10.058351	9.132727	1.495588	1.521324	1.120653	11.179433	10.179686	9.226752	3.655316	3.765647	3.734836
Maker00004764.gene	35.971237	34.727608	32.133129	33.736156	28.274965	34.852814	14.112327	11.399791	13.165461	17.255695	20.72504	23.128176	23.794094	33.495197	33.55188
NewGene_8238	0	0	0	0	0	0	0	0	0	0	0	0	1.319758	1.449761	1.441809
Maker00031829.gene	122.99437	116.722397	125.779427	161.48967	161.392868	165.51532	147.296768	147.638184	146.416321	151.840179	143.211395	141.099289	88.281601	92.926308	90.005524
Maker00000497.gene	0.638064	0.653401	0.61487	1.159817	0.900884	1.103299	0.342689	0.226577	0.438574	0.504631	0.194614	0.419045	0.981583	0.801381	1.304062
Maker00043778.gene	30.243479	28.876802	29.499571	37.965378	35.027931	40.442955	35.733521	34.845924	35.829979	34.934406	35.588078	37.482018	12.858495	12.861717	12.949167
Maker00009312.gene	2.438208	2.09763	2.106716	2.484298	2.495415	2.047375	3.784234	3.159029	2.798437	1.289535	1.562386	1.740914	2.086614	2.064516	2.546083
Maker00008587.gene	3.675048	2.896061	2.934488	2.558351	3.450954	2.237398	2.79306	1.97497	2.247643	3.095026	3.042663	3.24482	7.300493	6.430326	5.588541
Maker00051055.gene	12.784889	14.183205	10.177504	8.21498	8.208842	8.208033	43.445194	41.019218	37.265007	13.536098	10.66113	9.081687	14.571281	12.902485	13.771492
Maker00012358.gene	88.390434	103.814911	83.594086	91.637535	87.242844	84.94426	154.399445	131.30127	152.716476	175.054077	224.262375	229.161911	46.654392	42.264599	47.012791
Maker00026533.gene	1.066757	0.927386	1.174934	0.389618	0.802275	0.469323	0.705352	0.661743	0.687634	0.43909	0.497397	0.346852	0.919823	0.926191	0.82358
NewGene_11145	2.457489	2.853014	2.893258	1.481541	1.664019	1.748577	0.968281	0.640707	0.868801	1.362286	0.846673	1.06161	4.727897	5.023739	4.719316
Maker00046906.gene	11.872475	11.836283	12.118638	0.539069	0.692907	0.770237	10.032886	10.175431	9.132149	2.659698	2.412542	2.285084	0.93966	1.239637	1.044765
Maker00042516.gene	0.509759	0.592979	0.959982	0.222544	0.383093	0	0.629234	1.018293	0.511419	0.844635	1.136084	1.14566	0	0.039576	0.15166
Maker00025206.gene	3.53053	3.344299	3.112833	3.436124	2.95642	4.343836	8.856328	8.723065	8.650056	8.323321	8.253146	7.594979	0.981481	1.185483	1.137325
Maker00039306.gene	4.898542	4.351991	5.612975	1.228557	1.196315	1.834427	0.771959	0.9527	1.183518	2.335895	2.299176	2.669687	3.315279	3.231612	2.74924
Maker00042708.gene	36.231617	37.70974	35.273708	25.46129	26.64101	23.00704	30.170542	26.347395	31.276001	26.10107	30.087572	27.353016	11.745359	13.809097	14.270652
Maker00005436.gene	1.609713	1.21146	0.516377	2.503253	4.019816	3.238144	0.865627	0.228003	1.355941	1.253897	0.974121	0.595534	0.840659	0.54185	0.325808
Maker00019115.gene	0.282914	0.222044	0.281268	0.771253	0.493827	0.82698	0.246591	0.304071	0.23257	0.618224	0.51294	0.491375	0.549229	0.550293	0.543542
Maker00039324.gene	13.878962	15.136335	13.631319	15.671314	15.285617	17.412594	20.898973	21.04604	17.617773	17.430113	17.691296	17.677832	10.984575	10.975965	11.3484
Maker00022504.gene	0.271236	0.572087	0.899524	0.140198	0.113629	0	0.098956	0	0	0	0.385005	0	2.255666	2.610836	2.319761
Maker00042361.gene	102.680603	101.222458	101.792427	168.929443	168.970901	175.118896	45.636364	42.798805	45.348309	108.45874	96.380722	94.287796	101.768967	106.513626	103.50267
Maker00025312.gene	29.247732	28.717865	27.924557	24.607327	20.87808	25.543379	48.191071	47.695553	49.898491	24.059599	30.595362	33.474014	4.99056	5.185911	4.695528
Maker00060646.gene	0.029476	0	0	0	0	0	1.381694	1.354039	1.314069	0.226801	0.082673	0.130306	0.213774	0	0.05282
Maker00053852.gene	159.403381	154.686234	159.384354	139.786514	146.987915	139.909714	182.654465	179.294708	191.298584	273.985016	262.924164	265.491943	145.881592	157.310379	152.733994
Maker00008991.gene	3.916119	3.505254	5.284088	2.056312	3.232075	3.391845	4.263883	3.811842	5.051369	4.710982	4.043046	3.777484	6.264921	6.336509	7.594324
Maker00071367.gene	248.293793	246.268555	246.008347	295.21637	305.565247	301.756836	377.048187	380.40332	376.917053	315.842346	309.216003	320.714355	75.042	75.376564	75.266441
Maker00033705.gene	1.117702	0.962702	1.258895	1.141866	1.278046	1.303151	1.243656	1.267967	0.956318	1.731342	1.157926	1.660946	3.047388	3.708699	2.857032
Maker00076397.gene	1.711169	2.322035	2.114395	1.382595	1.731767	1.891059	2.818645	3.287701	2.591172	3.434566	3.153545	2.446833	2.001218	1.636196	1.245879
Maker00002979.gene	0.98095	1.030883	1.316213	0.423275	0.608797	0.483567	0.53998	0.382232	0.698099	0.8616	0.89277	0.595411	1.892028	2.129237	2.03909
Maker00010799.gene	11.865087	12.077822	12.892282	7.689697	8.125375	8.205061	81.179192	80.770973	77.383812	22.551229	20.721008	20.767616	9.342919	9.961341	9.505388
NewGene_104	0.251185	0	0.080758	0.531379	0.665833	0.372802	0.614199	0.849422	0.975328	0	0.112136	0.04754	0.419269	0.26182	0.204548
Maker00017560.gene	11.892394	11.70857	11.273487	7.806748	9.858028	9.378325	6.71926	7.560285	6.543391	11.217572	10.173957	11.00884	16.466148	17.165077	15.387298
Maker00010665.gene	38.792511	36.27914	36.46196	27.527884	26.561049	28.456713	14.982506	16.028875	13.266724	13.688142	13.982843	14.640998	29.381357	32.599552	29.966276
Maker00055526.gene	11.644077	10.0457	11.048627	3.426176	2.770018	3.329128	67.278366	65.18779	60.508572	10.661919	8.687429	9.907149	23.579643	25.629848	25.012617
Maker00069009.gene	257.669952	258.117096	258.002869	142.910217	132.361969	149.338104	148.425751	146.058121	149.612	228.927658	239.585831	263.585541	79.970413	77.442551	75.755119
Maker00067427.gene	51.234409	55.12822	54.383942	49.331928	48.074753	47.154476	49.486736	46.041431	50.248222	105.035423	87.359894	87.817337	15.962922	16.951151	17.032686
Maker00064274.gene	1.591389	1.820567	1.501235	0.754942	0.98559	0.508459	1.829577	1.978685	1.895717	1.602766	0.964212	1.175881	2.006899	2.289959	1.750381
Maker00023434.gene	0.341479	0.378299	0.407679	0.489264	0.318495	0.067888	2.164459	2.662598	2.131714	0.853576	0.922824	0.878774	0.101998	0.034456	0.047583
Maker00039095.gene	191.758301	192.414948	202.214111	121.535583	115.320457	120.925156	237.378265	243.083603	230.758102	239.185944	215.091095	215.660538	94.983452	96.350906	93.566544
Maker00012644.gene	1.36422	1.808622	2.265371	1.14015	0.923593	0.781379	2.798664	2.462713	2.822019	1.806126	1.592455	1.474925	1.913278	1.918556	1.31137
Maker00004779.gene	492.396606	489.194702	471.774963	449.839844	435.691711	465.950378	421.870697	380.620667	406.086823	256.512726	350.520142	362.865021	147.858505	167.134125	147.234909
Maker00039460.gene	0.837991	0.918509	0.534043	1.187192	1.470795	1.619528	1.062483	1.195052	0.856039	2.781287	1.835432	1.788717	1.581347	0.725302	1.722422
Maker00011140.gene	7.022412	6.627189	7.183559	4.633468	4.45669	3.813789	4.874608	3.604937	4.714439	6.668579	5.882188	7.342545	16.877335	16.943861	16.401236
Maker00028079.gene	2.16713	1.840674	1.946663	1.474381	1.404273	1.309004	2.428808	2.497459	2.314748	2.081521	2.225241	2.041543	1.236518	1.565532	1.257039
NewGene_13790	1.07646	0.936	0.946671	0.890123	0.690423	0.783817	1.473933	1.246501	1.661057	1.650688	1.147595	1.184903	0.699385	0.687955	0.825258
Maker00068618.gene	1.085861	0.896695	0.431141	1.468304	1.621712	1.49088	0.821777	0.997185	0.43296	1.282079	0.249257	0.759716	1.098135	1.014745	1.368817
Maker00050806.gene	1.76808	1.773506	2.435275	2.147939	1.643887	2.269365	3.939003	5.080516	3.65007	1.275844	0.418692	1.080957	6.479735	5.948386	4.967281
Maker00010372.gene	15.881297	16.644043	17.15494	4.060485	4.613366	4.434477	6.462962	6.217882	6.065676	8.155679	6.981345	6.90463	4.611989	4.006932	3.598787
NewGene_13452	0.129314	0.050924	0	0.711872	0.562551	0.386303	1.189267	1.630436	1.430424	2.597646	1.887719	1.650969	0.205597	0.321183	0.050229
Maker00023138.gene	0.789828	0.824269	0.999975	0.360984	0.84661	0.851088	0.957943	1.236418	1.003786	1.353617	1.150101	1.099906	3.626095	2.809361	3.603437
NewGene_13451	2.479239	2.443047	2.793457	2.056902	1.9358	2.431093	3.67543	3.513585	3.633866	3.240005	3.555678	3.27911	2.093673	1.735406	1.549598
NewGene_13455	1.947793	1.941684	2.334119	1.811543	1.856715	1.752803	3.201586	2.75739	3.300454	2.038541	3.416481	1.963697	1.767927	0.956248	0.934767
Maker00071878.gene	5.937057	6.426542	6.142533	4.824105	4.482884	4.38957	3.305521	2.718992	3.151322	2.473017	2.563941	2.957757	5.623015	5.081107	5.826595
Maker00075106.gene	7.545456	9.136865	7.392851	5.228291	5.37455	4.752195	10.513994	7.587049	9.625568	2.371357	2.511913	3.694142	19.020412	22.609854	19.360548
Maker00068162.gene	0.725781	0.851589	0.664242	1.078361	1.715696	1.461317	0.601594	0.380419	0.431196	0.851272	0.67637	0.589513	1.955336	1.808388	1.967298
NewGene_7810	2.357861	2.495206	1.909435	1.772719	2.193929	1.267563	0.966586	0.446094	0.559629	0.581483	0.938157	0.767655	1.180545	2.075527	1.639121
NewGene_7819	0.884588	1.361874	1.09077	0.926331	1.001708	0.947386	1.678208	1.829932	1.630371	1.007918	0.948481	0.81112	2.898177	2.631274	3.137927
NewGene_15852	1.152863	0.55737	0.720466	0.147714	0.132225	0.144584	0.575278	0.449833	0.355533	1.351207	0.778677	1.250733	0.370442	0.870755	0.303782
NewGene_15854	30.659224	32.292957	28.198769	17.65984	17.186897	15.98507	27.003752	27.815908	30.048742	19.91474	20.273756	21.161451	5.604462	7.25809	7.260597
Maker00064460.gene	1.149397	1.034936	0.926077	0.620606	1.17696	0.370681	1.300913	1.324949	0.82125	0.81658	0.622276	0.890595	2.8393	2.285846	2.676917
Maker00055384.gene	0.478408	0.19518	0.406195	0.780067	0.959839	0.859832	0.36961	0.425072	0.475994	1.988914	1.518973	1.42348	0.481861	0.25555	0.246079
Maker00014500.gene	0.568808	0.682735	0.558249	0.271646	0.333195	0.402089	1.320692	0.995794	1.12998	0.558334	0.198293	0.352904	1.853177	1.208339	1.866791
Maker00003408.gene	0.45774	0.603157	0.779154	1.469196	1.414011	1.390695	1.185017	0.81298	1.102753	1.35786	1.810794	1.656877	1.172701	0.986813	1.391369
Maker00015249.gene	34.814331	28.106638	24.87583	19.434153	19.172369	21.683237	31.532255	27.311565	30.257225	15.408011	21.515369	26.764093	4.696429	6.160153	3.664925
NewGene_1311	0.907139	0.790351	1.178107	1.106549	1.05366	1.465007	1.234663	1.638192	1.865925	1.269902	0.781046	0.650576	0.611753	1.11409	0.48218
NewGene_1310	5.534047	5.655851	6.267991	5.623707	6.167682	6.056619	6.866965	6.381646	5.369695	7.864818	7.692374	8.2156	3.928188	4.214502	3.307879
Maker00052108.gene	13.280405	13.12791	11.701954	2.853301	4.350964	2.783235	3.325528	3.816811	3.045772	18.227316	16.37377	18.407045	0	0.395631	0.167701
Maker00013906.gene	94.8125	87.140511	100.847839	104.993835	105.733383	107.083847	47.192432	52.823513	49.247353	67.938591	80.264038	77.695877	83.554276	94.603966	94.838257
Maker00055600.gene	5.383062	5.079003	5.294619	0.79436	0.096613	0.608154	1.583937	1.254839	1.031085	0.326947	0.030113	0.174679	1.067264	1.041913	1.011029
Maker00078663.gene	15.054686	16.405144	17.51959	33.25174	33.767643	29.967957	10.595875	10.74536	9.530465	18.481119	20.57963	19.017046	33.03569	33.673489	34.878479
Maker00037673.gene	40.318604	38.776806	44.589832	36.659637	38.024727	33.752625	24.72234	24.430298	24.92955	39.214405	37.230431	37.781445	115.078568	111.438278	109.242264
Maker00078346.gene	15.408685	14.892263	16.83396	9.941395	8.534395	10.560574	6.115089	6.764681	5.21356	13.443292	11.621826	11.752654	16.514256	16.913116	17.19438
Maker00013913.gene	24.569414	25.144081	23.775967	26.57139	30.095272	29.859306	47.967518	45.620476	43.436615	42.76622	40.912296	40.222954	11.601184	11.443598	11.840588
Maker00044704.gene	289.889069	278.929749	280.011841	192.655273	215.046524	185.371552	352.102173	333.960571	346.223572	158.820007	164.2099	155.183136	311.588379	286.021973	313.168579
Maker00015849.gene	17.935076	19.005121	17.843517	18.746826	18.815439	22.336016	32.355145	32.595875	30.60845	25.94445	21.938644	23.425934	4.660683	3.753389	5.618154
NewGene_11421	0.079898	0.118308	0.15316	0.045637	0.023234	0.069453	0.597309	0.883383	0.566323	0	0	0.163967	0	0.176654	0
Maker00004857.gene	123.785751	119.909348	108.411369	69.252213	72.0755	67.94165	184.826767	190.345627	179.634949	101.745667	95.448395	97.448814	48.789925	56.420635	55.64864
Maker00038878.gene	0.871357	0.959154	0.753871	0.795452	0.974103	0.816529	1.109865	0.763391	0.950537	0.630408	0.718624	0.560085	2.738429	2.502847	2.876976
Maker00023064.gene	4.754406	4.80495	5.449824	4.594195	4.274418	4.314309	15.727963	14.96104	16.605553	8.003218	7.85929	6.988911	9.809186	9.490446	9.355196
NewGene_3222	6.653725	7.432571	7.176328	5.320031	4.723551	8.405835	6.32602	5.758119	5.973433	4.065295	4.825381	4.152942	11.990269	14.220489	13.423361
Maker00069372.gene	44.468033	41.828003	47.152084	77.28846	79.130363	71.552238	36.369724	37.893063	38.086376	48.668358	39.027348	41.147465	50.877937	50.041725	51.128807
NewGene_2572	5.924083	6.175815	5.425677	5.406726	5.584191	5.998116	4.502869	4.705431	4.864454	9.727117	6.453014	6.719121	2.691858	2.596505	2.359274
NewGene_2573	2.113448	1.750997	1.784246	1.172114	0.826385	1.242288	4.227858	3.240829	3.145562	2.206138	2.580897	2.904893	0.124215	0.099579	0.103975
Maker00061432.gene	0.69699	0.945493	1.046023	1.107358	0.618316	1.112761	0.411233	0.316234	0.547591	0.750775	0.902847	0.707171	1.349469	1.424509	1.734192
Maker00042496.gene	62.38929	64.848183	62.381775	88.336815	91.707741	87.515724	37.521545	36.314438	37.139492	44.80814	44.193428	45.65411	68.795387	71.692604	69.660995
Maker00069150.gene	47.314934	50.198875	52.146469	55.466511	63.807755	60.196217	50.214863	50.317875	47.61602	55.405277	53.312962	54.062126	30.128069	36.465557	31.896513
Maker00071155.gene	54.042061	52.126865	49.721848	78.802574	76.875443	70.638336	84.414169	93.427231	92.341637	59.902897	57.834839	53.63604	22.149714	20.436934	17.622862
Maker00040760.gene	26.753597	27.908741	28.56735	40.826557	41.814972	38.019581	4.916335	4.494526	5.139849	10.155776	7.404168	8.238867	67.911766	68.350014	72.566643
Maker00060663.gene	14.351683	13.056894	15.123472	9.144533	8.180417	5.595966	8.556242	8.967074	9.572073	9.712104	8.821731	7.911732	23.158394	27.219496	25.612593
Maker00013983.gene	12.67227	14.392389	12.232816	16.551584	15.974166	13.472009	35.181412	34.761292	37.113873	19.670151	21.961882	19.826681	9.585699	11.794531	11.222022
Maker00004886.gene	1.077621	1.405911	1.873721	0.382868	0.601549	0.434839	1.992499	1.981499	1.890512	0.45402	0.444309	0.607738	2.749035	1.874162	2.602777
Maker00029518.gene	71.952263	64.626846	68.462013	77.472237	70.227333	69.6735	142.670532	142.098541	142.884766	55.476067	57.093582	54.100079	78.187286	76.246017	76.292107
Maker00011570.gene	28.566362	30.14603	26.62923	10.841077	10.319278	11.11704	20.27997	19.438992	21.115076	31.76877	30.728437	30.586117	0.823707	0.704192	1.099394
Maker00044506.gene	28.923668	30.445997	34.6497	3.550344	3.92879	3.4088	17.833889	16.916443	16.961561	7.539645	7.732005	7.22929	3.966838	4.209502	4.014637
Maker00060939.gene	5.394553	5.045649	5.415374	23.865299	22.012474	20.669058	1.066485	1.04418	0.625589	3.504859	2.798253	2.906899	24.028673	28.085772	28.404877
NewGene_12192	11.0886	12.656606	11.100744	7.961634	6.631588	6.315702	8.584602	8.749023	6.626955	6.752901	9.52759	9.845719	6.480549	5.6744	5.859927
NewGene_1883	0.616723	0.672711	0.625853	0.50123	0.801357	0.497201	0.631935	0.730873	0.756139	0.665655	0.226075	0.569778	1.30698	1.143919	1.615181
Maker00015794.gene	2.526186	2.531735	2.826363	8.061451	6.766738	8.0509	3.168152	3.592562	3.2063	4.26853	4.006882	4.167589	8.081322	5.561981	6.542998
Maker00055714.gene	104.691795	106.996239	107.462059	76.216118	78.11747	78.306252	197.136734	187.78093	194.340546	161.250961	147.836884	143.206161	101.350273	100.637947	100.848404
Maker00057837.gene	335.71402	328.365723	336.444672	331.545013	311.207825	337.14624	598.900452	615.531494	598.634888	358.061218	345.595581	350.909271	140.72876	139.129852	133.626114
Maker00037492.gene	1.479232	1.724803	1.217057	0.818665	1.033368	1.196533	1.342407	1.259777	1.638999	1.290674	1.058309	0.978274	3.269057	2.958192	2.752737
Maker00032133.gene	2.213958	2.276736	1.310647	3.626433	5.841525	3.258267	3.324714	2.776101	2.516551	1.305278	1.392149	2.018548	2.883557	3.245955	3.412216
Maker00068300.gene	23.005554	22.620291	21.658041	21.012955	18.683647	21.80806	8.1677	7.443067	7.810267	24.7101	25.039511	25.383806	13.962225	13.918491	14.847172
Maker00045033.gene	23.660749	24.415388	23.804443	28.597527	23.476776	28.357018	9.804514	9.777956	10.374864	51.847763	54.788635	54.669468	5.213984	6.658953	5.962956
Maker00054010.gene	1.068982	0.870507	1.231442	0.53865	0.476038	0.721804	0.387821	0.527852	0.780558	0.898005	0.786664	1.070395	1.359763	1.390096	1.340245
NewGene_12440	0.306933	0.605533	0.403465	0.099128	0.284461	0.549313	0.945905	0.423713	0.633883	0.373282	0.458443	0.554445	1.046954	1.126455	0.778618
Maker00029777.gene	8.430472	9.482818	8.310725	7.166317	4.832819	5.059703	9.740109	9.187525	10.739919	7.450232	7.959433	8.561946	15.424767	14.814146	15.517806
Maker00014528.gene	315.669861	295.098206	326.630737	180.39621	180.404892	176.013474	104.187569	106.43647	100.808479	408.462494	376.616821	383.243011	499.954071	536.214111	527.310364
Maker00040449.gene	8.596152	7.740407	9.538856	13.54499	13.262112	13.611484	44.320744	47.121185	45.18169	21.070936	17.548994	20.920664	9.136374	8.532686	8.020531
Maker00038721.gene	5.331823	4.7853	4.407809	3.219921	3.43803	3.731299	4.955005	4.895917	4.935906	6.59307	4.356511	4.495437	7.616033	7.856503	8.391575
Maker00052465.gene	1.218545	1.088668	1.203277	1.103962	1.476723	0.997521	0.679386	0.35206	0.496737	4.468809	4.634739	4.45411	0.820575	0.550857	0.600933
Maker00068210.gene	0.373688	0.552484	0.757582	0.786317	0.864608	0.824209	0.446365	0.322344	0.286993	0.760022	0.668875	0.694793	0.662758	0.99075	0.768274
Maker00014471.gene	0.567863	0.555635	0.699237	0.934097	0.750925	0.814895	0.08936	0.21805	0.111137	0.638102	0.647058	0.7979	1.594443	1.789887	1.916254
Maker00029309.gene	1.300104	1.518525	1.176392	0.600927	0.650398	0.668953	1.193624	1.045353	1.470099	1.186047	1.206333	1.121654	6.371772	6.063128	5.964908
Maker00039045.gene	0.476865	0.785456	0.693677	0.814399	0.573194	0.779703	0.318338	0.663992	0.540448	1.100751	0.913499	0.999418	2.45976	2.946886	2.589939
Maker00068615.gene	1.714049	2.099677	1.534777	3.156353	1.696422	2.707301	3.908278	3.623551	3.640272	2.576961	1.98514	2.053931	3.428954	2.967685	2.78059
Maker00023262.gene	3.957069	4.381407	3.736109	6.306462	7.949157	7.570183	5.607327	5.16448	6.800871	4.948421	5.315236	4.611223	3.976816	4.178981	4.014783
Maker00045278.gene	0.226456	0.389127	0.530353	0.31241	0.469319	0.361499	0.087847	0.301999	0.132433	0.490239	0.267324	0.206483	1.108114	1.327577	1.325181
Maker00031500.gene	2.931305	2.422436	2.777435	1.916148	2.607774	1.881299	4.519593	5.028888	4.400712	2.686581	2.601502	2.405071	4.586926	4.717684	4.381934
NewGene_13719	3.947953	3.719074	3.297546	0.922398	1.44893	1.797177	2.992177	3.023604	2.139391	1.372674	2.492173	2.074864	3.807208	2.346559	3.596144
NewGene_13718	5.824181	5.559306	5.620162	3.498449	4.656956	3.798913	1.637128	1.589286	1.992344	1.784847	2.438889	2.480974	3.066456	3.662104	3.828253
NewGene_11436	235.169479	218.916382	214.855347	375.562469	379.894531	356.320221	1181.678955	1211.662598	1133.904175	353.637634	385.718994	390.012329	175.768402	195.235336	184.342819
NewGene_13711	4.356435	3.679542	2.984537	3.258039	2.968596	3.124153	1.89345	1.668681	1.579858	1.951427	2.793653	2.653529	3.519735	3.708735	3.708239
NewGene_14000	4.262333	4.669873	4.32943	2.174136	2.855006	2.883432	7.089097	6.621505	6.759809	2.195544	2.461946	1.741347	6.502164	5.123418	6.673682
Maker00044514.gene	4.772223	5.351245	5.025009	3.331379	3.242665	3.16234	1.391498	1.174914	1.099874	9.998044	11.252895	11.494212	2.938954	2.831419	3.070089
NewGene_5335	0.754317	0.676852	0.419024	0.863184	0.818128	0.884955	1.086166	1.284938	0.951899	0.78634	1.030992	0.467783	0.45588	0.462007	0.911218
NewGene_5337	0.653104	0.652716	0.605249	1.9234	1.179519	1.568727	3.329063	3.364389	3.667883	0.520549	1.076409	1.773957	0.883585	0.863858	1.377089
Maker00053834.gene	10.84573	10.22103	9.891814	9.5255	10.515737	10.628711	16.884232	18.079012	17.27743	12.124759	11.600351	10.700325	9.898233	7.963159	8.445823
Maker00021259.gene	0.7647	0.922668	0.846512	1.72459	2.129381	1.842183	0.787705	0.906951	0.964823	1.289209	1.01644	0.974667	1.553337	1.056474	1.389852
Maker00016147.gene	2.496624	1.722528	2.666684	1.946852	2.722354	2.422787	4.940973	5.380601	4.760628	2.859206	3.167335	2.818445	3.54197	3.032525	3.980896
Maker00033565.gene	13.62149	11.032405	11.08733	2.296241	1.972354	2.683422	6.578247	5.850383	5.750364	3.1187	3.775698	2.82314	11.788597	14.946225	11.110896
Maker00078565.gene	1.475273	1.215387	1.30328	1.183881	0.993919	0.734536	0.430472	0.296801	0.291231	1.281338	1.437965	1.562539	0.148061	0.206995	0.511023
Maker00029032.gene	11.421799	11.666924	12.891084	5.003457	5.64949	5.672459	13.554624	12.470366	12.7899	18.391912	13.965611	15.310192	11.130821	9.81692	10.704
Maker00044718.gene	3.102808	3.947941	4.243011	2.466998	3.024531	1.467843	5.690275	8.363978	8.004402	6.655869	6.125134	5.738567	4.079406	4.920285	4.622329
Maker00037653.gene	27.222342	29.024891	26.081404	13.263713	15.10169	12.536224	7.476086	6.98682	8.586322	23.311573	25.004585	21.445103	6.95311	10.477386	8.663164
Maker00044733.gene	22.16584	22.003382	20.506979	11.976824	10.781594	7.897053	26.572287	28.504845	29.580761	13.04129	14.12074	13.729202	31.170282	30.837929	28.91626
Maker00078196.gene	13.708288	14.133497	13.0709	8.359369	8.720892	8.381875	14.190185	12.257323	14.546122	8.745139	8.297493	6.321045	19.972073	20.495634	19.433159
Maker00015110.gene	2.308318	1.364732	1.82349	2.932672	2.203178	1.691043	5.026524	4.918537	4.34198	2.604995	2.897902	3.081397	1.997634	2.103933	1.932789
Maker00037796.gene	15.849425	15.955826	15.49297	20.934963	20.596804	20.829939	18.704021	16.266441	16.342249	28.206537	26.078924	25.154314	42.801525	38.268074	39.840942
Maker00037448.gene	4.143252	4.016926	4.551991	3.486438	3.800758	4.119494	5.411473	6.47015	5.740596	5.695798	5.073664	4.051629	2.812583	2.602021	2.910319
Maker00045291.gene	7.017553	6.334747	6.489573	4.569151	6.151522	4.861485	26.693865	23.907303	27.409721	8.019139	7.797534	6.820114	1.330905	1.945446	1.625219
NewGene_11037	0.446693	1.104632	0.832776	1.388915	1.298141	1.347269	0.879563	0.898152	0.625791	0.632697	0.677705	0.598354	1.399541	1.182057	1.124324
Maker00033748.gene	4.152993	6.031413	4.477071	1.911725	2.308966	2.829782	2.147839	2.3478	1.883003	3.153245	3.227824	3.870413	0.861568	0.179881	0.522321
Maker00025381.gene	0.661515	0.61105	0.798544	0.564878	0.602384	0.771256	0.250614	0.192378	0.360093	0.605463	0.55073	0.59475	1.483742	1.336841	1.217427
Maker00040827.gene	99.705276	100.06282	98.128433	117.350517	128.386383	121.299942	51.474449	49.36776	44.00029	52.655148	44.825459	49.857971	62.744434	72.245132	73.49353
Maker00026444.gene	0.722212	0.857224	0.607121	0.727312	1.016641	0.710736	0.182458	0.206661	0.250407	1.894634	2.11565	1.866678	1.009737	0.837766	1.005381
NewGene_472	3.848975	3.86288	4.350685	0.926942	0.453306	0.772516	2.07262	1.910578	1.340658	1.889223	1.904029	2.033389	1.04494	0.540591	0.395335
Maker00055249.gene	47.032764	49.350422	43.732609	34.843513	36.52636	35.886513	82.270592	79.242348	81.831467	65.017311	58.627621	54.901058	29.646278	28.191685	30.213953
Maker00009485.gene	11.989073	11.993566	14.590522	19.392548	21.89715	19.027248	5.706748	7.407009	7.816628	13.564764	12.950249	11.59112	28.54254	24.800022	27.85751
Maker00034715.gene	0.267556	0.577458	0.274681	0.23545	0	0.187265	0.383166	0.301274	0.314582	0.159366	0.151139	0.12537	2.163341	2.095906	1.919536
Maker00035341.gene	4.363838	5.272012	5.581214	2.183081	3.092035	2.29073	3.179344	2.950064	3.182307	4.202395	4.769577	4.017759	5.692169	5.773813	5.567724
Maker00038470.gene	10.657387	11.342383	8.959882	1.973931	2.719971	1.971343	22.829615	21.836321	22.191435	6.986329	7.528183	9.05509	2.421141	2.349567	2.297988
Maker00056809.gene	52.958084	60.148987	63.803871	110.584648	116.42012	113.770386	23.112087	27.283461	26.030317	84.81472	76.121605	69.797295	65.92453	72.615517	67.5467
Maker00014464.gene	13.34046	14.689123	13.343805	6.609544	4.535794	3.803798	5.752553	6.165815	5.965133	8.24324	9.225362	9.578819	5.870234	4.5554	5.39701
Maker00043907.gene	22.272984	22.620394	23.007357	22.690481	25.277065	25.507782	50.267418	48.575211	51.344707	24.292437	21.111654	22.763487	19.495935	19.513182	20.34967
Maker00022340.gene	0.924957	1.045024	1.252574	1.904799	1.617858	2.243662	0.937842	0.935621	1.198504	1.705013	1.731254	1.52525	2.780407	1.998994	2.69628
Maker00025365.gene	1.146565	1.081564	1.075784	1.194523	1.520702	1.103723	0.624001	1.570991	1.180981	1.362923	1.597807	1.13483	1.514738	3.375029	3.645107
Maker00072110.gene	1.174185	2.078689	1.055247	0.051383	0.159707	0.391395	1.388472	1.23993	1.328761	0	0	0.186733	2.890946	3.937141	3.378891
Maker00050710.gene	1.17705	1.708337	1.289597	1.904229	1.77145	1.81698	4.627605	3.563635	3.304755	4.078177	3.781907	3.049401	2.113783	1.750467	1.435457
Maker00021540.gene	22.42807	23.486559	21.386812	31.946218	35.903713	31.884466	14.745986	16.198055	14.602026	13.883556	11.564396	10.927649	22.273098	28.434818	28.590706
Maker00072109.gene	11.824577	11.055798	11.322046	5.978182	5.324764	5.520358	20.492262	20.514469	20.009346	13.528353	12.469275	12.920094	4.593352	4.443981	4.888971
Maker00023105.gene	21.496347	22.709747	22.92882	23.549877	23.77767	22.094227	24.227655	23.634903	22.135632	30.73241	28.230286	29.372892	12.965713	11.743448	12.690224
Maker00078806.gene	26.262751	27.81019	24.275824	28.756575	29.372904	26.038853	12.847282	10.722082	10.705945	17.260096	17.917482	16.9417	52.278023	60.870712	59.869503
Maker00027146.gene	0.828217	0.96341	1.047745	1.89629	1.410187	1.608513	0.259375	0.300637	0.262216	4.661965	3.503896	3.4614	0.66866	1.056299	0.740594
Maker00055135.gene	21.33279	21.024708	19.488001	21.333786	19.801277	19.47126	10.396906	8.880908	9.629616	22.067663	18.337954	20.523897	4.554139	5.449525	5.908435
Maker00055103.gene	3.254417	3.411586	3.749348	2.200093	2.082949	1.745294	6.992512	7.67546	6.873956	4.112931	4.292089	4.004516	2.872576	2.85233	2.352482
Maker00076442.gene	8.447826	7.362799	9.466547	11.883103	13.711352	12.460368	3.156075	2.797153	4.076345	10.505585	8.77739	8.746679	5.94965	5.881859	7.143428
Maker00036676.gene	3.071992	3.354582	3.143148	3.618091	3.531612	3.437801	6.682743	6.015369	6.151699	3.615218	4.050771	2.974894	7.751155	7.175477	7.70848
Maker00004850.gene	0.340141	0.419074	0.581682	0.586027	0.742498	0.428429	0.579158	0.646617	0.703759	0.58901	0.49421	0.575614	0.19403	0.213981	0.413923
NewGene_909	4.824669	5.525043	4.263838	3.319707	4.376168	4.503309	5.149109	4.863768	4.648711	2.232778	3.401112	4.889268	2.285613	3.158385	2.396708
Maker00046454.gene	69.768059	66.455528	69.838142	70.018898	68.868347	62.271999	33.847908	33.760555	35.224838	34.399151	36.742538	37.492886	86.942947	84.045151	90.204597
Maker00016164.gene	3.997624	3.80919	3.948918	5.360428	5.827208	6.620498	2.664305	2.620931	2.738481	6.037748	6.277476	5.386807	4.661852	4.146833	4.431333
Maker00000485.gene	2.868785	3.006473	2.619126	5.726736	5.742621	4.526077	4.300806	5.16568	5.119959	2.145957	1.70863	1.792433	1.54299	1.177309	1.06637
Maker00057865.gene	7.688405	6.087624	6.601987	7.744586	7.793952	8.677219	9.103217	8.421225	10.16767	17.44574	17.818941	16.686211	2.164489	2.852885	2.211234
Maker00039835.gene	89.575439	86.612793	97.356316	138.289093	133.372391	140.221848	29.793045	32.310036	31.170429	68.905968	64.43898	63.180061	69.629959	66.144653	64.146118
Maker00004643.gene	0.298695	0.264052	0.284255	0.722975	0.592759	0.764797	0.280362	0.205664	0.301262	0.583364	0.347714	0.638755	0.473042	0.495482	0.707609
Maker00016424.gene	0.552277	0.448978	0.527386	0.399138	0.52491	0.264443	1.026492	0.94109	1.108701	0.826633	0.808578	0.854456	1.881392	1.70485	1.828528
Maker00071628.gene	1.105333	1.538874	1.041756	1.771929	1.026639	1.480192	3.97808	5.13237	3.837699	2.833709	2.743954	2.761111	0.835909	0.520391	0.670016
Maker00047071.gene	1.79908	1.681903	1.848402	2.180271	2.435215	1.727476	2.36518	2.361255	1.940242	2.104327	1.879434	2.396818	5.029783	4.330627	4.358732
Maker00000345.gene	4.404231	4.720952	3.924743	5.068623	4.891421	4.96562	7.360147	7.915988	7.384076	5.259378	4.703898	4.862753	5.756449	3.776884	3.276918
Maker00060839.gene	11.345508	9.029765	9.685359	7.980531	5.561437	7.511681	2.833448	2.983376	3.153972	3.127338	3.222014	3.497362	6.19142	7.00654	5.497876
Maker00044330.gene	78.378128	75.872635	74.400772	99.101959	111.751183	94.529976	10.617901	11.022588	12.417733	24.940334	22.582869	19.881283	99.573921	106.291008	103.876549
Maker00038404.gene	0.682452	0.708022	0.759836	0.113854	0.24192	0.50287	0.430512	0.354804	0.588217	0.580329	0.481006	0.373064	0.468935	0.371844	0.752324
Maker00046860.gene	112.350708	122.147942	108.141472	111.901474	113.418488	125.419228	70.7379	71.672935	63.722198	115.339111	110.33683	113.125755	60.670818	63.547569	61.142536
Maker00078990.gene	89.790245	85.183411	91.829933	99.144157	88.927498	104.579353	184.051987	190.858887	174.711731	144.155746	136.738632	138.393478	40.273106	37.412601	37.658993
Maker00078073.gene	603.717407	565.586792	614.991882	245.795761	241.469467	245.204193	446.742249	443.784149	423.082001	667.73175	661.857666	664.753845	161.903259	165.942947	156.898804
Maker00057694.gene	3.469335	3.218373	3.506283	2.216519	3.245893	2.065037	3.169983	2.344361	2.154734	3.335079	2.965324	2.748044	6.764594	7.752236	6.139983
Maker00021388.gene	1.815057	1.697742	2.200891	0.483177	0.668308	0.64798	1.334527	1.310802	1.661245	0.677661	0.923893	0.813551	4.645752	3.690851	3.969923
Maker00013969.gene	6.346544	5.220333	7.473583	4.308086	3.541595	3.866238	7.523168	7.402147	6.203593	3.098295	4.302881	3.666864	1.385324	2.259654	2.458886
NewGene_15680	4.58711	3.77694	3.952019	1.871188	1.657852	2.145671	2.836356	2.620696	1.92176	2.252173	2.642223	1.341358	4.199061	2.711148	2.964192
Maker00061427.gene	1.616215	1.317291	1.69964	1.177167	0.997363	1.162291	4.479733	3.576656	4.567195	2.963777	1.630384	2.453921	2.166421	1.49247	2.648812
Maker00001260.gene	1.236573	1.120308	1.0176	1.165481	0.839014	1.292915	1.763959	1.955212	2.072403	1.003299	1.312817	1.681855	2.55519	2.698876	2.354308
Maker00007304.gene	9.84934	8.027328	9.444191	8.664738	7.654761	7.782277	6.482882	6.756717	6.36444	5.082329	6.171301	6.68359	15.147243	13.896008	14.501156
NewGene_8009	2.798533	3.098688	3.361377	3.339799	3.912937	2.856282	2.394001	1.633064	2.495401	2.932955	2.552191	2.732269	1.514385	1.254227	1.812181
Maker00055963.gene	19.348988	18.163055	16.459377	4.862794	5.441556	6.383764	4.369044	3.927254	4.946067	14.687911	16.1143	15.366971	9.629936	9.919694	10.84796
Maker00044438.gene	9.016841	6.291119	6.769488	5.296797	5.660109	5.194346	2.269444	2.271535	2.408233	4.520462	5.46922	3.945709	9.648211	9.699877	9.461061
Maker00004565.gene	22.333981	20.990423	24.032059	16.749012	18.68075	17.135103	12.102271	12.239708	12.163419	8.000944	8.566389	7.590768	19.64728	19.237434	20.99968
Maker00060324.gene	0.711268	0.668815	0.841984	1.352211	2.276336	1.674775	1.681281	1.132328	1.614081	1.597014	1.644324	1.345444	2.151988	2.024938	2.162334
Maker00028463.gene	2.291413	1.591428	2.734731	1.950774	1.8429	1.283814	1.998767	1.897798	1.44575	1.806957	2.412624	1.94377	0.737065	1.521684	1.091546
Maker00014483.gene	55.166782	54.714424	55.422394	16.280727	21.617077	17.962555	55.413231	54.063263	51.897461	18.468092	22.897596	22.007563	20.714491	20.769945	18.49061
Maker00035107.gene	3.492807	3.742341	4.304719	2.277294	2.267197	2.732191	2.321002	2.021226	1.843773	4.081588	2.838741	3.740751	1.537612	1.905968	2.644106
Maker00016828.gene	8.312502	7.694638	9.236054	3.423451	3.371396	3.186842	5.452494	6.062984	5.446325	6.345068	6.513644	6.869742	2.733666	2.581689	2.736379
Maker00030563.gene	0.35516	0.694491	0.470712	1.293582	1.031576	1.370657	0.298788	0.678026	0.289778	0.451167	0.503976	0.533539	0.861472	0.508662	1.178257
Maker00027022.gene	40.150364	39.515862	42.530003	18.573198	18.090322	16.930817	34.436962	34.662224	32.646782	48.323231	43.672791	43.390411	38.055752	37.171741	35.260265
NewGene_733	19.33688	20.21022	18.180824	24.758698	26.976494	24.875437	10.965584	11.425172	10.419426	17.420525	20.550159	18.566635	28.455374	26.495966	27.157303
Maker00072102.gene	35.108379	31.804148	35.191742	37.971966	35.826717	38.929436	19.795368	18.627651	20.616718	34.074135	32.076633	32.268124	58.780376	65.800156	57.338982
Maker00013108.gene	135.277695	127.931839	130.791718	173.298096	172.860443	180.849915	279.564606	274.359497	253.440414	175.83165	171.32225	176.715561	92.757454	93.576614	91.702934
Maker00023468.gene	1.681335	1.656357	2.182408	0.773872	1.073075	1.610183	0.960578	1.286631	0.769908	3.853015	2.673411	2.324982	1.461123	1.66757	2.029233
Maker00068804.gene	10.936514	11.809076	14.340727	14.65167	17.317675	13.723016	28.817152	24.962507	29.975988	19.700136	19.04991	16.939941	15.130607	12.963211	16.620955
Maker00058122.gene	1.787493	0.984829	1.609333	1.119863	0.952391	0.631386	1.30029	1.073388	1.746327	1.053653	0.807264	1.019338	1.231825	2.012083	2.897241
Maker00033444.gene	7.261978	8.401924	10.523239	9.901139	9.903724	10.723644	40.41647	34.343441	38.195808	6.989176	7.038002	7.30092	9.66773	10.032089	7.863451
Maker00054309.gene	1.248792	0.72161	1.302278	1.19648	2.400165	2.359354	2.323885	2.180795	2.718447	1.413094	1.710327	1.246899	3.271346	3.527962	3.914351
Maker00076521.gene	9.322513	8.308498	7.813114	7.925841	8.613996	8.004131	5.6856	4.849015	5.301575	7.584604	7.675061	7.825243	12.641264	12.514935	12.218409
Maker00044442.gene	5.706984	6.505077	6.451178	7.684866	5.943366	7.326773	12.785402	12.429915	13.703256	6.277447	6.185154	6.016885	18.933897	19.608406	18.323687
Maker00052508.gene	311.262329	294.288116	305.158844	189.846008	188.387283	191.732895	72.885567	71.918297	72.88427	221.009796	206.875458	215.529694	229.342316	237.900314	227.715195
NewGene_962	29.623979	31.583126	23.591124	26.102523	26.682908	24.97588	12.383835	12.770135	12.349614	14.155867	17.14088	17.223962	8.008753	8.483547	9.26068
Maker00032011.gene	1.838611	1.991414	2.157901	1.911595	1.778508	1.567019	1.644068	2.030332	0.914416	0.822439	1.125903	1.191216	4.197378	4.284539	4.324454
NewGene_12608	1.895714	1.802423	1.867546	2.959711	2.784933	2.724244	3.340329	4.123304	4.084382	2.401489	3.676208	3.558289	2.891118	2.648879	3.093767
Maker00005926.gene	2.384626	2.026938	2.779577	4.366431	4.666211	5.011798	6.165202	6.227946	6.367859	5.146431	4.172358	3.641156	5.094656	5.626194	4.586918
Maker00071784.gene	19.825127	19.16563	21.890724	14.434951	14.533742	17.122648	36.122547	36.65448	31.686853	18.908596	21.887861	20.524851	33.862999	34.566147	35.450447
Maker00072519.gene	0.718031	1.642659	1.068311	0.70486	0.792229	0.376793	0.805318	0.785357	0.784105	2.428154	1.930647	2.247199	0.277192	0.96516	0.405237
Maker00003886.gene	9.577171	10.735664	9.96198	6.095647	7.100902	5.115895	5.578705	5.140147	6.013597	6.731455	6.246356	6.253675	15.991409	17.025948	17.104177
Maker00036519.gene	43.732342	43.430336	47.499302	62.504555	61.924603	59.692497	30.193672	30.675974	28.249695	50.328049	43.763939	45.886803	52.465336	48.720261	49.354298
Maker00070555.gene	25.389332	21.476992	22.718969	18.447962	24.618216	22.326618	36.464287	38.156532	37.059334	19.058485	18.852245	18.841721	17.274672	16.454319	15.718108
Maker00019125.gene	5.163698	4.754314	4.098545	5.781721	5.583199	5.861792	33.455257	32.549183	28.908905	13.254086	13.320711	13.152722	7.175518	7.114823	7.726782
Maker00069872.gene	14.822892	13.948086	16.996479	22.894003	23.850918	19.775364	10.584484	10.976464	12.753319	18.881025	17.963137	17.669252	10.629502	10.797291	10.296439
Maker00069353.gene	3.047557	2.570256	2.673995	2.035347	1.650153	1.23618	0.747375	0.836104	0.875205	4.388263	5.856224	4.902281	2.47701	1.475482	1.442168
Maker00002764.gene	7.021548	7.388463	8.667383	7.777904	7.948618	6.756824	8.82079	9.423446	8.468456	22.280109	19.439245	20.783518	5.662695	6.270742	6.464126
NewGene_13627	14.37113	14.32854	14.927323	9.777401	8.240095	9.464389	22.571661	19.724079	20.896049	13.949744	13.580927	13.827396	32.270412	33.955074	31.287333
Maker00078594.gene	16.121864	16.312883	17.435419	28.412556	27.556921	27.890152	48.622669	50.312561	46.062683	56.531731	53.65979	52.232346	13.386482	14.342383	13.515269
Maker00028121.gene	0	0	0	1.693903	1.931846	1.839276	0.41237	0.158936	0.176835	1.38085	0.302618	0.564316	0	0	0
Maker00027038.gene	7.010299	6.894486	6.963976	11.088559	10.299328	11.724152	10.751681	10.890503	10.419852	8.941161	9.262341	8.961247	6.027308	5.393367	5.63355
Maker00004711.gene	23.417183	26.241604	26.463171	7.789479	7.710824	5.828512	52.591457	53.228378	54.88533	3.66958	5.603837	4.984925	41.273563	42.283459	40.851604
Maker00046331.gene	0.089446	0.157014	0.22699	0.191516	0.193939	0.183931	0.819632	0.938908	0.62221	0.382024	0.345703	0.236129	0	0.404647	0.241853
Maker00034679.gene	40.354538	36.904015	35.936897	19.147518	17.844522	18.35071	4.897859	5.450465	4.691792	23.626806	25.935175	26.820847	12.648466	15.517625	14.933293
Maker00017521.gene	23.465963	21.635199	25.650089	34.419853	33.516109	34.834614	15.431244	16.234705	15.193607	23.654909	26.639339	25.330088	28.588558	27.530647	26.599796
Maker00005943.gene	583.61261	595.454651	610.643555	385.973785	387.119965	415.013611	850.345215	846.87262	807.242676	920.135071	919.327759	914.118103	847.597778	881.745422	818.987183
Maker00008633.gene	0.841214	0.666546	1.046745	0.582353	0.469054	0.665757	0.344035	0.218318	0.456082	0.248252	0.133143	0.185599	0.16826	0	0.356841
NewGene_7603	3.413146	3.837408	3.165553	2.925163	3.394707	3.414833	1.312695	1.007196	1.012936	1.678254	2.526132	2.701194	3.274137	3.209323	3.624996
NewGene_1299	1.86562	2.01708	1.835641	1.875975	1.361711	2.42129	6.801876	6.539617	6.681049	0.883792	0.935599	1.076958	0.982739	1.199704	0.855899
NewGene_7609	12.536617	14.118585	13.190506	20.328428	20.675825	17.60112	28.73299	29.307791	28.248003	19.13155	20.159433	17.314743	32.858646	30.343956	32.004646
NewGene_1295	0.643131	0.588339	0.686505	0.713741	0.357913	0.37066	0.592573	0.383671	0.439624	0.717782	0.550202	0.922906	4.029495	4.033262	3.789903
Maker00005515.gene	4.993454	4.877879	5.078843	4.010565	4.538766	3.862679	2.161893	1.708484	1.939135	4.834732	5.26129	5.089609	2.191504	1.879582	2.863303
Maker00023276.gene	70.677094	68.396042	70.617126	127.035683	127.066353	124.713463	53.050987	53.50042	52.770153	70.716476	72.666191	74.627853	102.34967	105.840691	99.968384
Maker00071066.gene	71.735878	70.379616	73.248398	55.108963	64.919968	57.507812	124.693138	119.200722	111.410103	53.701309	55.091557	58.070503	64.785606	65.986511	71.49408
Maker00037772.gene	7.40339	6.518188	6.449441	2.210796	2.031296	2.073085	4.086595	3.254728	3.791861	4.018447	3.143363	3.564077	3.670502	3.215348	2.876027
Maker00020857.gene	0.357991	0.816549	0.821555	0.571127	0.79898	0.850574	1.129957	1.036	1.036299	0.335183	0.513148	0.420506	2.001182	1.81048	1.273942
Maker00075177.gene	36.956291	39.878616	37.392162	22.61961	23.981899	20.191481	12.930722	12.833013	14.015493	22.526915	18.396175	21.642696	17.317318	20.817591	16.88299
Maker00008424.gene	0.530665	0.441765	0.776788	1.433037	1.714606	1.430175	1.838154	1.305421	1.444	1.673378	1.257932	1.175429	0.690173	0.478097	0.341593
Maker00069709.gene	0.371388	0.12356	0.287438	0.288905	0.718452	0.369738	1.879477	1.400349	1.574873	1.152991	0.701476	0.693761	0.624619	0.658433	0.759625
Maker00028087.gene	9.168983	6.608743	10.982613	14.356191	14.613806	13.579746	7.265234	7.855052	4.851287	7.468792	10.061399	6.872094	12.015903	11.033487	11.352291
Maker00025197.gene	0.567356	0.814806	0.709048	1.103061	1.039022	0.896736	0.454256	0.521108	0.440387	0.676766	0.687029	0.876514	0.912498	0.739762	1.003966
Maker00026850.gene	1.12248	0.700906	0.569121	0.84381	0.815796	0.711416	0.808818	0.795167	0.578476	0.526135	0.472709	0.585368	1.364833	1.483112	1.318944
Maker00038446.gene	8.882244	9.958527	9.298948	2.873441	3.288935	2.483553	5.976494	6.027241	5.995094	8.095599	8.921372	8.408851	5.31807	3.976971	5.598828
Maker00039289.gene	179.993195	175.085388	179.062103	318.271027	342.560364	343.78363	156.326477	156.379257	150.020187	174.85936	183.139282	167.541901	268.470276	262.592651	259.703491
Maker00031610.gene	0.612571	1.076721	1.61198	0.393724	0.376371	0.257306	0.231902	0.309344	0.352504	0.292387	0.370714	0.188304	0.629319	0.751416	0.524201
NewGene_5513	2.197221	1.805356	1.749692	0.526252	0.683349	0.573854	1.231832	1.001234	1.33559	3.453924	2.516707	2.520875	0	0.125159	0
NewGene_2722	64.842316	64.192909	69.287743	61.279354	62.906509	56.457088	30.479736	32.449852	29.705034	53.126026	53.614513	53.944454	22.15979	24.135616	23.988321
Maker00071705.gene	0.785435	0.530836	0.58622	0.732387	0.971063	0.989575	0.406137	0.618641	0.578587	0.389174	0.162932	0.366347	0.629421	0.61113	0.671835
NewGene_2727	0.905162	0.789338	0.909744	0.916698	0.790151	1.062023	0.393263	0.310303	0.243547	1.121933	1.303885	1.310228	0.420158	0.369972	0.320158
Maker00035300.gene	19.067852	18.859482	21.150026	18.377058	18.904846	18.663218	38.412762	37.98225	36.675323	25.687319	25.016502	25.000416	26.723433	26.295074	26.663794
NewGene_2729	2.157894	1.838204	2.549724	2.075984	2.565201	2.329875	1.686715	1.695266	1.277817	2.287656	1.766319	1.582305	1.062936	1.462411	1.576484
Maker00008442.gene	88.477798	90.501846	77.810799	47.556194	42.786377	43.995419	128.044815	124.581512	125.157471	56.809059	70.045448	75.889275	67.153862	64.549332	61.868721
Maker00055330.gene	0.980651	0.992392	0.844534	0.915303	0.87884	0.951626	0.307893	0.119834	0.369231	0.621332	0.404766	0.475851	1.74849	2.01116	1.372334
Maker00061815.gene	46.720657	47.748726	48.914742	58.990108	57.239975	58.049858	74.284187	79.112045	76.845306	55.168205	56.259144	54.226604	43.114052	43.412643	41.982651
Maker00033240.gene	116.844894	113.270714	112.521057	47.102749	52.941826	50.191265	48.560417	46.31736	48.066933	152.989532	139.204376	142.32608	19.536333	21.023319	20.73472
Maker00029284.gene	0.394384	0.693186	0.663364	2.2863	2.654549	2.566445	4.763168	5.922333	6.512664	0.722074	0.631139	0.472339	0.473781	0.912599	0.954408
Maker00071662.gene	7.636194	6.782519	7.529699	1.13931	1.854794	1.442449	3.359959	2.472985	4.056726	1.445133	3.364022	2.328821	2.130998	3.101207	1.646586
NewGene_7934	6.487221	5.21801	5.501106	1.011553	2.14736	1.809538	1.074981	1.225151	0.976193	8.789865	11.386183	10.021048	0.494096	0.386951	0.500081
Maker00060714.gene	2.546805	2.357408	2.382565	1.144295	1.125214	1.030756	4.330541	4.80167	3.874891	2.811989	1.721534	2.317851	1.799764	2.015896	1.820718
Maker00029473.gene	28.968069	23.843266	22.90753	31.572304	30.174126	27.260805	18.202579	16.386393	18.471371	10.908245	11.331599	13.293004	9.41268	12.452582	8.571741
Maker00068476.gene	2.475222	1.667458	1.910184	0.800079	0.75324	1.302166	0.498319	0.159921	0.331622	1.515644	2.115963	2.28063	0.566314	0.891061	0.497546
Maker00038810.gene	133.201004	133.881058	129.105301	66.742004	71.10569	62.883144	177.402908	174.937729	162.954178	43.1479	49.322159	54.141693	153.490219	165.414093	154.244003
Maker00038633.gene	35.421593	35.848431	38.486847	16.060738	17.229494	16.234816	63.876965	61.538906	61.844864	25.937229	22.519804	21.668879	73.457138	70.969902	70.839226
Maker00063611.gene	0.498097	0.435799	0.769453	0.249873	0.224413	0.149949	1.308637	0.674614	0.984265	1.636248	1.576073	1.132731	1.042462	0.728324	0.801081
Maker00069324.gene	0	0	0	36.637939	38.736664	34.884071	0	0.192027	0	5.148357	0	6.726007	0	0	0
Maker00016063.gene	2.777304	3.121434	3.579254	1.977872	1.094354	1.422972	10.730454	11.141121	11.883198	1.411425	1.596145	1.507614	6.028925	6.274662	4.663313
Maker00011077.gene	5.350711	4.469594	5.014511	3.526518	4.65247	4.161966	15.864855	16.695145	15.852196	6.855934	5.945987	6.374931	4.510935	4.424837	4.987514
NewGene_9510	1.478599	1.327534	1.752468	2.304245	1.674753	2.20251	1.965686	2.073254	2.341793	2.359944	2.466863	2.49452	1.253634	1.538279	1.491746
Maker00023369.gene	1.297028	1.268719	0.747796	1.720974	2.133612	1.717579	1.526849	1.271247	1.404159	1.335615	1.16108	1.181552	2.764803	2.929095	3.333365
Maker00058187.gene	13.146404	14.348599	11.715172	16.636595	15.621002	17.30184	30.397831	31.361309	28.481371	13.283177	14.966043	15.72735	3.584579	4.537203	4.806699
Maker00045093.gene	207.384735	189.170258	178.689285	185.803543	182.457382	189.817337	713.998718	694.210754	663.404053	444.048767	430.63324	438.111938	78.780441	88.072098	85.942139
Maker00077734.gene	20.559729	20.899006	21.599195	25.946859	23.659817	25.496794	0.742996	0.869043	0.97183	9.626067	10.301818	8.27454	7.426471	7.94346	7.638671
Maker00011379.gene	6.627918	7.420287	5.608267	7.84206	7.603426	7.628301	3.309203	3.549934	3.141893	4.610583	6.610364	4.798833	11.992588	11.187809	9.926484
Maker00008100.gene	91.764458	83.292717	73.716545	36.264175	30.031752	30.180082	50.772881	47.59927	54.458874	25.950905	35.785305	42.063522	57.9604	63.101696	71.698151
Maker00004731.gene	57.9813	56.757736	60.4916	30.608498	34.551117	33.414688	33.65527	34.321587	36.065971	33.912842	36.892799	36.580914	21.332888	20.539148	23.554157
Maker00069248.gene	4.146457	4.253162	4.439854	3.555308	3.671685	3.999612	22.736679	21.950212	22.589651	6.113327	5.774281	5.952463	13.095256	13.779163	12.584343
Maker00008149.gene	15.982094	13.523003	16.532661	25.750031	26.129181	22.915909	9.704336	8.782344	9.470926	15.547433	16.548056	15.189336	24.091644	24.214518	23.63875
Maker00068564.gene	4.36029	5.72997	5.34428	8.185154	10.609613	7.994291	4.558788	4.755878	5.15962	2.607937	2.362413	2.257377	9.792504	11.21858	10.89571
Maker00031650.gene	4.050029	3.783237	5.051738	3.432693	4.231146	3.71035	35.586498	35.872849	37.664631	13.202812	11.91905	11.557129	2.808447	3.782598	3.387781
Maker00032274.gene	9.989143	9.284803	10.479897	9.286242	9.003804	9.341542	10.106647	9.31704	9.011214	11.704671	10.151088	9.705844	23.006632	22.649162	23.009098
Maker00023186.gene	2.893287	2.722728	2.280353	1.932207	2.038801	2.241453	2.761513	2.591371	2.572234	3.071941	3.170779	3.109145	1.015312	1.128631	0.905409
Maker00020726.gene	1.79362	0.933647	1.106969	2.292426	2.838928	3.555221	3.140666	2.534528	2.565848	2.54452	2.043714	2.395165	3.620632	3.671904	3.299639
Maker00015068.gene	0.465701	0.571826	0.474264	0.074869	0.069631	0.07712	0.12314	0.167123	0.208331	0.1297	0.188618	0.120219	0.095763	0.112877	0.103062
NewGene_8648	0.738831	1.232403	0.756796	1.049064	0.633096	0.737034	2.102855	2.90241	1.414576	1.854449	0.874443	1.082382	1.043522	1.782635	2.299837
Maker00028281.gene	6.96637	7.760592	8.302299	6.201037	6.563918	5.322679	5.493419	6.108188	7.251778	12.141126	11.758787	13.724577	8.35042	8.479851	7.980399
Maker00000552.gene	8.771698	8.074023	9.222514	13.136064	11.000877	11.474905	7.619162	7.966527	8.496576	8.619892	7.69125	7.604959	29.110352	26.042807	28.221968
Maker00078561.gene	3.176802	2.612727	3.110868	2.283518	2.228558	1.861863	3.715148	5.038884	3.926626	1.936466	1.526234	2.02494	2.286581	2.904531	2.845976
Maker00055768.gene	26.756916	26.867258	24.804766	37.570587	43.282204	39.823383	7.688427	7.735723	9.173721	44.46719	43.702168	40.649662	26.435503	22.830168	21.880463
Maker00078574.gene	20.612743	18.56493	17.361799	16.069962	12.791606	10.972778	33.255035	33.990704	33.026752	34.070965	34.459106	33.479378	8.90408	7.070397	8.807764
Maker00034367.gene	4.034382	3.629193	3.711201	3.16388	2.627439	2.786104	0.927369	0.862235	0.949996	2.79406	2.595051	2.245593	3.765985	3.694324	4.088842
NewGene_7247	1.634041	1.547571	1.535643	1.581923	1.034348	1.667331	6.596866	6.744322	5.841304	2.298709	2.302198	2.274396	2.431132	2.156248	1.745324
Maker00064575.gene	28.76967	26.604212	29.49255	33.580688	32.039177	34.089951	38.405117	42.121296	35.938782	34.956245	32.700115	33.262016	23.302994	20.829372	21.573664
Maker00046896.gene	10.299694	9.741691	10.720971	10.861762	9.668992	11.884501	18.062618	20.69981	20.862047	11.633275	10.966373	13.417451	2.466476	3.040804	2.506861
Maker00000725.gene	4.774559	4.657417	5.016017	3.354108	2.722265	3.140789	8.135058	8.505086	8.595781	4.321797	4.779825	4.469324	7.076665	5.682097	6.552578
NewGene_533	6.415174	5.256144	5.557662	4.238882	4.551834	5.119014	9.661593	8.407408	8.976258	5.373833	8.014356	7.529957	3.236883	3.31732	2.439115
Maker00047187.gene	6.803732	5.466819	6.611255	6.780815	5.850172	6.765667	14.228478	15.726477	14.008406	8.445302	8.344211	7.832269	4.391031	3.734014	3.233138
Maker00001212.gene	1.943374	1.493837	1.967432	1.920336	1.583214	1.222327	1.32273	1.257661	0.462084	1.444509	1.530772	1.026873	3.616886	3.666104	3.568192
Maker00023077.gene	16.992149	16.462729	14.998076	16.192181	18.404776	16.556511	5.205525	3.567391	3.341754	8.029877	7.300206	8.208282	69.749718	71.317703	64.89576
Maker00068811.gene	11.329132	10.103583	11.074385	16.477283	16.378099	16.677759	5.866704	6.56231	6.581473	12.682723	11.659567	11.746069	7.07018	7.596285	8.173141
Maker00054415.gene	16.909082	15.855446	15.290542	11.270793	11.491548	13.724261	7.97631	7.578578	7.966712	7.932682	7.420012	8.905402	18.239542	18.334246	18.217577
Maker00016397.gene	4.132928	5.182594	6.007578	3.612245	3.214094	3.708364	5.525983	5.420122	4.927136	5.327629	5.010205	4.368825	2.750731	2.862604	3.009897
Maker00058030.gene	10.287331	9.159596	10.826331	8.461347	9.000818	8.747177	0.811267	1.025897	0.906223	5.36095	4.914214	5.094736	11.784778	13.715277	12.992285
Maker00020817.gene	3.852457	3.872624	2.902499	1.015482	1.501741	1.991863	3.224612	3.355916	2.737482	1.233024	1.241556	0.985927	1.706367	1.682367	2.225062
Maker00034549.gene	14.455192	15.410192	17.278112	11.475009	11.859314	10.549655	11.00572	10.679164	10.948373	10.402023	9.963836	8.792777	23.271708	22.817015	26.937822
Maker00061535.gene	68.271469	63.15287	67.943329	53.76741	49.274242	50.326603	160.781494	164.851028	156.546722	70.770706	62.364971	65.175232	112.345306	114.102303	103.944946
Maker00020396.gene	648.239075	675.915039	677.346924	343.649017	347.550232	336.90625	348.520508	331.950256	348.185333	692.428955	642.215759	653.373047	205.167953	226.369583	218.624115
Maker00052092.gene	31.893383	33.937302	34.81609	21.877253	22.808134	21.483624	94.485069	93.059067	86.105362	54.555832	53.542759	53.451401	38.308769	34.433285	37.405201
Maker00061870.gene	4.306936	3.943339	4.779518	3.969811	3.958761	4.15577	3.210263	3.043545	2.746531	2.746277	2.693978	3.229614	7.066299	8.026994	8.663906
Maker00069745.gene	0.891232	0.374974	0.488293	2.382946	1.939731	1.402275	0.634125	0.700376	0.693803	1.334338	1.162799	0.918923	1.704753	1.043505	1.310851
Maker00010243.gene	7.260617	7.303513	6.226895	6.793616	4.904548	6.874458	1.11066	1.041354	0.554566	5.873106	6.041409	6.243767	0.787882	0.947537	0.895537
Maker00011184.gene	3.072369	2.802958	3.347176	2.882321	2.957238	2.933451	6.834122	7.451262	8.016097	4.637281	4.378743	3.951234	5.461383	5.249689	4.941402
NewGene_13823	0.329634	0.532799	0.212815	0.201891	0.365437	0.230487	1.832399	1.632814	1.898591	0.971091	0.968729	1.3459	0.464254	0.261633	0.221394
Maker00037665.gene	1.697032	1.872976	1.834195	2.591005	2.593411	2.296436	14.574711	13.869126	10.548688	5.357746	5.186826	6.32387	3.613039	4.514953	4.392521
NewGene_5323	1.715914	1.906799	1.749459	1.307209	1.171281	1.441134	3.009273	2.497422	2.702407	2.284736	2.438451	1.794371	2.192006	1.798839	1.953282
Maker00039208.gene	4.968613	4.913919	4.807118	4.152827	5.045458	3.704939	2.431875	1.843433	2.411057	4.513815	3.205404	3.723813	4.009034	3.148155	3.417207
Maker00037233.gene	3.187717	3.040388	3.296836	3.813051	3.311325	3.295103	1.469696	1.780612	1.786351	3.162646	3.446465	3.207439	3.200945	2.948606	3.610448
Maker00047483.gene	0.634158	0.666476	0.82584	0.705218	0.837033	0.922474	1.153331	1.147844	0.907351	0.749143	0.882535	1.242156	0.492997	0.359814	0.459404
Maker00036840.gene	17.009354	15.71164	15.707074	21.580847	21.867891	20.693792	11.437766	9.495401	12.831968	13.535365	10.804577	13.446229	32.990395	30.782618	33.816994
Maker00044534.gene	63.772457	61.094421	61.161499	154.477005	171.627686	146.273026	20.408148	18.541502	21.591545	9.912623	11.22456	11.796589	150.069504	161.864059	164.21402
Maker00036732.gene	6.347888	7.055179	5.596154	11.558834	12.281718	10.679777	5.535861	4.884347	5.440389	5.159599	8.127396	5.75543	15.166391	14.606421	16.256718
Maker00078947.gene	1.745723	1.798105	1.763257	2.331692	2.440935	3.549006	1.278445	0.865037	1.158089	1.832544	1.908038	1.520067	1.886653	1.586559	1.746771
Maker00063540.gene	4.425815	5.006286	5.095518	9.0088	10.89207	11.027111	6.589819	5.946332	6.149273	5.49876	5.136399	5.568801	9.34092	7.251151	7.483762
Maker00036855.gene	54.819111	51.851902	55.240532	50.069336	47.859226	47.54726	21.187511	21.068308	20.911497	34.408337	30.892694	31.211731	99.68071	107.351318	100.85569
Maker00035707.gene	1.034649	1.098419	1.624916	0.508229	0.261232	0.792981	1.330795	1.16113	1.002276	1.252435	1.456184	1.108445	3.348122	2.178497	1.592596
Maker00019270.gene	1.258521	1.139457	1.306963	0.965091	1.250072	1.22456	0.593961	0.621832	0.566505	1.497973	1.590959	1.348745	2.009338	1.927576	1.713908
Maker00050661.gene	25.948004	28.033056	26.836412	39.376785	40.783619	41.275364	13.483208	12.109249	12.464039	14.623559	13.907217	13.980384	26.618225	28.628216	25.934338
Maker00034572.gene	1.044609	1.189699	0.826574	0.7814	0.918637	1.605216	2.007583	2.31682	2.137241	1.589531	1.131315	1.537809	5.214481	5.51767	5.914573
Maker00010208.gene	12.371533	12.3561	14.214471	5.084359	4.928352	3.888516	1.709941	2.517987	2.314087	15.298388	17.399429	15.656616	3.375989	2.481827	2.430056
Maker00069554.gene	0.892705	0.699191	0.795374	0.491784	0.151876	0.38453	0.345903	0.397409	0.234307	0.201771	0.323338	0.219793	0.267482	0.318064	0.291096
Maker00046090.gene	6.324913	6.018088	5.469795	7.640728	8.822717	9.005136	39.693871	37.91811	36.893101	10.739244	11.454735	12.646073	7.511574	6.92161	6.495639
Maker00077216.gene	1.116706	0.580165	0.465701	3.437343	3.811429	3.063307	3.40215	3.681987	2.895152	0.551884	0.675409	0.223142	0.905643	0.793633	0.73584
NewGene_9259	0.448275	0.707543	0.579285	0.33451	0.384279	0.493771	1.073934	0.94976	0.815208	1.239766	1.077027	0.855903	1.674721	0.598182	0.630331
Maker00067424.gene	11.830325	11.307824	11.225184	18.475327	17.893402	20.785093	25.819878	22.856525	24.17017	16.331585	17.265039	15.839645	3.69415	4.726268	3.269436
Maker00016586.gene	42.7728	39.755486	42.343758	81.925751	82.857559	80.634438	35.375923	33.112999	33.300049	41.956631	40.430801	40.747471	65.12635	63.779518	61.128529
Maker00033563.gene	46.037971	42.037029	36.980354	17.389978	16.489714	20.719742	60.795509	61.67865	62.98835	25.560356	22.559723	22.844288	36.927246	35.354321	38.612965
Maker00012857.gene	2.221614	1.862787	2.013595	1.934966	1.374398	2.102882	3.790864	3.845581	3.247797	2.741432	2.493289	3.196657	3.26415	2.789768	2.241653
Maker00056655.gene	1.45971	0.659576	0.826434	0.662894	0.639143	0.812137	5.435099	5.949484	4.300081	0.892212	0.675923	0.582145	1.88397	1.917454	1.459666
Maker00078411.gene	4.636079	4.893834	5.942227	2.415491	3.071045	2.639216	1.004577	0.914292	0.971443	3.064858	4.098809	3.064674	1.377179	1.54367	1.644165
NewGene_15289	2.220608	1.516283	1.327492	1.276488	0.878303	1.190767	0.7513	1.12645	0.606638	1.397541	1.659344	1.476667	0.586883	0.531309	0.894075
Maker00026672.gene	7.286713	7.886884	9.303635	6.240208	5.288989	4.958558	11.53299	10.677634	11.282928	4.909397	4.37058	4.405315	14.873793	13.342491	15.449122
Maker00078589.gene	7.074496	7.756849	8.554913	11.701216	13.042611	10.878073	11.427539	11.39662	12.179911	15.976536	13.961234	12.248991	5.793201	6.415092	6.732267
Maker00036521.gene	139.048019	127.628929	120.293686	209.9953	217.978317	223.089905	134.412827	132.797028	131.827713	100.52948	102.816132	102.814476	46.365593	49.496376	49.44405
Maker00064612.gene	5.920407	5.668655	5.71611	7.58717	5.820128	6.920562	5.80834	4.697793	5.779784	1.214972	0.73789	1.869309	6.786901	8.712272	5.702778
NewGene_15757	7.039523	7.217135	6.803498	4.310673	3.53816	5.075133	1.901965	1.580008	2.019113	5.966965	5.331025	6.675116	3.948686	3.72003	4.140645
Maker00026709.gene	1.126142	1.539377	1.705395	0.875049	0.610199	1.018915	2.342775	2.23255	1.829559	2.02783	1.73697	1.523338	2.071991	2.322987	2.127467
Maker00056754.gene	1.354365	0.857874	0.999395	0	0	0.466802	0.291304	0	0.217715	1.270628	1.528991	0.808191	0.441341	0.477375	0.558437
Maker00057971.gene	8.267145	6.250889	4.487849	6.959792	5.597143	4.796074	2.877906	1.183605	1.942752	3.774992	4.088639	3.807672	7.414613	7.920507	7.92221
Maker00029791.gene	3.576638	3.58654	3.650118	8.819908	8.394973	8.680057	2.687298	2.436779	1.970851	3.507053	3.75282	3.805459	7.117641	7.015592	6.91749
Maker00036824.gene	1.463398	1.353236	1.360548	0.631479	0.86337	0.848985	10.797998	10.82921	11.290628	1.552994	1.697193	1.748708	4.592055	5.142859	4.851872
Maker00028897.gene	3.177619	2.759371	2.756894	2.771537	3.471091	3.634348	4.870131	6.121972	5.769438	3.091749	1.841572	3.100838	4.165826	3.803943	5.407151
Maker00050982.gene	5.145162	6.141922	6.474034	2.246363	1.864064	2.523028	4.473306	4.600152	5.42758	7.323074	6.482273	5.742509	7.022013	6.218215	7.662166
Maker00016174.gene	0.497734	0.322853	0.559095	0.439181	0.278413	0.545226	4.187119	3.440998	3.751859	1.155277	1.292399	0.676255	0	0.085999	0.041413
Maker00022697.gene	2.024827	1.511854	2.244801	1.652526	2.909113	1.435188	7.297746	7.518972	8.653861	7.175009	8.063681	7.904181	0.540278	0.74622	0.338693
Maker00000750.gene	15.225286	13.139316	15.640999	12.521587	13.460523	13.564456	14.16606	13.970601	14.525091	13.592184	12.533348	14.774888	7.250995	9.485201	7.816182
NewGene_2255	6.439818	6.382024	7.374055	18.548731	20.234995	20.650307	8.855441	8.554609	9.337343	21.352764	21.489246	21.675529	27.091393	27.758154	28.260588
Maker00008350.gene	4.46955	4.893184	5.109769	5.212348	3.570847	4.685138	7.621209	5.805388	7.80007	7.641133	6.041776	7.021141	2.23484	2.977892	2.601183
Maker00056662.gene	1.654532	1.722469	1.938432	1.40248	2.042395	2.169859	3.458972	3.353381	3.291518	1.265912	1.707666	1.819351	1.977905	2.340854	1.526299
Maker00068875.gene	7.736193	5.680957	5.098999	5.615368	4.143971	5.268336	7.267821	7.962952	7.902208	3.324198	3.746784	3.270538	4.413478	4.886632	6.151794
Maker00015804.gene	3.480709	2.776736	2.574264	1.778598	2.131541	1.797521	2.687596	3.442693	2.642848	2.997242	2.136892	2.651135	5.321834	4.651732	5.740531
Maker00020471.gene	2.262975	1.4297	1.11296	1.78176	1.562681	1.421267	4.627243	3.970852	3.806223	2.156996	1.223614	1.268241	0.626602	1.200799	0.978694
NewGene_12836	25.332072	28.655051	26.077745	16.425438	16.844603	19.635565	6.466359	6.973491	5.78051	46.220484	39.539901	41.409985	6.097877	7.355761	6.004574
NewGene_12834	0.814109	0.770186	0.939825	0.508642	0.557353	0.321235	2.169379	1.715338	1.083254	0.688173	0.756379	0.569563	0.650401	0.628566	1.210033
Maker00055267.gene	0.143282	0	0.043223	1.203154	0.903664	0.933315	0	0.051354	0	0.272967	0.415681	0.674491	1.254395	0.940259	0.792036
Maker00048074.gene	9.305568	8.158141	8.897676	8.620296	8.845352	9.479456	2.634768	3.416502	2.570384	5.769349	6.971878	5.621649	5.34462	6.016451	4.974952
Maker00054244.gene	10.838039	10.614831	11.286027	12.15181	11.388025	10.652791	23.018417	24.11989	23.269211	17.167458	16.291304	16.290504	13.584429	12.847994	13.099767
Maker00039913.gene	0.1376	0.174563	0.159125	0.065515	0.06082	0.145241	0.220231	0.434127	0.308526	0.074335	0.1611	0.094453	0.151053	0.107975	0.060108
Maker00077715.gene	4.753265	5.097654	4.9951	6.534145	5.784638	5.940814	3.556181	3.428413	3.190356	6.346345	5.9184	5.565358	10.054991	9.67574	9.94656
Maker00016076.gene	31.06377	33.072254	27.308973	35.006424	37.248234	36.809471	11.191413	10.459557	11.125385	21.082638	17.080868	15.822423	37.302895	37.895313	34.130508
Maker00076454.gene	11.694809	10.97847	9.455122	4.362689	7.9406	6.858836	2.885231	2.518746	2.587334	5.527532	6.888375	8.70599	4.174789	3.680367	4.048263
[truncated: 9,495 more rows]
