# Supplementary material for: Concentration-Dependent Regulation of Ginger Growth and Quality by Abscisic Acid: Insights from Integrated Metabolomic and Transcriptomic Analyses
Source: Plants (Basel). 2026 Apr 16;15(8):1228. doi: 10.3390/plants15081228 (PMC13119435; doi:10.3390/plants15081228)
Supplement: Supplementary file 1 [file plants-15-01228-s001.zip › Table S1.xlsx]

## Sheet: Sheet1
Days After Treatment	Treatment Group
	T1	T2	T3	T4	T5
1d（SPAD）	39.47 ±1.86a	35.98 ±1.86b	38.87 ±2.1ab	37.38 ±1.71a	35.25 ±1.57c
3d（SPAD）	37.23 ±0.94bc	38.25 ±1.02a	37.15 ±1.13b	37.8 ±2.14a	36.05 ±0.64bc
6d（SPAD）	36.58 ±1.09c	36.07 ±1.58b	40.6 ±1.68a	37.78 ±0.52a	37.1 ±1.32ab
9d（SPAD）	38.43 ±1.65ab	36.38 ±1.3b	38.95 ±1.22ab	33.12 ±2.35b	38.35 ±1.83a
Note: Data represent mean ± SD from three biological replicates. Different lowercase letters within each time point indicate significant differences among treatments according to Duncan's multiple range test (p < 0.05). T1: 0 mg/L ABA (control), T2: 5 mg/L, T3: 15 mg/L, T4: 25 mg/L, T5: 35 mg/L.
