# Supplementary material for: Concentration-Dependent Regulation of Ginger Growth and Quality by Abscisic Acid: Insights from Integrated Metabolomic and Transcriptomic Analyses
Source: Plants (Basel). 2026 Apr 16;15(8):1228. doi: 10.3390/plants15081228 (PMC13119435; doi:10.3390/plants15081228)
Supplement: Supplementary file 1 [file plants-15-01228-s001.zip › Table S2.xlsx]

## Sheet: Sheet1
Treatment Group	ACC	IAA	Me-IAA	IBA	IP	K	cZ	dh-Z	Me-JA	IPA	tZR
T1	11.99±0.04c	9.34±0.18a	1.71±0.07a	8.29±0.12a	1.17±0.17b	5.05±0.23b	2.95±0.1c	-0.55±0.35b	4.5±0.05a	3.35±0.27bc	5.19±0.03a
T2	12.01±0.03c	9.23±0.08a	1.03±0.2c	8.28±0.12a	1±0.22bc	4.93±0.12b	2.97±0.11c	0.04±0.06a	4.37±0.1b	2.53±0.23d	3.76±0.11d
T3	12.8±0.05a	9.34±0.04a	1.61±0.14ab	8.32±0.05a	0.71±0.14c	5.59±0.03a	3.58±0.09b	0.05±0.1a	4.3±0.04b	3.45±0.11ab	3.93±0.06c
T4	12.53±0.11b	9.33±0.11a	1.46±0.23ab	8.31±0.13a	1.97±0.15a	4.88±0.08bc	3.92±0.03a	0.21±0.03a	4.48±0.05a	3.11±0.05c	3.82±0.12cd
T5	12.49±0.06b	8.79±0.08b	1.38±0.11b	8.34±0.05a	0.89±0.2bc	4.66±0.09c	2.9±0.06c	0.06±0.09a	4.33±0.02b	3.75±0.06a	4.95±0.1b
Treatment Group	MT	SL	SA	ICA	JA	H2-JA	ABA	GA7	GA1	Me-SA	3-IPA	DF
T1	-1.75±0.28a	5.94±0.16c	7.27±0.06b	5.31±0.03bc	8.29±0.17c	-0.35±0.11a	9.12±0.02a	3.53±0.12a	4.38±0.08ab	15.11±0.04b	5.81±0.16c	8.03±0.1b
T2	-1.66±0.26a	6.04±0.08c	6.91±0.08c	5.87±0.04a	8.42±0.08c	-0.29±0.01a	8.9±0.05b	3.2±0.1b	4.37±0.03ab	15.03±0.17b	7.76±0.14a	8.2±0.03b
T3	-1.55±0.19a	6.57±0.06b	6.87±0.04c	5.37±0.14b	8.77±0.06b	-0.47±0.47a	8.72±0.09c	3.23±0.05b	4.46±0.09a	15.33±0.1a	7.43±0.11b	8.86±0.09a
T4	-1.41±0.34a	6.79±0.11a	6.7±0.07d	5.88±0.07a	9.74±0.07a	-0.27±0.32a	9.04±0.07a	3.27±0.12b	4.39±0.02ab	15.15±0.05ab	5.58±0.07c	8.11±0.23b
T5	-1.73±0.29a	6.05±0.09c	7.47±0.03a	5.19±0.07c	7.08±0.08d	-0.34±0.11a	7.13±0.06d	3.11±0.04b	4.29±0.09b	15.07±0.06b	5.29±0.15d	8.15±0.14b
Table S2. Endogenous hormone contents under different ABA treatments. Values are presented as mean ± SD. Different lowercase letters within the same column indicate significant differences among treatments at P < 0.05 according to one-way ANOVA followed by Duncan’s multiple range test. ACC, 1-Aminocyclopropanecarboxylic acid; IAA, Indole-3-acetic acid; ME-IAA, Methyl indole-3-acetate; IBA, 3-Indo…
