# Supplementary material for: Concentration-Dependent Regulation of Ginger Growth and Quality by Abscisic Acid: Insights from Integrated Metabolomic and Transcriptomic Analyses
Source: Plants (Basel). 2026 Apr 16;15(8):1228. doi: 10.3390/plants15081228 (PMC13119435; doi:10.3390/plants15081228)
Supplement: Supplementary file 1 [file plants-15-01228-s001.zip › Table S3.xlsx]

## Sheet: T1_vs_T2.KEGG
#KEGG_n	101	KEGG_N	227
#Pathway	ko_ID	Diff_Metabolites_in_Pathway	All_metabolites_in_Pathway	Diff_Mtabolites_in_All_pathways	All_Metabolites_in_All_pathways	Metabolite_id	KEGG_Orthology
Glycerophospholipid metabolism	ko00564	2	5	101	227	POS_q297;POS_q261	C00670+C00588
Carotenoid biosynthesis	ko00906	2	3	101	227	POS_q50;POS_t109	C13456+C19798
Phenylpropanoid biosynthesis	ko00940	6	9	101	227	NEG_q75;NEG_q186;POS_q222;POS_t510;NEG_q68;NEG_q125	C02666+C00082+C00079+C16930+C00852+C01494
Valine, leucine and isoleucine degradation	ko00280	3	4	101	227	NEG_q199;POS_q227;POS_t1398	C02170+C00183+C00349
Neomycin, kanamycin and gentamicin biosynthesis	ko00524	3	12	101	227	NEG_t701;NEG_q31;NEG_q176	C21251+C21265+C00025
Butanoate metabolism	ko00650	2	4	101	227	NEG_q269;NEG_q176	C00042+C00025
Taurine and hypotaurine metabolism	ko00430	1	1	101	227	NEG_q176	C00025
Monoterpenoid biosynthesis	ko00902	1	2	101	227	NEG_t920	C11672
Sphingolipid metabolism	ko00600	1	2	101	227	POS_t774	C02934
Flavone and flavonol biosynthesis	ko00944	2	7	101	227	NEG_q161;NEG_q203	C05623+C10107
Propanoate metabolism	ko00640	2	3	101	227	NEG_q269;NEG_q199	C00042+C02170
Valine, leucine and isoleucine biosynthesis	ko00290	2	5	101	227	POS_q227;POS_q15	C00183+C04236
Ether lipid metabolism	ko00565	1	1	101	227	POS_q297	C00670
Glutathione metabolism	ko00480	2	3	101	227	POS_t365;NEG_q176	C03170+C00025
Cyanoamino acid metabolism	ko00460	5	10	101	227	NEG_q186;POS_q222;POS_q200;POS_q129;POS_q227	C00082+C00079+C00152+C01401+C00183
Phenylalanine, tyrosine and tryptophan biosynthesis	ko00400	5	6	101	227	NEG_q263;NEG_q114;NEG_q186;POS_q224;POS_q222	C00493+C00296+C00082+C00078+C00079
Alanine, aspartate and glutamate metabolism	ko00250	4	7	101	227	POS_q200;NEG_q269;NEG_q176;POS_q207	C00152+C00042+C00025+C00064
Betalain biosynthesis	ko00965	1	1	101	227	NEG_q186	C00082
Galactose metabolism	ko00052	4	14	101	227	NEG_q112;NEG_q128;NEG_t1033;NEG_q270	C05402+C00446+C05402+C00089
beta-Alanine metabolism	ko00410	1	4	101	227	POS_q208	C00135
Brassinosteroid biosynthesis	ko00905	1	1	101	227	POS_t903	C19873
Inositol phosphate metabolism	ko00562	1	3	101	227	NEG_q7	C01220
Porphyrin metabolism	ko00860	2	7	101	227	NEG_q176;POS_t640	C00025+C05798
Thiamine metabolism	ko00730	1	2	101	227	NEG_q186	C00082
Stilbenoid, diarylheptanoid and gingerol biosynthesis	ko00945	3	5	101	227	NEG_q84;NEG_q63;NEG_q68	C17742+C17743+C00852
Arachidonic acid metabolism	ko00590	2	2	101	227	NEG_t358;POS_t742	C14782+C14772
Lysine biosynthesis	ko00300	3	5	101	227	POS_q209;POS_q210;POS_q219	C00263+C00263+C00047
Citrate cycle (TCA cycle)	ko00020	2	4	101	227	NEG_q269;NEG_q298	C00042+C00417
Carbapenem biosynthesis	ko00332	1	3	101	227	NEG_q176	C00025
Pantothenate and CoA biosynthesis	ko00770	1	2	101	227	POS_q227	C00183
Lysine degradation	ko00310	3	4	101	227	POS_q219;NEG_q269;POS_t346	C00047+C00042+C03273
Sulfur metabolism	ko00920	3	6	101	227	POS_q210;POS_q209;NEG_q269	C00263+C00263+C00042
Biotin metabolism	ko00780	1	2	101	227	POS_q219	C00047
Ubiquinone and other terpenoid-quinone biosynthesis	ko00130	1	4	101	227	NEG_q186	C00082
Starch and sucrose metabolism	ko00500	4	9	101	227	NEG_q270;NEG_q157;NEG_q160;NEG_q191	C00089+C03323+C00252+C00208
Pyruvate metabolism	ko00620	1	2	101	227	NEG_q269	C00042
Cysteine and methionine metabolism	ko00270	5	11	101	227	POS_q170;POS_q210;POS_t63;POS_q209;POS_q5	C02356+C00263+C00019+C00263+C01234
Arginine and proline metabolism	ko00330	7	10	101	227	POS_t63;POS_q197;NEG_q176;POS_q293;NEG_t992;POS_q137;POS_t1416	C00019+C00062+C00025+C00213+C04281+C00763+C03771
Isoquinoline alkaloid biosynthesis	ko00950	2	4	101	227	NEG_t842;NEG_q186	C21586+C00082
Efferocytosis	ko04148	2	3	101	227	POS_q197;POS_t63	C00062+C00019
Ascorbate and aldarate metabolism	ko00053	1	6	101	227	NEG_q202	C00879
Folate biosynthesis	ko00790	1	1	101	227	NEG_t106	C06313
Monobactam biosynthesis	ko00261	5	9	101	227	POS_t1382;NEG_q186;POS_q197;POS_t1222;POS_t63	C20916+C00082+C00062+C20920+C00019
Plant hormone signal transduction	ko04075	1	2	101	227	NEG_q214	C18699
D-Amino acid metabolism	ko00470	11	19	101	227	NEG_q176;POS_q207;NEG_q245;POS_q219;POS_q222;POS_q197;POS_q136;POS_t1416;POS_q137;POS_q117;POS_q208	C00025+C00064+C02237+C00047+C00079+C00062+C02265+C03771+C00763+C00133+C00135
Oxidative phosphorylation	ko00190	1	2	101	227	NEG_q269	C00042
alpha-Linolenic acid metabolism	ko00592	4	5	101	227	NEG_t1012;POS_t146;NEG_q44;POS_t837	C16327+C04780+C16321+C16341
Zeatin biosynthesis	ko00908	3	6	101	227	NEG_t959;POS_t1253;POS_t63	C16443+C16448+C00019
Biosynthesis of various plant secondary metabolites	ko00999	8	14	101	227	NEG_q263;NEG_q261;POS_q224;POS_q222;NEG_q186;POS_t63;NEG_q260;NEG_q129	C00493+C20456+C00078+C00079+C00082+C00019+C18167+C01424
Indole alkaloid biosynthesis	ko00901	3	5	101	227	NEG_t13;POS_q224;POS_q305	C03309+C00078+C11635
Tropane, piperidine and pyridine alkaloid biosynthesis	ko00960	4	8	101	227	POS_q58;POS_q308;POS_q219;POS_q222	C10126+C01004+C00047+C00079
Arginine biosynthesis	ko00220	3	5	101	227	POS_q207;NEG_q176;POS_q197	C00064+C00025+C00062
Tyrosine metabolism	ko00350	3	9	101	227	POS_q32;NEG_q269;NEG_q186	C05595+C00042+C00082
Glycine, serine and threonine metabolism	ko00260	6	13	101	227	POS_q210;NEG_q170;POS_q224;POS_q249;POS_q209;POS_q293	C00263+C05519+C00078+C01026+C00263+C00213
C5-Branched dibasic acid metabolism	ko00660	3	6	101	227	NEG_q298;NEG_q176;NEG_t82	C00417+C00025+C21632
Glucosinolate biosynthesis	ko00966	5	7	101	227	POS_q227;NEG_t124;POS_q224;NEG_q186;POS_q222	C00183+C17222+C00078+C00082+C00079
Nicotinate and nicotinamide metabolism	ko00760	2	5	101	227	NEG_q269;NEG_q217	C00042+C05842
Tryptophan metabolism	ko00380	3	3	101	227	NEG_t149;POS_q224;POS_q41	C05642+C00078+C01249
Vitamin B6 metabolism	ko00750	2	3	101	227	POS_q275;POS_q207	C00534+C00064
Lipoic acid metabolism	ko00785	1	2	101	227	NEG_t969	C22161
Phenylalanine metabolism	ko00360	6	10	101	227	POS_q222;NEG_q186;POS_q143;NEG_q269;POS_q101;POS_q136	C00079+C00082+C02763+C00042+C11588+C02265
Histidine metabolism	ko00340	2	3	101	227	NEG_q176;POS_q208	C00025+C00135
Phosphatidylinositol signaling system	ko04070	1	2	101	227	NEG_q7	C01220
Flavonoid biosynthesis	ko00941	4	12	101	227	NEG_q273;NEG_q274;NEG_q68;NEG_q203	C01617+C01617+C00852+C10107
Pyrimidine metabolism	ko00240	6	7	101	227	NEG_q199;POS_q140;NEG_q287;NEG_q78;POS_q207;NEG_q290	C02170+C00365+C00299+C00055+C00064+C00105
Sulfur relay system	ko04122	1	2	101	227	POS_t63	C00019
Glyoxylate and dicarboxylate metabolism	ko00630	4	9	101	227	POS_q207;NEG_q269;NEG_q176;NEG_q298	C00064+C00042+C00025+C00417
Aminoacyl-tRNA biosynthesis	ko00970	10	15	101	227	POS_q224;NEG_q186;POS_q222;NEG_q176;POS_q197;POS_q219;POS_q208;POS_q207;POS_q200;POS_q227	C00078+C00082+C00079+C00025+C00062+C00047+C00135+C00064+C00152+C00183
Nitrogen metabolism	ko00910	2	2	101	227	POS_q207;NEG_q176	C00064+C00025
Biosynthesis of various alkaloids	ko00996	5	8	101	227	NEG_q125;NEG_q263;NEG_q295;POS_q222;POS_q224	C01494+C00493+C00755+C00079+C00078
Amino sugar and nucleotide sugar metabolism	ko00520	2	9	101	227	NEG_q128;POS_t562	C00446+C19972
Purine metabolism	ko00230	2	5	101	227	POS_q53;POS_q207	C00212+C00064
ABC transporters	ko02010	14	32	101	227	POS_q222;POS_q197;NEG_q230;POS_q219;POS_q208;NEG_q176;NEG_t1033;NEG_q270;NEG_q112;POS_q53;NEG_q287;NEG_q191;POS_q227;POS_q207	C00079+C00062+C01606+C00047+C00135+C00025+C05402+C00089+C05402+C00212+C00299+C00208+C00183+C00064

## Sheet: T1_vs_T3.KEGG
#KEGG_n	104	KEGG_N	227
#Pathway	ko_ID	Diff_Metabolites_in_Pathway	All_metabolites_in_Pathway	Diff_Mtabolites_in_All_pathways	All_Metabolites_in_All_pathways	Metabolite_id	KEGG_Orthology
Glycolysis / Gluconeogenesis	ko00010	1	2	104	227	NEG_q54	C06186
Arginine biosynthesis	ko00220	2	5	104	227	NEG_q174;NEG_q176	C00049+C00025
Histidine metabolism	ko00340	3	3	104	227	NEG_q174;NEG_q176;POS_q208	C00049+C00025+C00135
Phenylpropanoid biosynthesis	ko00940	5	9	104	227	NEG_q125;POS_t510;NEG_q75;NEG_q117;NEG_q186	C01494+C16930+C02666+C01494+C00082
Glutathione metabolism	ko00480	2	3	104	227	POS_t365;NEG_q176	C03170+C00025
ABC transporters	ko02010	17	32	104	227	NEG_q185;NEG_q176;NEG_q271;POS_q53;NEG_q191;NEG_t1033;NEG_q112;NEG_q230;NEG_q174;POS_q230;NEG_q287;POS_q219;POS_q227;NEG_q183;NEG_q270;NEG_q110;POS_q208	C00188+C00025+C00059+C00212+C00208+C05402+C05402+C01606+C00049+C01835+C00299+C00047+C00183+C00065+C00089+C00159+C00135
Linoleic acid metabolism	ko00591	1	2	104	227	POS_q49	C14766
Fatty acid biosynthesis	ko00061	1	1	104	227	NEG_q189	C00383
Neomycin, kanamycin and gentamicin biosynthesis	ko00524	8	12	104	227	POS_t1372;NEG_q31;POS_t740;POS_t363;POS_t990;NEG_q176;NEG_t701;POS_t820	C21257+C21265+C00397+C01441+C17588+C00025+C21251+C17581
Isoquinoline alkaloid biosynthesis	ko00950	2	4	104	227	NEG_t842;NEG_q186	C21586+C00082
Valine, leucine and isoleucine biosynthesis	ko00290	2	5	104	227	NEG_q185;POS_q227	C00188+C00183
Biosynthesis of various alkaloids	ko00996	6	8	104	227	POS_q318;NEG_q117;NEG_q295;POS_q224;NEG_q125;NEG_q263	C10733+C01494+C00755+C00078+C01494+C00493
Ubiquinone and other terpenoid-quinone biosynthesis	ko00130	2	4	104	227	POS_q79;NEG_q186	C14152+C00082
Ascorbate and aldarate metabolism	ko00053	1	6	104	227	NEG_q202	C00879
Cysteine and methionine metabolism	ko00270	7	11	104	227	NEG_q183;POS_t63;NEG_q271;POS_q170;POS_q210;NEG_q218;NEG_q174	C00065+C00019+C00059+C02356+C00263+C00979+C00049
D-Amino acid metabolism	ko00470	9	19	104	227	POS_q219;NEG_q174;POS_q208;NEG_q183;NEG_q176;POS_t1416;POS_q136;NEG_q185;NEG_q226	C00047+C00049+C00135+C00065+C00025+C03771+C02265+C00188+C00166
Aminoacyl-tRNA biosynthesis	ko00970	10	15	104	227	NEG_q183;NEG_q186;POS_q208;NEG_q185;POS_q227;NEG_q176;NEG_q174;POS_q224;POS_q219;POS_q200	C00065+C00082+C00135+C00188+C00183+C00025+C00049+C00078+C00047+C00152
alpha-Linolenic acid metabolism	ko00592	3	5	104	227	POS_t146;NEG_q44;POS_t837	C04780+C16321+C16341
Lipoic acid metabolism	ko00785	1	2	104	227	NEG_t969	C22161
Efferocytosis	ko04148	1	3	104	227	POS_t63	C00019
Arachidonic acid metabolism	ko00590	2	2	104	227	NEG_t358;POS_t742	C14782+C14772
Monoterpenoid biosynthesis	ko00902	1	2	104	227	NEG_t920	C11672
Glycerophospholipid metabolism	ko00564	3	5	104	227	POS_q297;POS_q261;NEG_q183	C00670+C00588+C00065
Pyruvate metabolism	ko00620	2	2	104	227	NEG_q269;NEG_q265	C00042+C00149
Folate biosynthesis	ko00790	1	1	104	227	NEG_t106	C06313
Cyanoamino acid metabolism	ko00460	6	10	104	227	NEG_q174;POS_q200;NEG_q183;POS_q129;NEG_q186;POS_q227	C00049+C00152+C00065+C01401+C00082+C00183
Purine metabolism	ko00230	2	5	104	227	NEG_q271;POS_q53	C00059+C00212
Carbapenem biosynthesis	ko00332	2	3	104	227	POS_t1157;NEG_q176	C01165+C00025
Lysine degradation	ko00310	3	4	104	227	POS_t346;POS_q219;NEG_q269	C03273+C00047+C00042
Thiamine metabolism	ko00730	1	2	104	227	NEG_q186	C00082
C5-Branched dibasic acid metabolism	ko00660	2	6	104	227	NEG_q176;NEG_t82	C00025+C21632
Pyrimidine metabolism	ko00240	4	7	104	227	NEG_q287;NEG_q189;NEG_q199;NEG_q290	C00299+C00383+C02170+C00105
Propanoate metabolism	ko00640	2	3	104	227	NEG_q199;NEG_q269	C02170+C00042
Ether lipid metabolism	ko00565	1	1	104	227	POS_q297	C00670
Sulfur metabolism	ko00920	5	6	104	227	NEG_q183;NEG_q218;NEG_q271;NEG_q269;POS_q210	C00065+C00979+C00059+C00042+C00263
Citrate cycle (TCA cycle)	ko00020	2	4	104	227	NEG_q265;NEG_q269	C00149+C00042
Oxidative phosphorylation	ko00190	1	2	104	227	NEG_q269	C00042
Glucosinolate biosynthesis	ko00966	4	7	104	227	POS_q224;NEG_t258;POS_q227;NEG_q186	C00078+C17221+C00183+C00082
Biosynthesis of various plant secondary metabolites	ko00999	5	14	104	227	POS_t63;NEG_q186;POS_q224;NEG_q174;NEG_q263	C00019+C00082+C00078+C00049+C00493
Butanoate metabolism	ko00650	3	4	104	227	NEG_q176;POS_q330;NEG_q269	C00025+C00334+C00042
Phenylalanine metabolism	ko00360	6	10	104	227	NEG_q206;NEG_q269;NEG_q186;NEG_q226;NEG_q36;POS_q136	C03519+C00042+C00082+C00166+C00642+C02265
Betalain biosynthesis	ko00965	1	1	104	227	NEG_q186	C00082
Flavone and flavonol biosynthesis	ko00944	1	7	104	227	NEG_q166	C12626
Phenylalanine, tyrosine and tryptophan biosynthesis	ko00400	5	6	104	227	POS_q224;NEG_q186;NEG_q263;NEG_q226;NEG_q114	C00078+C00082+C00493+C00166+C00296
Carbon fixation by Calvin cycle	ko00710	2	2	104	227	NEG_q174;NEG_q265	C00049+C00149
Valine, leucine and isoleucine degradation	ko00280	3	4	104	227	NEG_q199;POS_q227;POS_t1398	C02170+C00183+C00349
Nitrogen metabolism	ko00910	1	2	104	227	NEG_q176	C00025
Pantothenate and CoA biosynthesis	ko00770	2	2	104	227	NEG_q174;POS_q227	C00049+C00183
Tyrosine metabolism	ko00350	5	9	104	227	NEG_q252;NEG_q36;POS_q32;NEG_q186;NEG_q269	C01850+C00642+C05595+C00082+C00042
Fructose and mannose metabolism	ko00051	1	4	104	227	NEG_q110	C00159
Carotenoid biosynthesis	ko00906	2	3	104	227	POS_q50;POS_t109	C13456+C19798
Monobactam biosynthesis	ko00261	8	9	104	227	NEG_q174;POS_t1382;NEG_q271;NEG_q183;POS_t63;NEG_q185;NEG_q186;POS_t1222	C00049+C20916+C00059+C00065+C00019+C00188+C00082+C20920
Tryptophan metabolism	ko00380	2	3	104	227	POS_q224;NEG_t149	C00078+C05642
Brassinosteroid biosynthesis	ko00905	1	1	104	227	POS_t903	C19873
Amino sugar and nucleotide sugar metabolism	ko00520	3	9	104	227	NEG_q128;NEG_q110;POS_t562	C00446+C00159+C19972
Taurine and hypotaurine metabolism	ko00430	1	1	104	227	NEG_q176	C00025
Sulfur relay system	ko04122	2	2	104	227	POS_t63;NEG_q218	C00019+C00979
Riboflavin metabolism	ko00740	1	1	104	227	NEG_t1034	C01352
Lysine biosynthesis	ko00300	3	5	104	227	POS_q210;POS_q219;NEG_q174	C00263+C00047+C00049
Galactose metabolism	ko00052	5	14	104	227	NEG_t1033;NEG_q112;NEG_q270;NEG_q110;NEG_q128	C05402+C05402+C00089+C00159+C00446
Plant hormone signal transduction	ko04075	1	2	104	227	NEG_q214	C18699
Tropane, piperidine and pyridine alkaloid biosynthesis	ko00960	3	8	104	227	POS_q219;POS_q308;NEG_q226	C00047+C01004+C00166
Vitamin B6 metabolism	ko00750	1	3	104	227	NEG_q37	C00847
Flavonoid biosynthesis	ko00941	3	12	104	227	NEG_q274;NEG_q120;NEG_q273	C01617+C09727+C01617
Nicotinate and nicotinamide metabolism	ko00760	4	5	104	227	NEG_q217;NEG_q269;NEG_q174;POS_q330	C05842+C00042+C00049+C00334
Indole alkaloid biosynthesis	ko00901	4	5	104	227	POS_q305;POS_q300;NEG_t13;POS_q224	C11635+C06522+C03309+C00078
Alanine, aspartate and glutamate metabolism	ko00250	5	7	104	227	POS_q200;NEG_q269;POS_q330;NEG_q176;NEG_q174	C00152+C00042+C00334+C00025+C00049
Starch and sucrose metabolism	ko00500	5	9	104	227	NEG_q160;NEG_t65;NEG_q270;NEG_q191;NEG_q157	C00252+C00372+C00089+C00208+C03323
Zeatin biosynthesis	ko00908	2	6	104	227	NEG_q218;POS_t63	C00979+C00019
Arginine and proline metabolism	ko00330	5	10	104	227	POS_t1157;NEG_q176;POS_t1416;POS_t63;POS_q330	C01165+C00025+C03771+C00019+C00334
Stilbenoid, diarylheptanoid and gingerol biosynthesis	ko00945	2	5	104	227	NEG_q63;NEG_q84	C17743+C17742
Sphingolipid metabolism	ko00600	2	2	104	227	POS_t774;NEG_q183	C02934+C00065
Biotin metabolism	ko00780	1	2	104	227	POS_q219	C00047
Porphyrin metabolism	ko00860	3	7	104	227	NEG_q176;NEG_q185;POS_t640	C00025+C00188+C05798
beta-Alanine metabolism	ko00410	4	4	104	227	POS_q208;NEG_q189;POS_q330;NEG_q174	C00135+C00383+C00334+C00049
Glycine, serine and threonine metabolism	ko00260	8	13	104	227	NEG_q183;POS_q249;NEG_q185;POS_q224;POS_t1360;NEG_q174;NEG_q170;POS_q210	C00065+C01026+C00188+C00078+C06231+C00049+C05519+C00263
Glyoxylate and dicarboxylate metabolism	ko00630	4	9	104	227	NEG_q269;NEG_q176;NEG_q265;NEG_q183	C00042+C00025+C00149+C00065

## Sheet: T1_vs_T4.KEGG
#KEGG_n	104	KEGG_N	227
#Pathway	ko_ID	Diff_Metabolites_in_Pathway	All_metabolites_in_Pathway	Diff_Mtabolites_in_All_pathways	All_Metabolites_in_All_pathways	Metabolite_id	KEGG_Orthology
Efferocytosis	ko04148	1	3	104	227	POS_q197	C00062
Nitrogen metabolism	ko00910	1	2	104	227	POS_q207	C00064
Valine, leucine and isoleucine biosynthesis	ko00290	2	5	104	227	POS_q227;NEG_q70	C00183+C02226
Oxidative phosphorylation	ko00190	1	2	104	227	NEG_q269	C00042
Carotenoid biosynthesis	ko00906	1	3	104	227	POS_t109	C19798
Alanine, aspartate and glutamate metabolism	ko00250	5	7	104	227	NEG_q174;POS_q200;POS_q330;NEG_q269;POS_q207	C00049+C00152+C00334+C00042+C00064
Porphyrin metabolism	ko00860	1	7	104	227	POS_q270	C00032
Citrate cycle (TCA cycle)	ko00020	2	4	104	227	NEG_q265;NEG_q269	C00149+C00042
Nicotinate and nicotinamide metabolism	ko00760	3	5	104	227	NEG_q174;POS_q330;NEG_q269	C00049+C00334+C00042
Cysteine and methionine metabolism	ko00270	7	11	104	227	POS_q170;NEG_q174;NEG_q271;POS_q40;POS_q5;NEG_q218;POS_q210	C02356+C00049+C00059+C00170+C01234+C00979+C00263
Aminoacyl-tRNA biosynthesis	ko00970	9	15	104	227	NEG_q174;POS_q219;POS_q207;POS_q208;POS_q227;POS_q200;POS_q197;NEG_q186;POS_q222	C00049+C00047+C00064+C00135+C00183+C00152+C00062+C00082+C00079
Lysine biosynthesis	ko00300	3	5	104	227	POS_q210;POS_q219;NEG_q174	C00263+C00047+C00049
Lipoic acid metabolism	ko00785	1	2	104	227	NEG_t969	C22161
D-Amino acid metabolism	ko00470	10	19	104	227	NEG_q226;POS_q222;POS_q117;POS_q137;POS_q219;POS_q197;POS_q136;NEG_q174;POS_q207;POS_q208	C00166+C00079+C00133+C00763+C00047+C00062+C02265+C00049+C00064+C00135
Pyruvate metabolism	ko00620	2	2	104	227	NEG_q269;NEG_q265	C00042+C00149
Purine metabolism	ko00230	3	5	104	227	NEG_q271;POS_q53;POS_q207	C00059+C00212+C00064
Lysine degradation	ko00310	3	4	104	227	POS_t346;POS_q219;NEG_q269	C03273+C00047+C00042
Carbon fixation by Calvin cycle	ko00710	2	2	104	227	NEG_q174;NEG_q265	C00049+C00149
Glycerophospholipid metabolism	ko00564	1	5	104	227	POS_q297	C00670
Brassinosteroid biosynthesis	ko00905	1	1	104	227	POS_t903	C19873
Biosynthesis of various alkaloids	ko00996	5	8	104	227	POS_q222;POS_q318;NEG_q263;NEG_q125;NEG_q295	C00079+C10733+C00493+C01494+C00755
beta-Alanine metabolism	ko00410	3	4	104	227	POS_q330;NEG_q174;POS_q208	C00334+C00049+C00135
Arginine biosynthesis	ko00220	3	5	104	227	POS_q207;POS_q197;NEG_q174	C00064+C00062+C00049
Histidine metabolism	ko00340	2	3	104	227	NEG_q174;POS_q208	C00049+C00135
Glycolysis / Gluconeogenesis	ko00010	1	2	104	227	NEG_q54	C06186
Phenylalanine metabolism	ko00360	6	10	104	227	NEG_q269;POS_q222;NEG_q186;NEG_q206;NEG_q226;POS_q136	C00042+C00079+C00082+C03519+C00166+C02265
Tropane, piperidine and pyridine alkaloid biosynthesis	ko00960	6	8	104	227	NEG_q226;POS_q222;POS_q308;POS_q219;POS_q58;POS_q314	C00166+C00079+C01004+C00047+C10126+C12452
Monobactam biosynthesis	ko00261	6	9	104	227	POS_t1222;NEG_q174;NEG_q186;POS_t1382;NEG_q271;POS_q197	C20920+C00049+C00082+C20916+C00059+C00062
Folate biosynthesis	ko00790	1	1	104	227	NEG_t106	C06313
Tyrosine metabolism	ko00350	4	9	104	227	POS_q32;NEG_q186;NEG_q252;NEG_q269	C05595+C00082+C01850+C00042
Isoquinoline alkaloid biosynthesis	ko00950	2	4	104	227	NEG_q186;NEG_t842	C00082+C21586
Neomycin, kanamycin and gentamicin biosynthesis	ko00524	5	12	104	227	POS_t740;POS_t1372;POS_t820;POS_t363;NEG_q31	C00397+C21257+C17581+C01441+C21265
Ether lipid metabolism	ko00565	1	1	104	227	POS_q297	C00670
Ubiquinone and other terpenoid-quinone biosynthesis	ko00130	1	4	104	227	NEG_q186	C00082
Thiamine metabolism	ko00730	1	2	104	227	NEG_q186	C00082
Glycine, serine and threonine metabolism	ko00260	6	13	104	227	POS_q77;NEG_q174;POS_q293;POS_t1360;POS_q249;POS_q210	C00719+C00049+C00213+C06231+C01026+C00263
Galactose metabolism	ko00052	3	14	104	227	NEG_q112;NEG_q128;NEG_t1033	C05402+C00446+C05402
Vitamin B6 metabolism	ko00750	3	3	104	227	NEG_q37;POS_q207;POS_q275	C00847+C00064+C00534
Sphingolipid metabolism	ko00600	1	2	104	227	POS_t774	C02934
Flavonoid biosynthesis	ko00941	1	12	104	227	NEG_q68	C00852
C5-Branched dibasic acid metabolism	ko00660	2	6	104	227	NEG_q70;NEG_t82	C02226+C21632
Stilbenoid, diarylheptanoid and gingerol biosynthesis	ko00945	3	5	104	227	NEG_q84;NEG_q63;NEG_q68	C17742+C17743+C00852
Ascorbate and aldarate metabolism	ko00053	1	6	104	227	NEG_q202	C00879
Amino sugar and nucleotide sugar metabolism	ko00520	2	9	104	227	NEG_q128;POS_t562	C00446+C19972
Sulfur relay system	ko04122	1	2	104	227	NEG_q218	C00979
Sulfur metabolism	ko00920	4	6	104	227	NEG_q271;NEG_q269;POS_q210;NEG_q218	C00059+C00042+C00263+C00979
Arachidonic acid metabolism	ko00590	1	2	104	227	NEG_t358	C14782
Flavone and flavonol biosynthesis	ko00944	2	7	104	227	NEG_q166;NEG_q161	C12626+C05623
Butanoate metabolism	ko00650	2	4	104	227	POS_q330;NEG_q269	C00334+C00042
Cyanoamino acid metabolism	ko00460	7	10	104	227	POS_q227;NEG_q174;POS_q222;POS_q194;NEG_q186;POS_q200;POS_q129	C00183+C00049+C00079+C01401+C00082+C00152+C01401
ABC transporters	ko02010	16	32	104	227	POS_q227;NEG_q287;NEG_q191;POS_q207;POS_q208;NEG_q174;POS_q77;NEG_q271;NEG_q230;POS_q197;POS_q219;POS_q222;POS_q270;NEG_t1033;NEG_q112;POS_q53	C00183+C00299+C00208+C00064+C00135+C00049+C00719+C00059+C01606+C00062+C00047+C00079+C00032+C05402+C05402+C00212
Glyoxylate and dicarboxylate metabolism	ko00630	3	9	104	227	NEG_q265;NEG_q269;POS_q207	C00149+C00042+C00064
Riboflavin metabolism	ko00740	1	1	104	227	NEG_t1034	C01352
Biotin metabolism	ko00780	1	2	104	227	POS_q219	C00047
Biosynthesis of various plant secondary metabolites	ko00999	6	14	104	227	NEG_q186;POS_q222;NEG_q261;NEG_q263;NEG_t867;NEG_q174	C00082+C00079+C20456+C00493+C05839+C00049
Arginine and proline metabolism	ko00330	6	10	104	227	POS_q137;POS_q197;POS_t1157;POS_q330;POS_q293;NEG_t992	C00763+C00062+C01165+C00334+C00213+C04281
Phenylalanine, tyrosine and tryptophan biosynthesis	ko00400	5	6	104	227	POS_q222;NEG_q186;NEG_q114;NEG_q263;NEG_q226	C00079+C00082+C00296+C00493+C00166
Starch and sucrose metabolism	ko00500	4	9	104	227	NEG_q191;NEG_t65;NEG_q157;NEG_q160	C00208+C00372+C03323+C00252
Diterpenoid biosynthesis	ko00904	2	2	104	227	POS_t500;NEG_q66	C18015+C21818
Pyrimidine metabolism	ko00240	5	7	104	227	NEG_q287;NEG_q199;POS_q207;NEG_q78;NEG_q290	C00299+C02170+C00064+C00055+C00105
Monoterpenoid biosynthesis	ko00902	2	2	104	227	NEG_t920;POS_q61	C11672+C09769
Propanoate metabolism	ko00640	2	3	104	227	NEG_q199;NEG_q269	C02170+C00042
Valine, leucine and isoleucine degradation	ko00280	3	4	104	227	POS_t1398;NEG_q199;POS_q227	C00349+C02170+C00183
Glucosinolate biosynthesis	ko00966	3	7	104	227	POS_q227;NEG_q186;POS_q222	C00183+C00082+C00079
Pantothenate and CoA biosynthesis	ko00770	2	2	104	227	POS_q227;NEG_q174	C00183+C00049
Zeatin biosynthesis	ko00908	4	6	104	227	NEG_t959;POS_t1253;POS_q40;NEG_q218	C16443+C16448+C00170+C00979
Indole alkaloid biosynthesis	ko00901	3	5	104	227	POS_q300;NEG_t13;POS_q305	C06522+C03309+C11635
Carbapenem biosynthesis	ko00332	1	3	104	227	POS_t1157	C01165
Tryptophan metabolism	ko00380	2	3	104	227	POS_q41;NEG_t149	C01249+C05642
Plant hormone signal transduction	ko04075	1	2	104	227	NEG_q214	C18699
Betalain biosynthesis	ko00965	1	1	104	227	NEG_q186	C00082
alpha-Linolenic acid metabolism	ko00592	3	5	104	227	POS_t146;POS_t837;NEG_q44	C04780+C16341+C16321
Phenylpropanoid biosynthesis	ko00940	6	9	104	227	POS_t510;NEG_q186;NEG_q75;NEG_q68;POS_q222;NEG_q125	C16930+C00082+C02666+C00852+C00079+C01494

## Sheet: T1_vs_T5.KEGG
#KEGG_n	114	KEGG_N	227
#Pathway	ko_ID	Diff_Metabolites_in_Pathway	All_metabolites_in_Pathway	Diff_Mtabolites_in_All_pathways	All_Metabolites_in_All_pathways	Metabolite_id	KEGG_Orthology
Riboflavin metabolism	ko00740	1	1	114	227	NEG_t1034	C01352
Isoquinoline alkaloid biosynthesis	ko00950	2	4	114	227	NEG_q186;NEG_t842	C00082+C21586
Efferocytosis	ko04148	2	3	114	227	POS_q197;POS_t63	C00062+C00019
Nicotinate and nicotinamide metabolism	ko00760	3	5	114	227	NEG_q174;NEG_q217;POS_q330	C00049+C05842+C00334
Tropane, piperidine and pyridine alkaloid biosynthesis	ko00960	6	8	114	227	NEG_q226;POS_q219;POS_q308;POS_q314;POS_q222;POS_q58	C00166+C00047+C01004+C12452+C00079+C10126
Nitrogen metabolism	ko00910	2	2	114	227	NEG_q176;POS_q207	C00025+C00064
Thiamine metabolism	ko00730	1	2	114	227	NEG_q186	C00082
Stilbenoid, diarylheptanoid and gingerol biosynthesis	ko00945	4	5	114	227	NEG_q62;NEG_q63;NEG_q68;NEG_q84	C17743+C17743+C00852+C17742
Porphyrin metabolism	ko00860	3	7	114	227	NEG_q176;POS_q243;POS_t640	C00025+C05775+C05798
Biotin metabolism	ko00780	1	2	114	227	POS_q219	C00047
Monoterpenoid biosynthesis	ko00902	1	2	114	227	POS_q61	C09769
Biosynthesis of unsaturated fatty acids	ko01040	1	2	114	227	NEG_t515	C16513
Amino sugar and nucleotide sugar metabolism	ko00520	2	9	114	227	POS_t562;NEG_q128	C19972+C00446
Biosynthesis of various alkaloids	ko00996	4	8	114	227	POS_q318;POS_q224;POS_q222;NEG_q263	C10733+C00078+C00079+C00493
Ether lipid metabolism	ko00565	1	1	114	227	POS_q297	C00670
Sulfur metabolism	ko00920	1	6	114	227	POS_q210	C00263
Arachidonic acid metabolism	ko00590	2	2	114	227	NEG_t358;POS_t742	C14782+C14772
Histidine metabolism	ko00340	2	3	114	227	NEG_q174;NEG_q176	C00049+C00025
Carotenoid biosynthesis	ko00906	3	3	114	227	NEG_q45;POS_q50;POS_t109	C06082+C13456+C19798
Flavone and flavonol biosynthesis	ko00944	4	7	114	227	NEG_q166;NEG_q203;POS_q67;NEG_q161	C12626+C10107+C04444+C05623
Glyoxylate and dicarboxylate metabolism	ko00630	4	9	114	227	NEG_q298;POS_q207;NEG_q265;NEG_q176	C00417+C00064+C00149+C00025
Sulfur relay system	ko04122	1	2	114	227	POS_t63	C00019
ABC transporters	ko02010	13	32	114	227	POS_q77;POS_q192;POS_q222;POS_q207;POS_q219;POS_q227;NEG_q174;NEG_q176;POS_q223;NEG_t1033;NEG_q230;POS_q197;NEG_q287	C00719+C00243+C00079+C00064+C00047+C00183+C00049+C00025+C00148+C05402+C01606+C00062+C00299
Phenylpropanoid biosynthesis	ko00940	5	9	114	227	POS_t510;NEG_q75;NEG_q68;POS_q222;NEG_q186	C16930+C02666+C00852+C00079+C00082
Folate biosynthesis	ko00790	1	1	114	227	NEG_t106	C06313
alpha-Linolenic acid metabolism	ko00592	5	5	114	227	POS_t837;POS_q21;NEG_t1012;POS_t146;NEG_q44	C16341+C16323+C16327+C04780+C16321
Biosynthesis of various plant secondary metabolites	ko00999	8	14	114	227	NEG_t867;NEG_q174;NEG_q260;POS_q224;POS_q222;POS_t63;NEG_q263;NEG_q186	C05839+C00049+C18167+C00078+C00079+C00019+C00493+C00082
Diterpenoid biosynthesis	ko00904	1	2	114	227	NEG_q66	C21818
Cysteine and methionine metabolism	ko00270	6	11	114	227	POS_t63;POS_q40;POS_q170;POS_q5;POS_q210;NEG_q174	C00019+C00170+C02356+C01234+C00263+C00049
Monobactam biosynthesis	ko00261	6	9	114	227	POS_t1222;NEG_q174;POS_q197;POS_t1382;NEG_q186;POS_t63	C20920+C00049+C00062+C20916+C00082+C00019
Tyrosine metabolism	ko00350	3	9	114	227	NEG_q36;NEG_q252;NEG_q186	C00642+C01850+C00082
Carbapenem biosynthesis	ko00332	3	3	114	227	POS_t1157;NEG_q176;POS_q223	C01165+C00025+C00148
Neomycin, kanamycin and gentamicin biosynthesis	ko00524	7	12	114	227	POS_t1372;NEG_t701;POS_t276;POS_t990;NEG_t288;POS_t740;NEG_q176	C21257+C21251+C20699+C17588+C00825+C00397+C00025
Valine, leucine and isoleucine degradation	ko00280	3	4	114	227	POS_q227;POS_t1398;NEG_q199	C00183+C00349+C02170
Aminoacyl-tRNA biosynthesis	ko00970	11	15	114	227	NEG_q176;NEG_q174;POS_q223;POS_q197;POS_q227;POS_q219;POS_q224;POS_q207;POS_q222;NEG_q186;POS_q200	C00025+C00049+C00148+C00062+C00183+C00047+C00078+C00064+C00079+C00082+C00152
Lipoic acid metabolism	ko00785	1	2	114	227	NEG_t969	C22161
Tryptophan metabolism	ko00380	3	3	114	227	POS_q224;POS_q41;NEG_t149	C00078+C01249+C05642
C5-Branched dibasic acid metabolism	ko00660	4	6	114	227	NEG_q70;NEG_q176;NEG_t82;NEG_q298	C02226+C00025+C21632+C00417
Citrate cycle (TCA cycle)	ko00020	2	4	114	227	NEG_q265;NEG_q298	C00149+C00417
Propanoate metabolism	ko00640	1	3	114	227	NEG_q199	C02170
Alanine, aspartate and glutamate metabolism	ko00250	6	7	114	227	POS_q200;NEG_q57;POS_q330;POS_q207;NEG_q176;NEG_q174	C00152+C00402+C00334+C00064+C00025+C00049
Arginine and proline metabolism	ko00330	8	10	114	227	POS_t1157;POS_q223;NEG_q176;POS_q330;POS_q197;POS_t63;POS_q293;POS_q137	C01165+C00148+C00025+C00334+C00062+C00019+C00213+C00763
Phenylalanine metabolism	ko00360	7	10	114	227	POS_q222;POS_q143;NEG_q186;NEG_q206;NEG_q226;NEG_q21;NEG_q36	C00079+C02763+C00082+C03519+C00166+C00601+C00642
Zeatin biosynthesis	ko00908	3	6	114	227	POS_t63;POS_t1253;POS_q40	C00019+C16448+C00170
Lysine biosynthesis	ko00300	3	5	114	227	POS_q219;NEG_q174;POS_q210	C00047+C00049+C00263
Indole alkaloid biosynthesis	ko00901	1	5	114	227	POS_q224	C00078
Glycerophospholipid metabolism	ko00564	2	5	114	227	POS_q297;POS_q261	C00670+C00588
Galactose metabolism	ko00052	3	14	114	227	POS_q192;NEG_t1033;NEG_q128	C00243+C05402+C00446
Cyanoamino acid metabolism	ko00460	7	10	114	227	POS_q200;NEG_q186;POS_q129;POS_q222;POS_q194;POS_q227;NEG_q174	C00152+C00082+C01401+C00079+C01401+C00183+C00049
Purine metabolism	ko00230	1	5	114	227	POS_q207	C00064
Plant hormone signal transduction	ko04075	2	2	114	227	NEG_q45;NEG_q214	C06082+C18699
Glucosinolate biosynthesis	ko00966	5	7	114	227	POS_q224;NEG_q186;POS_q227;NEG_t124;POS_q222	C00078+C00082+C00183+C17222+C00079
D-Amino acid metabolism	ko00470	11	19	114	227	POS_q207;POS_q222;POS_q117;POS_q223;NEG_q226;POS_q137;NEG_q57;NEG_q174;NEG_q176;POS_q197;POS_q219	C00064+C00079+C00133+C00148+C00166+C00763+C00402+C00049+C00025+C00062+C00047
Arginine biosynthesis	ko00220	4	5	114	227	POS_q197;POS_q207;NEG_q174;NEG_q176	C00062+C00064+C00049+C00025
Starch and sucrose metabolism	ko00500	1	9	114	227	NEG_q157	C03323
Taurine and hypotaurine metabolism	ko00430	1	1	114	227	NEG_q176	C00025
Ubiquinone and other terpenoid-quinone biosynthesis	ko00130	1	4	114	227	NEG_q186	C00082
Vitamin B6 metabolism	ko00750	2	3	114	227	POS_q275;POS_q207	C00534+C00064
Carbon fixation by Calvin cycle	ko00710	2	2	114	227	NEG_q174;NEG_q265	C00049+C00149
Glutathione metabolism	ko00480	2	3	114	227	NEG_q176;POS_t365	C00025+C03170
Pyruvate metabolism	ko00620	1	2	114	227	NEG_q265	C00149
Brassinosteroid biosynthesis	ko00905	1	1	114	227	POS_t903	C19873
Fatty acid biosynthesis	ko00061	1	1	114	227	NEG_q189	C00383
Sphingolipid metabolism	ko00600	1	2	114	227	POS_t774	C02934
Pantothenate and CoA biosynthesis	ko00770	2	2	114	227	NEG_q174;POS_q227	C00049+C00183
Lysine degradation	ko00310	1	4	114	227	POS_q219	C00047
Pyrimidine metabolism	ko00240	6	7	114	227	POS_q207;NEG_q287;POS_q140;NEG_q290;NEG_q189;NEG_q199	C00064+C00299+C00365+C00105+C00383+C02170
Glycine, serine and threonine metabolism	ko00260	7	13	114	227	POS_q293;POS_t1360;POS_q249;POS_q224;POS_q77;POS_q210;NEG_q174	C00213+C06231+C01026+C00078+C00719+C00263+C00049
Butanoate metabolism	ko00650	2	4	114	227	NEG_q176;POS_q330	C00025+C00334
Betalain biosynthesis	ko00965	1	1	114	227	NEG_q186	C00082
Valine, leucine and isoleucine biosynthesis	ko00290	3	5	114	227	NEG_q70;POS_q15;POS_q227	C02226+C04236+C00183
beta-Alanine metabolism	ko00410	3	4	114	227	POS_q330;NEG_q174;NEG_q189	C00334+C00049+C00383
Flavonoid biosynthesis	ko00941	9	12	114	227	NEG_q273;NEG_q68;NEG_q146;NEG_q274;NEG_q101;NEG_q149;NEG_q203;NEG_q120;NEG_q123	C01617+C00852+C01709+C01617+C02906+C09756+C10107+C09727+C05631
Phenylalanine, tyrosine and tryptophan biosynthesis	ko00400	6	6	114	227	NEG_q226;POS_q224;NEG_q114;NEG_q186;NEG_q263;POS_q222	C00166+C00078+C00296+C00082+C00493+C00079
