# Supplementary material for: Concentration-Dependent Regulation of Ginger Growth and Quality by Abscisic Acid: Insights from Integrated Metabolomic and Transcriptomic Analyses
Source: Plants (Basel). 2026 Apr 16;15(8):1228. doi: 10.3390/plants15081228 (PMC13119435; doi:10.3390/plants15081228)
Supplement: Supplementary file 1 [file plants-15-01228-s001.zip › Table S4.xlsx]

## Sheet: Sheet1
#SampleID	ReadSum	BaseSum	GC(%)	N(%)	Q20(%)	Q30(%)
T1-1	29758674	8823256821	48.37	0	99.79	98.62
T1-2	22382403	6624996479	48.56	0	99.8	98.67
T1-3	24606153	7308665282	48.36	0	99.71	98.13
T2-1	25770843	7670426206	47.67	0	99.81	98.68
T2-2	24396156	7256447022	47.87	0	99.79	98.61
T2-3	25766244	7650680816	47.53	0	99.79	98.57
T3-1	28561574	8489390165	48.21	0	99.77	98.56
T3-2	26309022	7819811981	48.03	0	99.79	98.64
T3-3	23862693	7101018902	48.26	0	99.8	98.71
T4-1	20351140	6007454495	48.11	0	99.62	97.32
T4-2	22703514	6732206194	48.12	0	99.79	98.64
T4-3	29439922	8738346771	48.03	0	99.81	98.7
T5-1	24853694	7384494900	47.7	0	99.79	98.6
T5-2	24962856	7421693830	47.87	0	99.79	98.54
T5-3	25353305	7534142266	47.95	0	99.8	98.65
