# Supplementary material for: Concentration-Dependent Regulation of Ginger Growth and Quality by Abscisic Acid: Insights from Integrated Metabolomic and Transcriptomic Analyses
Source: Plants (Basel). 2026 Apr 16;15(8):1228. doi: 10.3390/plants15081228 (PMC13119435; doi:10.3390/plants15081228)
Supplement: Supplementary file 1 [file plants-15-01228-s001.zip › Table S5.xlsx]

## Sheet: Sheet1
Sample	Total Reads	Mapped Reads	Uniq Mapped Reads	Multiple Map Reads	Reads Map to '+'	Reads Map to '-'
T1-1	59517348	55,293,382 (92.90%)	52,710,255 (88.56%)	2,583,127 (4.34%)	30,039,411 (50.47%)	30,157,367 (50.67%)
T1-2	44764806	41,143,378 (91.91%)	38,990,221 (87.10%)	2,153,157 (4.81%)	22,748,316 (50.82%)	22,835,439 (51.01%)
T1-3	49212306	44,831,581 (91.10%)	41,909,093 (85.16%)	2,922,488 (5.94%)	25,654,435 (52.13%)	25,753,403 (52.33%)
T2-1	51541686	47,847,823 (92.83%)	45,810,015 (88.88%)	2,037,808 (3.95%)	25,780,499 (50.02%)	25,872,123 (50.20%)
T2-2	48792312	45,107,860 (92.45%)	43,176,821 (88.49%)	1,931,039 (3.96%)	24,334,985 (49.87%)	24,422,743 (50.05%)
T2-3	51532488	47,427,173 (92.03%)	45,492,359 (88.28%)	1,934,814 (3.75%)	25,416,557 (49.32%)	25,498,993 (49.48%)
T3-1	57123148	53,162,631 (93.07%)	51,181,683 (89.60%)	1,980,948 (3.47%)	28,327,036 (49.59%)	28,373,606 (49.67%)
T3-2	52618044	48,879,807 (92.90%)	47,091,392 (89.50%)	1,788,415 (3.40%)	26,001,247 (49.42%)	26,040,706 (49.49%)
T3-3	47725386	44,332,524 (92.89%)	42,367,329 (88.77%)	1,965,195 (4.12%)	24,149,630 (50.60%)	24,191,379 (50.69%)
T4-1	40702280	37,782,389 (92.83%)	36,167,514 (88.86%)	1,614,875 (3.97%)	20,339,748 (49.97%)	20,402,681 (50.13%)
T4-2	45407028	42,060,680 (92.63%)	39,840,359 (87.74%)	2,220,321 (4.89%)	23,321,860 (51.36%)	23,392,466 (51.52%)
T4-3	58879844	54,895,193 (93.23%)	52,571,760 (89.29%)	2,323,433 (3.95%)	29,466,202 (50.04%)	29,551,260 (50.19%)
T5-1	49707388	45,870,182 (92.28%)	43,244,992 (87.00%)	2,625,190 (5.28%)	25,677,355 (51.66%)	25,880,636 (52.07%)
T5-2	49925712	46,304,186 (92.75%)	43,885,017 (87.90%)	2,419,169 (4.85%)	25,538,054 (51.15%)	25,752,665 (51.58%)
T5-3	50706610	46,826,270 (92.35%)	44,222,791 (87.21%)	2,603,479 (5.13%)	26,044,516 (51.36%)	26,274,331 (51.82%)
