# Supplementary material for: Concentration-Dependent Regulation of Ginger Growth and Quality by Abscisic Acid: Insights from Integrated Metabolomic and Transcriptomic Analyses
Source: Plants (Basel). 2026 Apr 16;15(8):1228. doi: 10.3390/plants15081228 (PMC13119435; doi:10.3390/plants15081228)
Supplement: Supplementary file 1 [file plants-15-01228-s001.zip › Table S6.xlsx]

## Sheet: 4
Annotated databases	All Gene Number	New Gene Number
COG	10452	481
GO	30015	2665
KEGG	24106	1959
KOG	18808	1431
Pfam	30073	2248
Swiss-Prot	23678	2055
eggNOG	31348	2796
nr	36518	3600
