# Supplementary material for: Concentration-Dependent Regulation of Ginger Growth and Quality by Abscisic Acid: Insights from Integrated Metabolomic and Transcriptomic Analyses
Source: Plants (Basel). 2026 Apr 16;15(8):1228. doi: 10.3390/plants15081228 (PMC13119435; doi:10.3390/plants15081228)
Supplement: Supplementary file 1 [file plants-15-01228-s001.zip › Table S7.xlsx]

## Sheet: 5
DEG Set	DEG Number	up-regulated	down-regulated
T1_vs_T2	2616	696	1920
T1_vs_T3	4773	2330	2443
T1_vs_T4	2175	911	1264
T1_vs_T5	4048	1581	2467
