# Supplementary material for: Concentration-Dependent Regulation of Ginger Growth and Quality by Abscisic Acid: Insights from Integrated Metabolomic and Transcriptomic Analyses
Source: Plants (Basel). 2026 Apr 16;15(8):1228. doi: 10.3390/plants15081228 (PMC13119435; doi:10.3390/plants15081228)
Supplement: Supplementary file 1 [file plants-15-01228-s001.zip › Table S9.xlsx]

## Sheet: T1T2
		down	up
cellular component	intracellular	467	203
cellular component	protein-containing complex	73	23
cellular component	cellular anatomical entity	915	335
molecular function	binding	778	312
molecular function	catalytic activity	868	237
molecular function	transcription regulator activity	93	37
molecular function	transporter activity	93	32
molecular function	molecular function regulator	32	10
molecular function	structural molecule activity	4	6
molecular function	antioxidant activity	27	4
molecular function	molecular transducer activity	10	3
molecular function	translation regulator activity	3	2
molecular function	nutrient reservoir activity	9	0
molecular function	small molecule sensor activity	3	0
molecular function	molecular carrier activity	1	0
biological process	cellular process	723	264
biological process	metabolic process	744	218
biological process	biological regulation	336	126
biological process	response to stimulus	202	56
biological process	localization	143	49
biological process	developmental process	65	31
biological process	multicellular organismal process	47	25
biological process	signaling	73	23
biological process	reproduction	29	11
biological process	reproductive process	29	11
biological process	multi-organism process	28	11
biological process	interspecies interaction between organisms	24	8
biological process	detoxification	28	4
biological process	immune system process	8	2
biological process	growth	2	2
biological process	carbon utilization	2	1
biological process	locomotion	4	0
biological process	rhythmic process	4	0
biological process	intraspecies interaction between organisms	2	0
biological process	pigmentation	1	0

## Sheet: T1T3
#GO_classify1	GO_classify2	down	up
cellular component	cellular anatomical entity	1158	1135
cellular component	intracellular	538	608
cellular component	protein-containing complex	54	82
molecular function	binding	1023	982
molecular function	catalytic activity	1039	794
molecular function	transcription regulator activity	138	159
molecular function	transporter activity	109	156
molecular function	molecular function regulator	30	24
molecular function	antioxidant activity	29	21
molecular function	molecular transducer activity	13	21
molecular function	structural molecule activity	16	9
molecular function	translation regulator activity	3	4
molecular function	small molecule sensor activity	3	1
molecular function	nutrient reservoir activity	9	0
molecular function	molecular carrier activity	1	0
biological process	cellular process	914	805
biological process	metabolic process	886	692
biological process	biological regulation	398	416
biological process	localization	174	219
biological process	response to stimulus	244	213
biological process	developmental process	62	99
biological process	multicellular organismal process	51	88
biological process	signaling	112	78
biological process	reproduction	28	51
biological process	reproductive process	28	51
biological process	multi-organism process	34	36
biological process	detoxification	30	21
biological process	interspecies interaction between organisms	33	18
biological process	immune system process	16	11
biological process	growth	6	8
biological process	rhythmic process	2	6
biological process	behavior	0	3
biological process	carbon utilization	0	2
biological process	locomotion	0	2
biological process	intraspecies interaction between organisms	0	1

## Sheet: T1T4
#GO_classify1	GO_classify2	down	up
cellular component	intracellular	284	206
cellular component	virion	0	0
cellular component	protein-containing complex	36	19
cellular component	virion part	0	0
cellular component	cellular anatomical entity	614	480
molecular function	catalytic activity	527	368
molecular function	structural molecule activity	5	3
molecular function	transporter activity	64	72
molecular function	binding	505	422
molecular function	antioxidant activity	27	15
molecular function	protein tag	0	0
molecular function	protein folding chaperone	0	0
molecular function	translation regulator activity	0	2
molecular function	nutrient reservoir activity	2	2
molecular function	molecular transducer activity	5	6
molecular function	molecular function regulator	24	8
molecular function	molecular carrier activity	1	0
molecular function	transcription regulator activity	81	49
molecular function	small molecule sensor activity	1	0
biological process	reproduction	14	23
biological process	immune system process	6	2
biological process	behavior	0	2
biological process	metabolic process	433	317
biological process	cellular process	442	339
biological process	carbon utilization	0	0
biological process	nitrogen utilization	0	0
biological process	reproductive process	14	23
biological process	biological adhesion	0	0
biological process	signaling	53	21
biological process	multicellular organismal process	29	33
biological process	developmental process	38	34
biological process	growth	3	3
biological process	locomotion	2	0
biological process	pigmentation	0	0
biological process	interspecies interaction between organisms	18	8
biological process	rhythmic process	2	1
biological process	response to stimulus	131	68
biological process	localization	102	90
biological process	intraspecies interaction between organisms	1	0
biological process	multi-organism process	19	18
biological process	biological regulation	220	130
biological process	detoxification	27	15

## Sheet: T1T5
#GO_classify1	GO_classify2	down	up
biological process	cellular process	823	602
biological process	metabolic process	867	474
biological process	biological regulation	385	326
biological process	response to stimulus	221	169
biological process	localization	202	132
biological process	developmental process	61	75
biological process	multicellular organismal process	52	64
biological process	signaling	84	52
biological process	reproduction	33	35
biological process	reproductive process	33	35
biological process	multi-organism process	30	23
biological process	detoxification	25	17
biological process	interspecies interaction between organisms	22	15
biological process	immune system process	6	9
biological process	growth	6	8
biological process	rhythmic process	3	7
biological process	locomotion	3	2
biological process	biological adhesion	0	1
biological process	intraspecies interaction between organisms	1	1
cellular component	cellular anatomical entity	1128	826
cellular component	intracellular	575	454
cellular component	protein-containing complex	64	59
molecular function	binding	1032	752
molecular function	catalytic activity	1071	486
molecular function	transcription regulator activity	139	118
molecular function	transporter activity	127	91
molecular function	antioxidant activity	24	17
molecular function	molecular function regulator	35	12
molecular function	structural molecule activity	5	7
molecular function	molecular transducer activity	12	4
molecular function	translation regulator activity	6	3
molecular function	nutrient reservoir activity	6	1
molecular function	protein folding chaperone	1	0
molecular function	molecular carrier activity	1	0
molecular function	small molecule sensor activity	1	0
