# Supplementary material for: Concentration-Dependent Regulation of Ginger Growth and Quality by Abscisic Acid: Insights from Integrated Metabolomic and Transcriptomic Analyses
Source: Plants (Basel). 2026 Apr 16;15(8):1228. doi: 10.3390/plants15081228 (PMC13119435; doi:10.3390/plants15081228)
Supplement: Supplementary file 1 [file plants-15-01228-s001.zip › Table S10.xlsx]

## Sheet: T1_vs_T2_KEGG_pathway_enrich
KEGG_A_class	KEGG_B_class	ID	Pathway	GeneRatio	BgRatio	enrich_factor	pvalue	qvalue	geneID	gene_number	Contained
Metabolism	Metabolism of terpenoids and polyketides	ko00909	Sesquiterpenoid and triterpenoid biosynthesis	0.0254	0.0065	3.93	1.25042e-09	1.28991e-07	Maker00002821.gene;Maker00002948.gene;Maker00003066.gene;Maker00012874.gene;Maker00016840.gene;Maker00026431.gene;Maker00026474.gene;Maker00037521.gene;Maker00038603.gene;Maker00039083.gene;Maker00046437.gene;Maker00048067.gene;Maker00048068.gene;Maker00048071.gene;Maker00050126.gene;Maker00050129.gene;Maker00055474.gene;Maker00059237.gene;Maker00065421.gene;Maker00065466.gene;NewGene_4608;NewGen…	25	up&down
Metabolism	Lipid metabolism	ko00591	Linoleic acid metabolism	0.0102	0.0023	4.49	3.3577e-05	0.000920184	Maker00013818.gene;Maker00019157.gene;Maker00019166.gene;Maker00019195.gene;Maker00046219.gene;Maker00054252.gene;Maker00069127.gene;Maker00069480.gene;Maker00069556.gene;Maker00069884.gene	10	up&down
Metabolism	Glycan biosynthesis and metabolism	ko00515	Mannose type O-glycan biosynthesis	0.0112	0.0027	4.07	3.93617e-05	0.000920184	Maker00004756.gene;Maker00013333.gene;Maker00013401.gene;Maker00040373.gene;Maker00042577.gene;Maker00045034.gene;Maker00045337.gene;Maker00061573.gene;Maker00064399.gene;Maker00068815.gene;Maker00069207.gene	11	down
Metabolism	Biosynthesis of other secondary metabolites	ko00941	Flavonoid biosynthesis	0.0193	0.0071	2.72	4.90907e-05	0.000920184	Maker00000483.gene;Maker00005583.gene;Maker00010913.gene;Maker00013900.gene;Maker00022389.gene;Maker00022899.gene;Maker00022993.gene;Maker00025275.gene;Maker00028350.gene;Maker00036948.gene;Maker00038553.gene;Maker00039086.gene;Maker00039176.gene;Maker00039248.gene;Maker00052487.gene;Maker00055844.gene;Maker00071775.gene;Maker00075063.gene;NewGene_4466	19	up&down
Metabolism	Lipid metabolism	ko00073	Cutin, suberine and wax biosynthesis	0.0162	0.0054	3	5.28344e-05	0.000920184	Maker00013172.gene;Maker00016599.gene;Maker00022793.gene;Maker00031969.gene;Maker00037441.gene;Maker00038385.gene;Maker00038468.gene;Maker00046381.gene;Maker00058086.gene;Maker00058908.gene;Maker00068406.gene;Maker00069895.gene;Maker00072668.gene;NewGene_15795;NewGene_27;NewGene_8794	16	up&down
Metabolism	Biosynthesis of other secondary metabolites	ko00944	Flavone and flavonol biosynthesis	0.0091	0.0019	4.72	5.35209e-05	0.000920184	Maker00037156.gene;Maker00038553.gene;Maker00039086.gene;Maker00039176.gene;Maker00039248.gene;Maker00069352.gene;Maker00075063.gene;NewGene_1525;NewGene_4466	9	down
Metabolism	Biosynthesis of other secondary metabolites	ko00940	Phenylpropanoid biosynthesis	0.0477	0.0267	1.79	6.68501e-05	0.000985159	Maker00000483.gene;Maker00000631.gene;Maker00006054.gene;Maker00008120.gene;Maker00008291.gene;Maker00009403.gene;Maker00009624.gene;Maker00013088.gene;Maker00014343.gene;Maker00015029.gene;Maker00016042.gene;Maker00022389.gene;Maker00022993.gene;Maker00025275.gene;Maker00025342.gene;Maker00029032.gene;Maker00033484.gene;Maker00037791.gene;Maker00037820.gene;Maker00039168.gene;Maker00039924.gene;…	47	up&down
Metabolism	Metabolism of terpenoids and polyketides	ko00902	Monoterpenoid biosynthesis	0.0102	0.0025	4.06	9.10625e-05	0.00117423	Maker00008341.gene;Maker00008458.gene;Maker00008499.gene;Maker00008559.gene;Maker00008694.gene;Maker00013905.gene;Maker00023379.gene;Maker00023406.gene;Maker00023425.gene;Maker00023462.gene	10	down
Metabolism	Lipid metabolism	ko00592	alpha-Linolenic acid metabolism	0.0193	0.0075	2.57	0.000108305	0.00124139	Maker00005556.gene;Maker00008200.gene;Maker00010520.gene;Maker00011237.gene;Maker00011432.gene;Maker00013818.gene;Maker00019157.gene;Maker00019166.gene;Maker00019195.gene;Maker00020396.gene;Maker00022410.gene;Maker00025359.gene;Maker00045503.gene;Maker00046219.gene;Maker00054252.gene;Maker00069127.gene;Maker00072116.gene;Maker00078314.gene;NewGene_2271	19	up&down
Metabolism	Lipid metabolism	ko00062	Fatty acid elongation	0.0142	0.0048	2.98	0.000164861	0.00170067	Maker00001240.gene;Maker00008965.gene;Maker00009536.gene;Maker00009562.gene;Maker00011526.gene;Maker00015196.gene;Maker00020427.gene;Maker00022792.gene;Maker00033649.gene;Maker00037394.gene;Maker00038476.gene;Maker00053608.gene;Maker00061442.gene;Maker00077981.gene	14	up&down
Metabolism	Biosynthesis of other secondary metabolites	ko00945	Stilbenoid, diarylheptanoid and gingerol biosynthesis	0.0112	0.0034	3.29	0.000326507	0.00303357	Maker00000483.gene;Maker00004141.gene;Maker00022389.gene;Maker00022993.gene;Maker00025275.gene;Maker00028900.gene;Maker00052049.gene;Maker00052108.gene;Maker00052487.gene;NewGene_12488;NewGene_12489	11	down
Metabolism	Metabolism of cofactors and vitamins	ko00730	Thiamine metabolism	0.0132	0.0045	2.92	0.000352885	0.00303357	Maker00018385.gene;Maker00032204.gene;Maker00032226.gene;Maker00032279.gene;Maker00033365.gene;Maker00047039.gene;Maker00055105.gene;Maker00060555.gene;Maker00069545.gene;Maker00070750.gene;Maker00070792.gene;Maker00075050.gene;Maker00077599.gene	13	down
Metabolism	Metabolism of cofactors and vitamins	ko00130	Ubiquinone and other terpenoid-quinone biosynthesis	0.0152	0.0067	2.27	0.00208027	0.0163187	Maker00000483.gene;Maker00013800.gene;Maker00016042.gene;Maker00020346.gene;Maker00025275.gene;Maker00039859.gene;Maker00046855.gene;Maker00052487.gene;Maker00059127.gene;Maker00061032.gene;Maker00061490.gene;Maker00071032.gene;Maker00071211.gene;Maker00071659.gene;NewGene_6956	15	up&down
Metabolism	Energy metabolism	ko00910	Nitrogen metabolism	0.0112	0.0042	2.66	0.00221468	0.0163187	Maker00008964.gene;Maker00011340.gene;Maker00016561.gene;Maker00038470.gene;Maker00044285.gene;Maker00044476.gene;Maker00046906.gene;Maker00068896.gene;Maker00071185.gene;Maker00075625.gene;Maker00075981.gene	11	up&down
Metabolism	Metabolism of terpenoids and polyketides	ko00904	Diterpenoid biosynthesis	0.0122	0.005	2.43	0.00313589	0.0215661	Maker00004674.gene;Maker00004817.gene;Maker00004917.gene;Maker00016764.gene;Maker00034656.gene;Maker00036985.gene;Maker00037653.gene;Maker00054138.gene;Maker00061588.gene;NewGene_11204;NewGene_1954;NewGene_7536	12	up&down
Metabolism	Amino acid metabolism	ko00270	Cysteine and methionine metabolism	0.0254	0.0147	1.73	0.00498432	0.0321358	Maker00003894.gene;Maker00004240.gene;Maker00015119.gene;Maker00020503.gene;Maker00023364.gene;Maker00026385.gene;Maker00026420.gene;Maker00026421.gene;Maker00026425.gene;Maker00026426.gene;Maker00026435.gene;Maker00026436.gene;Maker00026438.gene;Maker00026459.gene;Maker00026468.gene;Maker00026475.gene;Maker00026477.gene;Maker00026486.gene;Maker00030728.gene;Maker00050112.gene;Maker00064469.gene;…	25	up&down
Metabolism	Metabolism of terpenoids and polyketides	ko00900	Terpenoid backbone biosynthesis	0.0152	0.0077	1.97	0.00852652	0.0517399	Maker00004632.gene;Maker00008131.gene;Maker00032204.gene;Maker00032226.gene;Maker00032279.gene;Maker00033365.gene;Maker00034290.gene;Maker00044979.gene;Maker00047039.gene;Maker00051369.gene;Maker00060555.gene;Maker00070750.gene;Maker00075050.gene;Maker00076842.gene;NewGene_1115	15	up&down
Environmental Information Processing	Signal transduction	ko04075	Plant hormone signal transduction	0.1117	0.0901	1.24	0.00934065	0.0535312	Maker00000767.gene;Maker00001415.gene;Maker00003419.gene;Maker00003474.gene;Maker00003575.gene;Maker00004481.gene;Maker00004773.gene;Maker00004893.gene;Maker00005728.gene;Maker00006017.gene;Maker00007359.gene;Maker00008399.gene;Maker00009092.gene;Maker00010014.gene;Maker00010212.gene;Maker00010372.gene;Maker00010829.gene;Maker00011285.gene;Maker00013061.gene;Maker00013863.gene;Maker00013960.gene;…	110	up&down
Metabolism	Biosynthesis of other secondary metabolites	ko00966	Glucosinolate biosynthesis	0.0041	0.001	3.87	0.015871	0.0861695	Maker00015119.gene;Maker00078066.gene;Maker00078997.gene;NewGene_5513	4	down
Metabolism	Energy metabolism	ko00195	Photosynthesis	0.0112	0.0056	2.01	0.0195182	0.100673	Maker00005197.gene;Maker00020723.gene;Maker00022346.gene;Maker00022702.gene;Maker00038678.gene;Maker00038886.gene;Maker00042826.gene;Maker00044339.gene;Maker00044733.gene;Maker00052129.gene;Maker00069126.gene	11	down
Metabolism	Carbohydrate metabolism	ko00040	Pentose and glucuronate interconversions	0.0274	0.0184	1.49	0.0238774	0.117292	Maker00003582.gene;Maker00003823.gene;Maker00004878.gene;Maker00010924.gene;Maker00011191.gene;Maker00012843.gene;Maker00021542.gene;Maker00029599.gene;Maker00036963.gene;Maker00037606.gene;Maker00044282.gene;Maker00044876.gene;Maker00045084.gene;Maker00050608.gene;Maker00052302.gene;Maker00056837.gene;Maker00060679.gene;Maker00061574.gene;Maker00062253.gene;Maker00064797.gene;Maker00075770.gene;…	27	up&down
Metabolism	Biosynthesis of other secondary metabolites	ko00943	Isoflavonoid biosynthesis	0.0051	0.0018	2.86	0.0265168	0.124337	Maker00037156.gene;Maker00039084.gene;Maker00069612.gene;NewGene_1525;NewGene_4514	5	down
Metabolism	Carbohydrate metabolism	ko00640	Propanoate metabolism	0.0102	0.0052	1.94	0.0315922	0.141695	Maker00013175.gene;Maker00013177.gene;Maker00013216.gene;Maker00013257.gene;Maker00013332.gene;Maker00013389.gene;Maker00013408.gene;Maker00037413.gene;Maker00046559.gene;Maker00068131.gene	10	down
Metabolism	Amino acid metabolism	ko00250	Alanine, aspartate and glutamate metabolism	0.0112	0.0061	1.84	0.0341056	0.146594	Maker00000512.gene;Maker00008964.gene;Maker00016633.gene;Maker00042742.gene;Maker00044476.gene;Maker00045489.gene;Maker00046906.gene;Maker00057751.gene;Maker00068583.gene;Maker00068896.gene;Maker00069400.gene	11	down
Metabolism	Metabolism of terpenoids and polyketides	ko00905	Brassinosteroid biosynthesis	0.0061	0.0026	2.36	0.0378264	0.156083	Maker00020588.gene;Maker00022308.gene;Maker00027087.gene;Maker00061420.gene;Maker00077899.gene;NewGene_8654	6	up&down
Metabolism	Biosynthesis of other secondary metabolites	ko00402	Benzoxazinoid biosynthesis	0.003	0.0008	3.77	0.0393772	0.156233	Maker00014515.gene;NewGene_5884;NewGene_5886	3	down
Metabolism	Metabolism of other amino acids	ko00450	Selenocompound metabolism	0.0071	0.0033	2.15	0.0409128	0.156314	Maker00013169.gene;Maker00022322.gene;Maker00059069.gene;Maker00061641.gene;Maker00071138.gene;Maker00071412.gene;Maker00071920.gene	7	down
Metabolism	Metabolism of cofactors and vitamins	ko00860	Porphyrin and chlorophyll metabolism	0.0112	0.0067	1.67	0.0636417	0.234469	Maker00010010.gene;Maker00026990.gene;Maker00037623.gene;Maker00039007.gene;Maker00041017.gene;Maker00061790.gene;Maker00071446.gene;Maker00072518.gene;Maker00078162.gene;NewGene_3801;NewGene_3803	11	down
Organismal Systems	Environmental adaptation	ko04626	Plant-pathogen interaction	0.0964	0.0832	1.16	0.0680934	0.24222	Maker00000644.gene;Maker00001149.gene;Maker00001415.gene;Maker00004823.gene;Maker00008965.gene;Maker00009892.gene;Maker00010014.gene;Maker00010085.gene;Maker00010391.gene;Maker00011526.gene;Maker00015130.gene;Maker00015196.gene;Maker00015905.gene;Maker00019029.gene;Maker00020427.gene;Maker00021539.gene;Maker00022436.gene;Maker00022484.gene;Maker00022792.gene;Maker00026756.gene;Maker00028154.gene;…	95	up&down
Metabolism	Metabolism of other amino acids	ko00460	Cyanoamino acid metabolism	0.0162	0.0111	1.46	0.0811642	0.279091	Maker00009624.gene;Maker00022619.gene;Maker00028607.gene;Maker00039062.gene;Maker00042742.gene;Maker00045489.gene;Maker00052442.gene;Maker00056769.gene;Maker00058027.gene;Maker00064329.gene;Maker00069678.gene;Maker00077830.gene;Maker00078066.gene;Maker00078954.gene;Maker00078997.gene;NewGene_5513	16	up&down
Metabolism	Metabolism of other amino acids	ko00410	beta-Alanine metabolism	0.0102	0.0069	1.48	0.136214	0.453277	Maker00013175.gene;Maker00013177.gene;Maker00013216.gene;Maker00013257.gene;Maker00013332.gene;Maker00013389.gene;Maker00013408.gene;Maker00038838.gene;Maker00044616.gene;Maker00057751.gene	10	up&down
Metabolism	Metabolism of terpenoids and polyketides	ko00908	Zeatin biosynthesis	0.0081	0.0052	1.55	0.142318	0.458787	Maker00000341.gene;Maker00010223.gene;Maker00012848.gene;Maker00013266.gene;Maker00013351.gene;Maker00013354.gene;Maker00025255.gene;Maker00028874.gene	8	up&down
Metabolism	Biosynthesis of other secondary metabolites	ko00960	Tropane, piperidine and pyridine alkaloid biosynthesis	0.0071	0.0045	1.57	0.154152	0.481879	Maker00003502.gene;Maker00044616.gene;Maker00077816.gene;Maker00078298.gene;Maker00078599.gene;Maker00078646.gene;Maker00078792.gene	7	down
Metabolism	Lipid metabolism	ko00561	Glycerolipid metabolism	0.0203	0.016	1.27	0.159298	0.48332	Maker00010424.gene;Maker00010747.gene;Maker00013134.gene;Maker00016189.gene;Maker00028599.gene;Maker00028668.gene;Maker00030339.gene;Maker00031921.gene;Maker00037772.gene;Maker00039773.gene;Maker00048092.gene;Maker00053903.gene;Maker00058127.gene;Maker00058260.gene;Maker00060559.gene;Maker00076336.gene;Maker00076683.gene;NewGene_13534;NewGene_9542;NewGene_9811	20	up&down
Metabolism	Glycan biosynthesis and metabolism	ko00511	Other glycan degradation	0.0152	0.0115	1.32	0.164051	0.483518	Maker00015937.gene;Maker00021063.gene;Maker00027014.gene;Maker00028443.gene;Maker00029493.gene;Maker00031009.gene;Maker00034537.gene;Maker00042643.gene;Maker00057678.gene;Maker00057862.gene;Maker00059003.gene;Maker00060842.gene;Maker00064779.gene;NewGene_3063;NewGene_9110	15	up&down
Metabolism	Amino acid metabolism	ko00280	Valine, leucine and isoleucine degradation	0.0132	0.0099	1.33	0.178468	0.497639	Maker00013175.gene;Maker00013177.gene;Maker00013216.gene;Maker00013257.gene;Maker00013332.gene;Maker00013389.gene;Maker00013408.gene;Maker00015119.gene;Maker00036135.gene;Maker00044163.gene;Maker00060714.gene;Maker00060937.gene;Maker00071516.gene	13	up&down
Metabolism	Carbohydrate metabolism	ko00053	Ascorbate and aldarate metabolism	0.0122	0.009	1.35	0.17849	0.497639	Maker00003408.gene;Maker00004429.gene;Maker00011191.gene;Maker00029143.gene;Maker00040184.gene;Maker00044876.gene;Maker00050608.gene;Maker00050905.gene;Maker00060679.gene;Maker00063600.gene;Maker00067951.gene;Maker00077469.gene	12	up&down
Metabolism	Metabolism of cofactors and vitamins	ko00750	Vitamin B6 metabolism	0.003	0.0015	1.99	0.18831	0.5112	Maker00015204.gene;Maker00015909.gene;Maker00036995.gene	3	up&down
Organismal Systems	Environmental adaptation	ko04712	Circadian rhythm - plant	0.0173	0.0139	1.24	0.20714	0.537246	Maker00003497.gene;Maker00010214.gene;Maker00010235.gene;Maker00013900.gene;Maker00022771.gene;Maker00033502.gene;Maker00034001.gene;Maker00036948.gene;Maker00039368.gene;Maker00045524.gene;Maker00051487.gene;Maker00054290.gene;Maker00071775.gene;Maker00077216.gene;NewGene_12728;NewGene_13697;NewGene_14088	17	up&down
Metabolism	Lipid metabolism	ko00061	Fatty acid biosynthesis	0.0112	0.0085	1.32	0.211771	0.537246	Maker00003530.gene;Maker00020876.gene;Maker00026749.gene;Maker00038661.gene;Maker00040143.gene;Maker00053888.gene;Maker00054214.gene;Maker00060714.gene;Maker00060937.gene;Maker00068131.gene;Maker00068586.gene	11	down
Metabolism	Carbohydrate metabolism	ko00520	Amino sugar and nucleotide sugar metabolism	0.0294	0.0252	1.17	0.213528	0.537246	Maker00000694.gene;Maker00010339.gene;Maker00011191.gene;Maker00011218.gene;Maker00015214.gene;Maker00016845.gene;Maker00021507.gene;Maker00022614.gene;Maker00026565.gene;Maker00033290.gene;Maker00034133.gene;Maker00036879.gene;Maker00044876.gene;Maker00050608.gene;Maker00050842.gene;Maker00053583.gene;Maker00053982.gene;Maker00055393.gene;Maker00057955.gene;Maker00058076.gene;Maker00060679.gene;…	29	up&down
Metabolism	Lipid metabolism	ko00071	Fatty acid degradation	0.0091	0.007	1.3	0.253645	0.622987	Maker00010520.gene;Maker00011432.gene;Maker00020876.gene;Maker00026749.gene;Maker00033286.gene;Maker00036920.gene;Maker00040143.gene;Maker00045503.gene;Maker00069895.gene	9	down
Metabolism	Amino acid metabolism	ko00350	Tyrosine metabolism	0.0061	0.0044	1.37	0.270675	0.649355	Maker00010520.gene;Maker00011432.gene;Maker00036920.gene;Maker00038814.gene;Maker00044616.gene;Maker00045503.gene	6	up&down
Metabolism	Global and overview maps	ko01212	Fatty acid metabolism	0.0132	0.0111	1.18	0.302714	0.709713	Maker00001240.gene;Maker00003530.gene;Maker00009536.gene;Maker00009562.gene;Maker00020876.gene;Maker00026749.gene;Maker00038661.gene;Maker00040143.gene;Maker00053888.gene;Maker00054214.gene;Maker00060714.gene;Maker00060937.gene;Maker00068131.gene	13	down
Metabolism	Glycan biosynthesis and metabolism	ko00563	Glycosylphosphatidylinositol (GPI)-anchor biosynthesis	0.0041	0.0029	1.4	0.320423	0.725305	Maker00034591.gene;Maker00039069.gene;Maker00054054.gene;NewGene_5403	4	up&down
Metabolism	Carbohydrate metabolism	ko00010	Glycolysis / Gluconeogenesis	0.0234	0.021	1.11	0.326721	0.725305	Maker00001333.gene;Maker00009592.gene;Maker00010520.gene;Maker00011432.gene;Maker00015711.gene;Maker00015803.gene;Maker00020649.gene;Maker00022569.gene;Maker00023260.gene;Maker00025257.gene;Maker00025355.gene;Maker00036920.gene;Maker00037413.gene;Maker00043999.gene;Maker00044506.gene;Maker00045503.gene;Maker00053816.gene;Maker00054336.gene;Maker00054450.gene;Maker00058274.gene;Maker00064550.gene;…	23	up&down
Metabolism	Lipid metabolism	ko00564	Glycerophospholipid metabolism	0.0234	0.0211	1.11	0.333508	0.725305	Maker00005556.gene;Maker00008200.gene;Maker00010424.gene;Maker00010760.gene;Maker00011237.gene;Maker00013134.gene;Maker00020396.gene;Maker00020430.gene;Maker00022410.gene;Maker00025359.gene;Maker00030339.gene;Maker00038471.gene;Maker00040808.gene;Maker00045554.gene;Maker00054252.gene;Maker00057628.gene;Maker00058156.gene;Maker00058260.gene;Maker00063577.gene;Maker00069127.gene;Maker00072116.gene;…	23	up&down
Metabolism	Lipid metabolism	ko00072	Synthesis and degradation of ketone bodies	0.002	0.0012	1.68	0.337489	0.725305	Maker00036135.gene;Maker00071516.gene	2	up&down
Metabolism	Glycan biosynthesis and metabolism	ko00604	Glycosphingolipid biosynthesis - ganglio series	0.0071	0.0058	1.22	0.347402	0.726458	Maker00031009.gene;Maker00034537.gene;Maker00057678.gene;Maker00060842.gene;Maker00064779.gene;NewGene_3063;NewGene_9110	7	up&down
Environmental Information Processing	Signal transduction	ko04016	MAPK signaling pathway - plant	0.0701	0.0668	1.05	0.35211	0.726458	Maker00001415.gene;Maker00003562.gene;Maker00004481.gene;Maker00004823.gene;Maker00004893.gene;Maker00005728.gene;Maker00010014.gene;Maker00010085.gene;Maker00010217.gene;Maker00010391.gene;Maker00015889.gene;Maker00016273.gene;Maker00016626.gene;Maker00019396.gene;Maker00020609.gene;Maker00021539.gene;Maker00022355.gene;Maker00022484.gene;Maker00022614.gene;Maker00022804.gene;Maker00022874.gene;…	69	up&down
Metabolism	Energy metabolism	ko00196	Photosynthesis - antenna proteins	0.003	0.0023	1.3	0.408828	0.819324	Maker00023427.gene;Maker00031979.gene;Maker00044231.gene	3	down
Metabolism	Metabolism of terpenoids and polyketides	ko00906	Carotenoid biosynthesis	0.0081	0.0072	1.13	0.413006	0.819324	Maker00000980.gene;Maker00008194.gene;Maker00008314.gene;Maker00018630.gene;Maker00035028.gene;Maker00036833.gene;Maker00037476.gene;Maker00071546.gene	8	up&down
Metabolism	Carbohydrate metabolism	ko00052	Galactose metabolism	0.0142	0.0132	1.07	0.431328	0.825263	Maker00013059.gene;Maker00014496.gene;Maker00029030.gene;Maker00029455.gene;Maker00031009.gene;Maker00034537.gene;Maker00050608.gene;Maker00053583.gene;Maker00053816.gene;Maker00057678.gene;Maker00060842.gene;NewGene_1695;NewGene_3063;NewGene_9110	14	up&down
Metabolism	Metabolism of other amino acids	ko00430	Taurine and hypotaurine metabolism	0.001	0.0006	1.8	0.440135	0.825263	Maker00057751.gene	1	down
Metabolism	Lipid metabolism	ko00565	Ether lipid metabolism	0.0071	0.0065	1.1	0.453883	0.825263	Maker00020430.gene;Maker00038471.gene;Maker00038830.gene;Maker00054252.gene;Maker00057628.gene;Maker00069127.gene;NewGene_4486	7	up&down
Metabolism	Carbohydrate metabolism	ko00650	Butanoate metabolism	0.0041	0.0036	1.14	0.467593	0.825263	Maker00025355.gene;Maker00036135.gene;Maker00057751.gene;Maker00071516.gene	4	up&down
Metabolism	Lipid metabolism	ko00600	Sphingolipid metabolism	0.0122	0.0118	1.03	0.496244	0.825263	Maker00029493.gene;Maker00031009.gene;Maker00034537.gene;Maker00039143.gene;Maker00045179.gene;Maker00053574.gene;Maker00055550.gene;Maker00057678.gene;Maker00060842.gene;Maker00076548.gene;NewGene_3063;NewGene_9110	12	up&down
Metabolism	Nucleotide metabolism	ko00240	Pyrimidine metabolism	0.0112	0.0111	1	0.542213	0.825263	Maker00022373.gene;Maker00025198.gene;Maker00028280.gene;Maker00036680.gene;Maker00036918.gene;Maker00040069.gene;Maker00044968.gene;Maker00045506.gene;Maker00046894.gene;Maker00047121.gene;Maker00052086.gene	11	up&down
Cellular Processes	Transport and catabolism	ko04145	Phagosome	0.0152	0.0156	0.98	0.575843	0.825263	Maker00001427.gene;Maker00004127.gene;Maker00005593.gene;Maker00009346.gene;Maker00017420.gene;Maker00022659.gene;Maker00023101.gene;Maker00036945.gene;Maker00054142.gene;Maker00068476.gene;Maker00071217.gene;Maker00077804.gene;Maker00078488.gene;Maker00078738.gene;NewGene_10230	15	up&down
Metabolism	Amino acid metabolism	ko00360	Phenylalanine metabolism	0.0041	0.0042	0.97	0.601649	0.825263	Maker00014343.gene;Maker00032008.gene;Maker00038814.gene;Maker00044616.gene	4	up&down
Metabolism	Amino acid metabolism	ko00260	Glycine, serine and threonine metabolism	0.0112	0.0118	0.95	0.618886	0.825263	Maker00000796.gene;Maker00015054.gene;Maker00025257.gene;Maker00028005.gene;Maker00028185.gene;Maker00028718.gene;Maker00029076.gene;Maker00029393.gene;Maker00043999.gene;Maker00044616.gene;Maker00077549.gene	11	up&down
Metabolism	Global and overview maps	ko01210	2-Oxocarboxylic acid metabolism	0.0061	0.0065	0.94	0.619497	0.825263	Maker00015119.gene;Maker00016633.gene;Maker00044815.gene;Maker00078066.gene;Maker00078997.gene;NewGene_5513	6	down
Genetic Information Processing	Replication and repair	ko03410	Base excision repair	0.0091	0.0097	0.94	0.621944	0.825263	Maker00012614.gene;Maker00013157.gene;Maker00018710.gene;Maker00020460.gene;Maker00023247.gene;Maker00057848.gene;Maker00060939.gene;Maker00068570.gene;NewGene_15245	9	up&down
Metabolism	Metabolism of cofactors and vitamins	ko00740	Riboflavin metabolism	0.003	0.0033	0.92	0.643498	0.825263	Maker00000555.gene;Maker00020378.gene;Maker00052152.gene	3	down
Metabolism	Nucleotide metabolism	ko00230	Purine metabolism	0.0152	0.0163	0.93	0.647557	0.825263	Maker00001359.gene;Maker00009592.gene;Maker00013169.gene;Maker00013375.gene;Maker00016085.gene;Maker00020649.gene;Maker00022373.gene;Maker00037570.gene;Maker00044506.gene;Maker00045506.gene;Maker00064550.gene;Maker00068583.gene;Maker00069400.gene;Maker00076498.gene;Maker00077944.gene	15	up&down
Cellular Processes	Transport and catabolism	ko04146	Peroxisome	0.0122	0.0132	0.92	0.660726	0.825263	Maker00020876.gene;Maker00023183.gene;Maker00026749.gene;Maker00029097.gene;Maker00035806.gene;Maker00036135.gene;Maker00037707.gene;Maker00040143.gene;Maker00040478.gene;Maker00071516.gene;Maker00076480.gene;NewGene_15795	12	up&down
Metabolism	Metabolism of other amino acids	ko00480	Glutathione metabolism	0.0102	0.0113	0.9	0.684195	0.825263	Maker00022373.gene;Maker00023234.gene;Maker00044028.gene;Maker00045506.gene;Maker00047494.gene;Maker00063600.gene;Maker00068242.gene;Maker00076803.gene;Maker00077516.gene;Maker00077732.gene	10	up&down
Metabolism	Biosynthesis of other secondary metabolites	ko00261	Monobactam biosynthesis	0.001	0.0011	0.9	0.686659	0.825263	Maker00013169.gene	1	down
Metabolism	Metabolism of cofactors and vitamins	ko00790	Folate biosynthesis	0.003	0.0036	0.86	0.690791	0.825263	Maker00020378.gene;Maker00064211.gene;NewGene_3241	3	up&down
Metabolism	Biosynthesis of other secondary metabolites	ko00965	Betalain biosynthesis	0.001	0.0012	0.84	0.711599	0.825263	Maker00016719.gene	1	down
Metabolism	Global and overview maps	ko01200	Carbon metabolism	0.0386	0.042	0.92	0.73358	0.825263	Maker00001288.gene;Maker00001333.gene;Maker00004614.gene;Maker00009592.gene;Maker00013175.gene;Maker00013177.gene;Maker00013216.gene;Maker00013257.gene;Maker00013332.gene;Maker00013364.gene;Maker00013389.gene;Maker00013408.gene;Maker00015054.gene;Maker00015711.gene;Maker00015803.gene;Maker00016633.gene;Maker00020649.gene;Maker00022569.gene;Maker00025257.gene;Maker00025355.gene;Maker00031484.gene;…	38	up&down
Metabolism	Glycan biosynthesis and metabolism	ko00603	Glycosphingolipid biosynthesis - globo and isoglobo series	0.001	0.0013	0.79	0.734557	0.825263	Maker00064779.gene	1	down
Metabolism	Carbohydrate metabolism	ko00620	Pyruvate metabolism	0.0132	0.0153	0.87	0.746865	0.825263	Maker00001333.gene;Maker00009592.gene;Maker00013364.gene;Maker00020649.gene;Maker00025355.gene;Maker00031484.gene;Maker00036548.gene;Maker00036987.gene;Maker00037413.gene;Maker00044506.gene;Maker00064550.gene;Maker00068131.gene;Maker00077944.gene	13	up&down
Metabolism	Amino acid metabolism	ko00300	Lysine biosynthesis	0.001	0.0014	0.74	0.755688	0.825263	Maker00054112.gene	1	up
Metabolism	Amino acid metabolism	ko00220	Arginine biosynthesis	0.003	0.004	0.77	0.758838	0.825263	Maker00008964.gene;Maker00016633.gene;Maker00044815.gene	3	down
Metabolism	Metabolism of cofactors and vitamins	ko00760	Nicotinate and nicotinamide metabolism	0.003	0.004	0.77	0.758838	0.825263	Maker00003456.gene;Maker00025198.gene;Maker00026443.gene	3	up&down
Metabolism	Biosynthesis of other secondary metabolites	ko00950	Isoquinoline alkaloid biosynthesis	0.002	0.0027	0.74	0.764993	0.825263	Maker00044616.gene;NewGene_9588	2	down
Metabolism	Amino acid metabolism	ko00330	Arginine and proline metabolism	0.0061	0.0079	0.77	0.801363	0.825263	Maker00032008.gene;Maker00038838.gene;Maker00054384.gene;Maker00069811.gene;Maker00078835.gene;NewGene_1794	6	up&down
Metabolism	Energy metabolism	ko00710	Carbon fixation in photosynthetic organisms	0.0112	0.0137	0.81	0.802788	0.825263	Maker00001333.gene;Maker00013364.gene;Maker00015711.gene;Maker00015803.gene;Maker00016633.gene;Maker00031484.gene;Maker00035203.gene;Maker00036548.gene;Maker00036987.gene;Maker00054336.gene;Maker00054450.gene	11	up&down
Metabolism	Lipid metabolism	ko01040	Biosynthesis of unsaturated fatty acids	0.002	0.003	0.68	0.804738	0.825263	Maker00001240.gene;Maker00003530.gene	2	down
Genetic Information Processing	Replication and repair	ko03430	Mismatch repair	0.0051	0.0069	0.74	0.816138	0.825263	Maker00012614.gene;Maker00013157.gene;Maker00023247.gene;Maker00028172.gene;Maker00068593.gene	5	up&down
Metabolism	Global and overview maps	ko01230	Biosynthesis of amino acids	0.0284	0.0329	0.86	0.8201	0.825263	Maker00000512.gene;Maker00008964.gene;Maker00009592.gene;Maker00010543.gene;Maker00015119.gene;Maker00015711.gene;Maker00015803.gene;Maker00016633.gene;Maker00020649.gene;Maker00025257.gene;Maker00026681.gene;Maker00027094.gene;Maker00035203.gene;Maker00043999.gene;Maker00044476.gene;Maker00044506.gene;Maker00044815.gene;Maker00046906.gene;Maker00054112.gene;Maker00054336.gene;Maker00054450.gene;…	28	up&down
Metabolism	Carbohydrate metabolism	ko00500	Starch and sucrose metabolism	0.0467	0.0525	0.89	0.820635	0.825263	Maker00000694.gene;Maker00000837.gene;Maker00004975.gene;Maker00006149.gene;Maker00008424.gene;Maker00008777.gene;Maker00009419.gene;Maker00009624.gene;Maker00011121.gene;Maker00013003.gene;Maker00013059.gene;Maker00013248.gene;Maker00014406.gene;Maker00014496.gene;Maker00015214.gene;Maker00020813.gene;Maker00025277.gene;Maker00029030.gene;Maker00029455.gene;Maker00033280.gene;Maker00034458.gene;…	46	up&down
Genetic Information Processing	Translation	ko00970	Aminoacyl-tRNA biosynthesis	0.0102	0.0129	0.79	0.82766	0.825263	Maker00003359.gene;Maker00003393.gene;Maker00008936.gene;Maker00021388.gene;Maker00042343.gene;Maker00043898.gene;Maker00044447.gene;Maker00057762.gene;Maker00077900.gene;NewGene_1030	10	up&down
Metabolism	Amino acid metabolism	ko00290	Valine, leucine and isoleucine biosynthesis	0.001	0.0019	0.55	0.851504	0.825263	Maker00015119.gene	1	down
Metabolism	Lipid metabolism	ko00100	Steroid biosynthesis	0.0041	0.0061	0.67	0.857232	0.825263	Maker00013200.gene;Maker00014415.gene;Maker00021340.gene;Maker00068553.gene	4	up&down
Metabolism	Amino acid metabolism	ko00340	Histidine metabolism	0.002	0.0035	0.59	0.866704	0.825263	Maker00026681.gene;Maker00055945.gene	2	down
Metabolism	Amino acid metabolism	ko00310	Lysine degradation	0.003	0.0052	0.59	0.893178	0.825263	Maker00010429.gene;Maker00015925.gene;NewGene_3502	3	down
Metabolism	Amino acid metabolism	ko00400	Phenylalanine, tyrosine and tryptophan biosynthesis	0.0041	0.0065	0.62	0.894615	0.825263	Maker00010543.gene;Maker00027094.gene;Maker00055790.gene;Maker00077549.gene	4	down
Metabolism	Metabolism of cofactors and vitamins	ko00780	Biotin metabolism	0.002	0.0038	0.54	0.897382	0.825263	Maker00053888.gene;Maker00054214.gene	2	down
Genetic Information Processing	Replication and repair	ko03440	Homologous recombination	0.0091	0.0129	0.71	0.898015	0.825263	Maker00011127.gene;Maker00013157.gene;Maker00021259.gene;Maker00030625.gene;Maker00036757.gene;Maker00042632.gene;Maker00045806.gene;Maker00053527.gene;Maker00071833.gene	9	up
Metabolism	Lipid metabolism	ko00590	Arachidonic acid metabolism	0.002	0.004	0.51	0.910127	0.825263	Maker00054252.gene;Maker00069127.gene	2	down
Metabolism	Carbohydrate metabolism	ko00051	Fructose and mannose metabolism	0.0081	0.0121	0.67	0.917446	0.825263	Maker00015711.gene;Maker00022766.gene;Maker00053982.gene;Maker00054336.gene;Maker00054450.gene;Maker00055954.gene;Maker00068853.gene;Maker00069692.gene	8	up&down
Metabolism	Carbohydrate metabolism	ko00030	Pentose phosphate pathway	0.0041	0.0073	0.55	0.938057	0.825263	Maker00015711.gene;Maker00022569.gene;Maker00035203.gene;Maker00044351.gene	4	up&down
Metabolism	Metabolism of cofactors and vitamins	ko00670	One carbon pool by folate	0.001	0.0027	0.37	0.940432	0.825263	Maker00016085.gene	1	down
Genetic Information Processing	Replication and repair	ko03420	Nucleotide excision repair	0.0061	0.0102	0.6	0.941995	0.825263	Maker00004951.gene;Maker00012614.gene;Maker00013157.gene;Maker00023247.gene;Maker00035506.gene;Maker00058282.gene	6	up&down
Metabolism	Carbohydrate metabolism	ko00562	Inositol phosphate metabolism	0.0091	0.0141	0.65	0.943964	0.825263	Maker00025353.gene;Maker00050909.gene;Maker00054336.gene;Maker00054450.gene;Maker00061563.gene;Maker00069144.gene;Maker00071738.gene;Maker00077923.gene;Maker00077939.gene	9	up&down
Metabolism	Carbohydrate metabolism	ko00630	Glyoxylate and dicarboxylate metabolism	0.0081	0.0131	0.62	0.950525	0.825263	Maker00001288.gene;Maker00004614.gene;Maker00008964.gene;Maker00015054.gene;Maker00025355.gene;Maker00037413.gene;Maker00076480.gene;Maker00078897.gene	8	up&down
Genetic Information Processing	Transcription	ko03020	RNA polymerase	0.002	0.0047	0.43	0.951151	0.825263	Maker00037735.gene;NewGene_13212	2	up
Genetic Information Processing	Folding, sorting and degradation	ko04141	Protein processing in endoplasmic reticulum	0.0264	0.0361	0.73	0.967676	0.825263	Maker00000442.gene;Maker00001427.gene;Maker00004127.gene;Maker00010347.gene;Maker00012394.gene;Maker00013295.gene;Maker00017420.gene;Maker00021155.gene;Maker00021441.gene;Maker00023101.gene;Maker00034359.gene;Maker00036514.gene;Maker00036945.gene;Maker00044771.gene;Maker00044775.gene;Maker00047376.gene;Maker00054142.gene;Maker00057583.gene;Maker00058282.gene;Maker00061384.gene;Maker00068980.gene;…	26	up&down
Genetic Information Processing	Replication and repair	ko03030	DNA replication	0.0051	0.01	0.51	0.973224	0.825263	Maker00008413.gene;Maker00012614.gene;Maker00013157.gene;Maker00023247.gene;Maker00028304.gene	5	up&down
Genetic Information Processing	Folding, sorting and degradation	ko03060	Protein export	0.003	0.0071	0.43	0.975015	0.825263	Maker00012394.gene;Maker00044775.gene;Maker00052195.gene	3	up
Metabolism	Energy metabolism	ko00920	Sulfur metabolism	0.001	0.0036	0.28	0.976125	0.825263	Maker00013169.gene	1	down
Metabolism	Metabolism of cofactors and vitamins	ko00770	Pantothenate and CoA biosynthesis	0.002	0.0059	0.34	0.982957	0.825263	Maker00015119.gene;Maker00038838.gene	2	up&down
Genetic Information Processing	Folding, sorting and degradation	ko03050	Proteasome	0.0041	0.0093	0.44	0.984395	0.825263	Maker00000323.gene;Maker00010419.gene;Maker00048150.gene;NewGene_5709	4	down
Metabolism	Glycan biosynthesis and metabolism	ko00513	Various types of N-glycan biosynthesis	0.002	0.0061	0.34	0.98523	0.825263	Maker00064779.gene;NewGene_10662	2	up&down
Environmental Information Processing	Signal transduction	ko04070	Phosphatidylinositol signaling system	0.0071	0.0147	0.48	0.991834	0.825263	Maker00025353.gene;Maker00050909.gene;Maker00054056.gene;Maker00061563.gene;Maker00071738.gene;Maker00077923.gene;Maker00077939.gene	7	up&down
Genetic Information Processing	Transcription	ko03022	Basal transcription factors	0.002	0.0068	0.3	0.992297	0.825263	Maker00004951.gene;Maker00035506.gene	2	up&down
Genetic Information Processing	Translation	ko03008	Ribosome biogenesis in eukaryotes	0.0071	0.0152	0.47	0.994074	0.825263	Maker00021593.gene;Maker00023215.gene;Maker00026470.gene;Maker00033502.gene;Maker00034321.gene;NewGene_1337;NewGene_2801	7	up&down
Metabolism	Amino acid metabolism	ko00380	Tryptophan metabolism	0.002	0.0071	0.29	0.99425	0.825263	Maker00032008.gene;Maker00067973.gene	2	down
Cellular Processes	Transport and catabolism	ko04136	Autophagy - other	0.002	0.0073	0.28	0.995035	0.825263	NewGene_11165;NewGene_597	2	up&down
Genetic Information Processing	Translation	ko03013	RNA transport	0.0183	0.0306	0.6	0.995263	0.825263	Maker00015271.gene;Maker00016581.gene;Maker00020571.gene;Maker00028402.gene;Maker00029447.gene;Maker00029549.gene;Maker00030553.gene;Maker00034321.gene;Maker00043783.gene;Maker00054436.gene;Maker00068142.gene;Maker00071507.gene;Maker00071605.gene;Maker00072584.gene;Maker00075109.gene;NewGene_1722;NewGene_2801;NewGene_4553	18	up&down
Metabolism	Glycan biosynthesis and metabolism	ko00514	Other types of O-glycan biosynthesis	0.001	0.0054	0.19	0.996175	0.825263	Maker00065494.gene	1	up
Metabolism	Carbohydrate metabolism	ko00020	Citrate cycle (TCA cycle)	0.002	0.008	0.25	0.997449	0.825263	Maker00001333.gene;Maker00046559.gene	2	up&down
Cellular Processes	Transport and catabolism	ko04144	Endocytosis	0.0193	0.0337	0.57	0.998163	0.825263	Maker00001309.gene;Maker00010347.gene;Maker00011670.gene;Maker00016013.gene;Maker00020430.gene;Maker00021606.gene;Maker00022723.gene;Maker00029395.gene;Maker00030424.gene;Maker00034615.gene;Maker00038471.gene;Maker00044867.gene;Maker00046587.gene;Maker00050909.gene;Maker00057583.gene;Maker00057628.gene;Maker00071217.gene;Maker00078242.gene;NewGene_15065	19	up&down
Genetic Information Processing	Folding, sorting and degradation	ko04130	SNARE interactions in vesicular transport	0.001	0.0063	0.16	0.998471	0.825263	Maker00069466.gene	1	down
Metabolism	Glycan biosynthesis and metabolism	ko00531	Glycosaminoglycan degradation	0.0091	0.0207	0.44	0.998902	0.825263	Maker00003606.gene;Maker00016450.gene;Maker00031009.gene;Maker00034537.gene;Maker00057678.gene;Maker00060842.gene;Maker00064779.gene;NewGene_3063;NewGene_9110	9	up&down
Metabolism	Glycan biosynthesis and metabolism	ko00510	N-Glycan biosynthesis	0.001	0.0072	0.14	0.999389	0.825263	NewGene_10662	1	up
Genetic Information Processing	Folding, sorting and degradation	ko04120	Ubiquitin mediated proteolysis	0.0122	0.026	0.47	0.999393	0.825263	Maker00007325.gene;Maker00008915.gene;Maker00011134.gene;Maker00015281.gene;Maker00021441.gene;Maker00025300.gene;Maker00029049.gene;Maker00029309.gene;Maker00037597.gene;Maker00052193.gene;Maker00070754.gene;Maker00072093.gene	12	up&down
Genetic Information Processing	Folding, sorting and degradation	ko03018	RNA degradation	0.0081	0.0213	0.38	0.999763	0.825263	Maker00002979.gene;Maker00016090.gene;Maker00029791.gene;Maker00037269.gene;Maker00038269.gene;Maker00053421.gene;Maker00053932.gene;Maker00058274.gene	8	up&down
Genetic Information Processing	Transcription	ko03040	Spliceosome	0.0152	0.0343	0.44	0.999951	0.825263	Maker00000703.gene;Maker00001185.gene;Maker00009162.gene;Maker00010347.gene;Maker00016581.gene;Maker00036452.gene;Maker00037781.gene;Maker00044526.gene;Maker00055445.gene;Maker00057583.gene;Maker00067545.gene;Maker00068480.gene;Maker00075865.gene;NewGene_7309;NewGene_7375	15	up&down
Environmental Information Processing	Membrane transport	ko02010	ABC transporters	0.0193	0.045	0.43	0.999998	0.825263	Maker00000580.gene;Maker00003342.gene;Maker00005733.gene;Maker00009032.gene;Maker00011738.gene;Maker00013253.gene;Maker00028143.gene;Maker00029390.gene;Maker00031705.gene;Maker00039335.gene;Maker00044081.gene;Maker00044814.gene;Maker00048079.gene;Maker00052348.gene;Maker00054113.gene;Maker00068683.gene;Maker00069467.gene;Maker00077779.gene;Maker00078745.gene	19	up&down
Metabolism	Energy metabolism	ko00190	Oxidative phosphorylation	0.002	0.0161	0.13	0.999999	0.825263	Maker00038772.gene;Maker00044347.gene	2	up&down
Genetic Information Processing	Translation	ko03015	mRNA surveillance pathway	0.002	0.0198	0.1	1	0.825263	Maker00060729.gene;Maker00068142.gene	2	up&down
Genetic Information Processing	Translation	ko03010	Ribosome	0.002	0.0386	0.05	1	0.825263	Maker00023293.gene;NewGene_15586	2	down

## Sheet: T1_vs_T3_KEGG_pathway_enrich
KEGG_A_class	KEGG_B_class	ID	Pathway	GeneRatio	BgRatio	enrich_factor	pvalue	qvalue	geneID	gene_number	Contained
Environmental Information Processing	Signal transduction	ko04075	Plant hormone signal transduction	0.1441	0.0901	1.6	5.34026e-15	5.84618e-13	Maker00000527.gene;Maker00000554.gene;Maker00000589.gene;Maker00000767.gene;Maker00000994.gene;Maker00000996.gene;Maker00001365.gene;Maker00001415.gene;Maker00001464.gene;Maker00003419.gene;Maker00003522.gene;Maker00003617.gene;Maker00003918.gene;Maker00004267.gene;Maker00004773.gene;Maker00004870.gene;Maker00004893.gene;Maker00005490.gene;Maker00005514.gene;Maker00006017.gene;Maker00006124.gene;…	239	up&down
Metabolism	Metabolism of terpenoids and polyketides	ko00909	Sesquiterpenoid and triterpenoid biosynthesis	0.0193	0.0065	2.99	2.73344e-09	1.4962e-07	Maker00002821.gene;Maker00002948.gene;Maker00002975.gene;Maker00003066.gene;Maker00012611.gene;Maker00012688.gene;Maker00016840.gene;Maker00022312.gene;Maker00022365.gene;Maker00022435.gene;Maker00022602.gene;Maker00026431.gene;Maker00026474.gene;Maker00027213.gene;Maker00033209.gene;Maker00037521.gene;Maker00038603.gene;Maker00046437.gene;Maker00048067.gene;Maker00048068.gene;Maker00048071.gene;…	32	up&down
Organismal Systems	Environmental adaptation	ko04626	Plant-pathogen interaction	0.1212	0.0832	1.46	6.2565e-09	2.28307e-07	Maker00000445.gene;Maker00000491.gene;Maker00000735.gene;Maker00000788.gene;Maker00000895.gene;Maker00000936.gene;Maker00001010.gene;Maker00001093.gene;Maker00001149.gene;Maker00001395.gene;Maker00001415.gene;Maker00003482.gene;Maker00004846.gene;Maker00005120.gene;Maker00005490.gene;Maker00005565.gene;Maker00006041.gene;Maker00007282.gene;Maker00008555.gene;Maker00008880.gene;Maker00008965.gene;…	201	up&down
Metabolism	Biosynthesis of other secondary metabolites	ko00940	Phenylpropanoid biosynthesis	0.0483	0.0267	1.81	5.59237e-08	1.53054e-06	Maker00000417.gene;Maker00000439.gene;Maker00000631.gene;Maker00003472.gene;Maker00005515.gene;Maker00006054.gene;Maker00008120.gene;Maker00009364.gene;Maker00009403.gene;Maker00009624.gene;Maker00009929.gene;Maker00010074.gene;Maker00012369.gene;Maker00014428.gene;Maker00014533.gene;Maker00015029.gene;Maker00016042.gene;Maker00016541.gene;Maker00020653.gene;Maker00022389.gene;Maker00023366.gene;…	80	up&down
Metabolism	Metabolism of terpenoids and polyketides	ko00904	Diterpenoid biosynthesis	0.0139	0.005	2.77	2.20783e-06	4.83399e-05	Maker00000680.gene;Maker00000967.gene;Maker00004917.gene;Maker00011343.gene;Maker00017410.gene;Maker00017436.gene;Maker00017509.gene;Maker00026555.gene;Maker00032024.gene;Maker00034656.gene;Maker00036985.gene;Maker00037653.gene;Maker00053817.gene;Maker00054048.gene;Maker00054138.gene;Maker00055691.gene;Maker00061588.gene;Maker00076041.gene;NewGene_11204;NewGene_1954;NewGene_5738;NewGene_7314;NewG…	23	up&down
Metabolism	Biosynthesis of other secondary metabolites	ko00941	Flavonoid biosynthesis	0.0169	0.0071	2.38	6.12993e-06	0.000111844	Maker00005583.gene;Maker00010913.gene;Maker00013896.gene;Maker00013900.gene;Maker00022389.gene;Maker00022650.gene;Maker00022697.gene;Maker00025275.gene;Maker00028350.gene;Maker00033311.gene;Maker00037509.gene;Maker00037860.gene;Maker00038553.gene;Maker00039086.gene;Maker00039176.gene;Maker00039248.gene;Maker00046402.gene;Maker00046411.gene;Maker00049527.gene;Maker00052487.gene;Maker00055163.gene;…	28	up&down
Metabolism	Metabolism of terpenoids and polyketides	ko00902	Monoterpenoid biosynthesis	0.0084	0.0025	3.37	1.59312e-05	0.000249149	Maker00008458.gene;Maker00008499.gene;Maker00008559.gene;Maker00008633.gene;Maker00008694.gene;Maker00013905.gene;Maker00023344.gene;Maker00023379.gene;Maker00023406.gene;Maker00023425.gene;Maker00023462.gene;Maker00023464.gene;Maker00039776.gene;Maker00057666.gene	14	up&down
Metabolism	Metabolism of terpenoids and polyketides	ko00908	Zeatin biosynthesis	0.0127	0.0052	2.41	6.74191e-05	0.000922577	Maker00000298.gene;Maker00000322.gene;Maker00000341.gene;Maker00000702.gene;Maker00004936.gene;Maker00009054.gene;Maker00010139.gene;Maker00013266.gene;Maker00013351.gene;Maker00025255.gene;Maker00028874.gene;Maker00032126.gene;Maker00036911.gene;Maker00037040.gene;Maker00043668.gene;Maker00061685.gene;Maker00061731.gene;Maker00061795.gene;Maker00068779.gene;Maker00068872.gene;NewGene_2098	21	up&down
Metabolism	Glycan biosynthesis and metabolism	ko00515	Mannose type O-glycan biosynthesis	0.0078	0.0027	2.86	0.000252853	0.00307564	Maker00004296.gene;Maker00004756.gene;Maker00013333.gene;Maker00013335.gene;Maker00022769.gene;Maker00040373.gene;Maker00042577.gene;Maker00045034.gene;Maker00051223.gene;Maker00064399.gene;Maker00068815.gene;Maker00069207.gene;NewGene_9265	13	up&down
Metabolism	Biosynthesis of other secondary metabolites	ko00945	Stilbenoid, diarylheptanoid and gingerol biosynthesis	0.0084	0.0034	2.49	0.000757745	0.00829531	Maker00003350.gene;Maker00004141.gene;Maker00022389.gene;Maker00025275.gene;Maker00028900.gene;Maker00037201.gene;Maker00052049.gene;Maker00052108.gene;Maker00052487.gene;Maker00055163.gene;Maker00064356.gene;Maker00067350.gene;Maker00067547.gene;NewGene_12509	14	up&down
Metabolism	Metabolism of terpenoids and polyketides	ko00900	Terpenoid backbone biosynthesis	0.0145	0.0077	1.87	0.00153559	0.0152824	Maker00004489.gene;Maker00004632.gene;Maker00008131.gene;Maker00011130.gene;Maker00011568.gene;Maker00021427.gene;Maker00028025.gene;Maker00029369.gene;Maker00032204.gene;Maker00032265.gene;Maker00032279.gene;Maker00032308.gene;Maker00033365.gene;Maker00034290.gene;Maker00037775.gene;Maker00044979.gene;Maker00047039.gene;Maker00050823.gene;Maker00060555.gene;Maker00061879.gene;Maker00070750.gene;…	24	up&down
Metabolism	Biosynthesis of other secondary metabolites	ko00944	Flavone and flavonol biosynthesis	0.0054	0.0019	2.8	0.00265595	0.0242298	Maker00033311.gene;Maker00037156.gene;Maker00038553.gene;Maker00039086.gene;Maker00039176.gene;Maker00039248.gene;Maker00069352.gene;Maker00075063.gene;NewGene_1525	9	up&down
Metabolism	Biosynthesis of other secondary metabolites	ko00943	Isoflavonoid biosynthesis	0.0048	0.0018	2.72	0.00567	0.0473773	Maker00034334.gene;Maker00037156.gene;Maker00037544.gene;Maker00039084.gene;Maker00042789.gene;Maker00044824.gene;NewGene_1525;NewGene_4514	8	up&down
Metabolism	Metabolism of terpenoids and polyketides	ko00906	Carotenoid biosynthesis	0.0127	0.0072	1.76	0.00605883	0.0473773	Maker00000980.gene;Maker00008194.gene;Maker00012389.gene;Maker00015092.gene;Maker00018630.gene;Maker00036739.gene;Maker00036740.gene;Maker00036806.gene;Maker00036826.gene;Maker00036833.gene;Maker00036836.gene;Maker00037476.gene;Maker00038765.gene;Maker00039359.gene;Maker00046446.gene;Maker00054271.gene;Maker00063471.gene;Maker00068369.gene;Maker00070854.gene;Maker00071546.gene;NewGene_14244	21	up&down
Metabolism	Carbohydrate metabolism	ko00520	Amino sugar and nucleotide sugar metabolism	0.0344	0.0252	1.37	0.00826405	0.0584042	Maker00000480.gene;Maker00000694.gene;Maker00001038.gene;Maker00004763.gene;Maker00008411.gene;Maker00008627.gene;Maker00010339.gene;Maker00010346.gene;Maker00010619.gene;Maker00011191.gene;Maker00011218.gene;Maker00015127.gene;Maker00015214.gene;Maker00015840.gene;Maker00020548.gene;Maker00022298.gene;Maker00022614.gene;Maker00022623.gene;Maker00026565.gene;Maker00028484.gene;Maker00028675.gene;…	57	up&down
Metabolism	Lipid metabolism	ko00591	Linoleic acid metabolism	0.0054	0.0023	2.4	0.00853601	0.0584042	Maker00013818.gene;Maker00019157.gene;Maker00019166.gene;Maker00019195.gene;Maker00037165.gene;Maker00042361.gene;Maker00054252.gene;Maker00069556.gene;Maker00069621.gene	9	down
Metabolism	Metabolism of other amino acids	ko00480	Glutathione metabolism	0.0175	0.0113	1.55	0.0101827	0.0655725	Maker00008163.gene;Maker00011361.gene;Maker00013108.gene;Maker00021465.gene;Maker00023044.gene;Maker00028895.gene;Maker00036006.gene;Maker00042721.gene;Maker00042760.gene;Maker00044883.gene;Maker00045093.gene;Maker00045310.gene;Maker00045426.gene;Maker00045562.gene;Maker00047192.gene;Maker00047361.gene;Maker00052036.gene;Maker00052070.gene;Maker00052435.gene;Maker00059206.gene;Maker00068901.gene;…	29	up&down
Metabolism	Amino acid metabolism	ko00280	Valine, leucine and isoleucine degradation	0.0157	0.0099	1.58	0.0111588	0.0678663	Maker00000661.gene;Maker00009941.gene;Maker00010491.gene;Maker00013175.gene;Maker00013177.gene;Maker00013216.gene;Maker00013257.gene;Maker00013332.gene;Maker00013389.gene;Maker00013408.gene;Maker00015119.gene;Maker00016196.gene;Maker00019120.gene;Maker00026614.gene;Maker00031880.gene;Maker00031975.gene;Maker00036527.gene;Maker00037775.gene;Maker00041018.gene;Maker00044163.gene;Maker00044330.gene;…	26	up&down
Metabolism	Metabolism of cofactors and vitamins	ko00730	Thiamine metabolism	0.0084	0.0045	1.87	0.0137437	0.079188	Maker00011130.gene;Maker00018385.gene;Maker00032204.gene;Maker00032265.gene;Maker00032279.gene;Maker00032308.gene;Maker00033365.gene;Maker00042745.gene;Maker00044831.gene;Maker00047039.gene;Maker00055105.gene;Maker00060555.gene;Maker00070750.gene;Maker00070792.gene	14	up&down
Metabolism	Lipid metabolism	ko00592	alpha-Linolenic acid metabolism	0.0121	0.0075	1.61	0.0201043	0.110044	Maker00000795.gene;Maker00005556.gene;Maker00008200.gene;Maker00010520.gene;Maker00013818.gene;Maker00019157.gene;Maker00019166.gene;Maker00019195.gene;Maker00019313.gene;Maker00025359.gene;Maker00037165.gene;Maker00042361.gene;Maker00044175.gene;Maker00046640.gene;Maker00047377.gene;Maker00052063.gene;Maker00054252.gene;Maker00058010.gene;Maker00078314.gene;NewGene_2271	20	up&down
Metabolism	Metabolism of cofactors and vitamins	ko00860	Porphyrin and chlorophyll metabolism	0.0109	0.0067	1.62	0.0244943	0.127689	Maker00003543.gene;Maker00008447.gene;Maker00010010.gene;Maker00013267.gene;Maker00015303.gene;Maker00026669.gene;Maker00026990.gene;Maker00039007.gene;Maker00044711.gene;Maker00061790.gene;Maker00061879.gene;Maker00071446.gene;Maker00075005.gene;Maker00078628.gene;Maker00078992.gene;NewGene_3801;NewGene_3803;NewGene_9396	18	up&down
Metabolism	Carbohydrate metabolism	ko00052	Galactose metabolism	0.0187	0.0132	1.41	0.0281782	0.140217	Maker00000480.gene;Maker00004959.gene;Maker00013059.gene;Maker00022417.gene;Maker00022623.gene;Maker00026600.gene;Maker00026623.gene;Maker00028484.gene;Maker00029030.gene;Maker00029455.gene;Maker00033510.gene;Maker00038158.gene;Maker00038758.gene;Maker00038981.gene;Maker00044020.gene;Maker00045205.gene;Maker00046874.gene;Maker00053583.gene;Maker00060570.gene;Maker00068278.gene;Maker00068832.gene;…	31	up&down
Organismal Systems	Environmental adaptation	ko04712	Circadian rhythm - plant	0.0193	0.0139	1.39	0.0319344	0.150646	Maker00000527.gene;Maker00004870.gene;Maker00011470.gene;Maker00013900.gene;Maker00015044.gene;Maker00021559.gene;Maker00022771.gene;Maker00029094.gene;Maker00031526.gene;Maker00031942.gene;Maker00033519.gene;Maker00035356.gene;Maker00037509.gene;Maker00039006.gene;Maker00039368.gene;Maker00044134.gene;Maker00054290.gene;Maker00055634.gene;Maker00055901.gene;Maker00059007.gene;Maker00071775.gene;…	32	up&down
Metabolism	Biosynthesis of other secondary metabolites	ko00402	Benzoxazinoid biosynthesis	0.0024	0.0008	2.99	0.0344022	0.150646	Maker00014515.gene;NewGene_4671;NewGene_5884;NewGene_5886	4	down
Metabolism	Biosynthesis of other secondary metabolites	ko00942	Anthocyanin biosynthesis	0.0024	0.0008	2.99	0.0344022	0.150646	Maker00015041.gene;Maker00069743.gene;Maker00069897.gene;Maker00076073.gene	4	up&down
Metabolism	Carbohydrate metabolism	ko00500	Starch and sucrose metabolism	0.0615	0.0525	1.17	0.0450975	0.187849	Maker00000417.gene;Maker00000671.gene;Maker00000694.gene;Maker00000722.gene;Maker00000837.gene;Maker00004484.gene;Maker00006149.gene;Maker00008424.gene;Maker00008777.gene;Maker00009624.gene;Maker00009900.gene;Maker00010243.gene;Maker00010395.gene;Maker00011121.gene;Maker00013059.gene;Maker00013248.gene;Maker00013312.gene;Maker00013399.gene;Maker00014019.gene;Maker00014406.gene;Maker00015214.gene;…	102	up&down
Metabolism	Metabolism of cofactors and vitamins	ko00130	Ubiquinone and other terpenoid-quinone biosynthesis	0.0103	0.0067	1.53	0.0463301	0.187849	Maker00001148.gene;Maker00005515.gene;Maker00012369.gene;Maker00013800.gene;Maker00016042.gene;Maker00016541.gene;Maker00025275.gene;Maker00039859.gene;Maker00043773.gene;Maker00052487.gene;Maker00061032.gene;Maker00064356.gene;Maker00071211.gene;Maker00071659.gene;Maker00071919.gene;Maker00072051.gene;Maker00072059.gene	17	up&down
Metabolism	Lipid metabolism	ko00073	Cutin, suberine and wax biosynthesis	0.0084	0.0054	1.56	0.05757	0.225086	Maker00013172.gene;Maker00013362.gene;Maker00030596.gene;Maker00031969.gene;Maker00037636.gene;Maker00038468.gene;Maker00046381.gene;Maker00058130.gene;Maker00058908.gene;Maker00068406.gene;Maker00069895.gene;NewGene_11546;NewGene_15795;NewGene_8794	14	up&down
Metabolism	Lipid metabolism	ko00062	Fatty acid elongation	0.0072	0.0048	1.52	0.0885085	0.323094	Maker00006108.gene;Maker00008965.gene;Maker00011526.gene;Maker00015196.gene;Maker00020427.gene;Maker00022792.gene;Maker00028797.gene;Maker00038476.gene;Maker00053608.gene;Maker00055482.gene;Maker00068954.gene;Maker00077981.gene	12	up&down
Environmental Information Processing	Signal transduction	ko04016	MAPK signaling pathway - plant	0.0748	0.0668	1.12	0.0889695	0.323094	Maker00000445.gene;Maker00000491.gene;Maker00000554.gene;Maker00000735.gene;Maker00000788.gene;Maker00000936.gene;Maker00001415.gene;Maker00003482.gene;Maker00003562.gene;Maker00004846.gene;Maker00004893.gene;Maker00005490.gene;Maker00007282.gene;Maker00010014.gene;Maker00010391.gene;Maker00010892.gene;Maker00011329.gene;Maker00014329.gene;Maker00014508.gene;Maker00015889.gene;Maker00016191.gene;…	124	up&down
Metabolism	Amino acid metabolism	ko00270	Cysteine and methionine metabolism	0.0187	0.0147	1.27	0.0918308	0.323094	Maker00004240.gene;Maker00005987.gene;Maker00015119.gene;Maker00015976.gene;Maker00023207.gene;Maker00023364.gene;Maker00026385.gene;Maker00026420.gene;Maker00026421.gene;Maker00026425.gene;Maker00026426.gene;Maker00026435.gene;Maker00026436.gene;Maker00026438.gene;Maker00026448.gene;Maker00026459.gene;Maker00026468.gene;Maker00026475.gene;Maker00026477.gene;Maker00026486.gene;Maker00030390.gene;…	31	up&down
Metabolism	Glycan biosynthesis and metabolism	ko00511	Other glycan degradation	0.0151	0.0115	1.31	0.0956859	0.323094	Maker00004772.gene;Maker00008627.gene;Maker00015002.gene;Maker00016278.gene;Maker00026600.gene;Maker00026623.gene;Maker00027154.gene;Maker00028443.gene;Maker00033510.gene;Maker00038758.gene;Maker00038981.gene;Maker00042643.gene;Maker00047117.gene;Maker00054039.gene;Maker00059010.gene;Maker00059058.gene;Maker00059212.gene;Maker00064779.gene;Maker00068615.gene;Maker00077260.gene;NewGene_3063;NewGen…	25	up&down
Metabolism	Metabolism of other amino acids	ko00410	beta-Alanine metabolism	0.0097	0.0069	1.41	0.0973941	0.323094	Maker00000661.gene;Maker00004083.gene;Maker00004459.gene;Maker00013175.gene;Maker00013177.gene;Maker00013216.gene;Maker00013257.gene;Maker00013332.gene;Maker00013389.gene;Maker00013408.gene;Maker00036851.gene;Maker00052433.gene;Maker00057639.gene;Maker00057751.gene;Maker00067485.gene;Maker00071082.gene	16	up&down
Metabolism	Lipid metabolism	ko00071	Fatty acid degradation	0.0097	0.007	1.37	0.114088	0.358603	Maker00000661.gene;Maker00000795.gene;Maker00003541.gene;Maker00010520.gene;Maker00013362.gene;Maker00026749.gene;Maker00037636.gene;Maker00040143.gene;Maker00046640.gene;Maker00052433.gene;Maker00057639.gene;Maker00061615.gene;Maker00061628.gene;Maker00068396.gene;Maker00069895.gene;NewGene_12930	16	up&down
Metabolism	Amino acid metabolism	ko00260	Glycine, serine and threonine metabolism	0.0151	0.0118	1.28	0.114649	0.358603	Maker00000796.gene;Maker00000801.gene;Maker00000963.gene;Maker00004459.gene;Maker00011512.gene;Maker00014471.gene;Maker00015054.gene;Maker00027267.gene;Maker00028005.gene;Maker00028155.gene;Maker00028185.gene;Maker00028342.gene;Maker00028414.gene;Maker00028718.gene;Maker00029051.gene;Maker00029076.gene;Maker00029282.gene;Maker00029393.gene;Maker00036851.gene;Maker00043999.gene;Maker00052433.gene;…	25	up&down
Metabolism	Biosynthesis of other secondary metabolites	ko00960	Tropane, piperidine and pyridine alkaloid biosynthesis	0.0066	0.0045	1.47	0.121039	0.368071	Maker00003502.gene;Maker00004459.gene;Maker00036851.gene;Maker00039338.gene;Maker00055770.gene;Maker00069353.gene;Maker00071082.gene;Maker00077816.gene;Maker00078113.gene;Maker00078599.gene;Maker00078792.gene	11	up&down
Metabolism	Carbohydrate metabolism	ko00053	Ascorbate and aldarate metabolism	0.0115	0.009	1.27	0.163099	0.482568	Maker00000661.gene;Maker00004429.gene;Maker00005413.gene;Maker00010346.gene;Maker00010619.gene;Maker00011191.gene;Maker00013410.gene;Maker00015840.gene;Maker00040184.gene;Maker00042834.gene;Maker00052433.gene;Maker00057639.gene;Maker00060679.gene;Maker00067951.gene;Maker00071336.gene;Maker00075829.gene;Maker00076496.gene;Maker00077454.gene;Maker00077469.gene	19	up&down
Metabolism	Amino acid metabolism	ko00400	Phenylalanine, tyrosine and tryptophan biosynthesis	0.0084	0.0065	1.29	0.188999	0.544483	Maker00005010.gene;Maker00005180.gene;Maker00010543.gene;Maker00027094.gene;Maker00029518.gene;Maker00035436.gene;Maker00037998.gene;Maker00039236.gene;Maker00043730.gene;Maker00055790.gene;Maker00069663.gene;Maker00077549.gene;NewGene_4047;NewGene_9712	14	up&down
Metabolism	Carbohydrate metabolism	ko00650	Butanoate metabolism	0.0048	0.0036	1.36	0.22911	0.624677	Maker00000700.gene;Maker00010491.gene;Maker00015979.gene;Maker00037775.gene;Maker00052315.gene;Maker00057751.gene;Maker00067485.gene;Maker00071516.gene	8	up&down
Metabolism	Carbohydrate metabolism	ko00030	Pentose phosphate pathway	0.009	0.0073	1.23	0.230948	0.624677	Maker00006009.gene;Maker00011439.gene;Maker00022569.gene;Maker00028895.gene;Maker00035203.gene;Maker00044020.gene;Maker00044351.gene;Maker00044442.gene;Maker00045426.gene;Maker00046454.gene;Maker00047188.gene;Maker00052036.gene;Maker00068901.gene;Maker00077965.gene;Maker00078169.gene	15	up&down
Metabolism	Metabolism of other amino acids	ko00430	Taurine and hypotaurine metabolism	0.0012	0.0006	2.13	0.238579	0.624677	Maker00057751.gene;Maker00067485.gene	2	down
Metabolism	Carbohydrate metabolism	ko00562	Inositol phosphate metabolism	0.0163	0.0141	1.15	0.241121	0.624677	Maker00000953.gene;Maker00008971.gene;Maker00016405.gene;Maker00019019.gene;Maker00021096.gene;Maker00022443.gene;Maker00022835.gene;Maker00026639.gene;Maker00030284.gene;Maker00038732.gene;Maker00042834.gene;Maker00046939.gene;Maker00051485.gene;Maker00054368.gene;Maker00057737.gene;Maker00060953.gene;Maker00061563.gene;Maker00069144.gene;Maker00069317.gene;Maker00069591.gene;Maker00069595.gene;…	27	up&down
Metabolism	Glycan biosynthesis and metabolism	ko00604	Glycosphingolipid biosynthesis - ganglio series	0.0072	0.0058	1.25	0.250918	0.624677	Maker00008627.gene;Maker00026600.gene;Maker00026623.gene;Maker00033510.gene;Maker00038758.gene;Maker00038981.gene;Maker00064779.gene;NewGene_3063;NewGene_6440;NewGene_7581;NewGene_9110;NewGene_9736	12	up&down
Metabolism	Metabolism of terpenoids and polyketides	ko00905	Brassinosteroid biosynthesis	0.0036	0.0026	1.4	0.251072	0.624677	Maker00020588.gene;Maker00022308.gene;Maker00027087.gene;Maker00042687.gene;Maker00060944.gene;Maker00077899.gene	6	up&down
Cellular Processes	Transport and catabolism	ko04146	Peroxisome	0.0151	0.0132	1.14	0.27191	0.661488	Maker00004622.gene;Maker00010491.gene;Maker00013108.gene;Maker00018685.gene;Maker00020873.gene;Maker00023183.gene;Maker00023440.gene;Maker00026749.gene;Maker00026852.gene;Maker00029097.gene;Maker00035806.gene;Maker00037561.gene;Maker00037835.gene;Maker00040143.gene;Maker00040478.gene;Maker00046640.gene;Maker00050898.gene;Maker00061628.gene;Maker00067910.gene;Maker00068705.gene;Maker00070845.gene;…	25	up&down
Metabolism	Lipid metabolism	ko00072	Synthesis and degradation of ketone bodies	0.0018	0.0012	1.49	0.324997	0.767279	Maker00010491.gene;Maker00037775.gene;Maker00071516.gene	3	up
Metabolism	Lipid metabolism	ko00561	Glycerolipid metabolism	0.0175	0.016	1.09	0.329413	0.767279	Maker00000661.gene;Maker00000842.gene;Maker00006197.gene;Maker00008463.gene;Maker00010424.gene;Maker00010747.gene;Maker00013134.gene;Maker00016189.gene;Maker00019382.gene;Maker00021460.gene;Maker00022976.gene;Maker00022979.gene;Maker00028668.gene;Maker00029433.gene;Maker00030435.gene;Maker00031650.gene;Maker00031921.gene;Maker00032131.gene;Maker00039773.gene;Maker00047138.gene;Maker00048092.gene;…	29	up&down
Metabolism	Glycan biosynthesis and metabolism	ko00603	Glycosphingolipid biosynthesis - globo and isoglobo series	0.0018	0.0013	1.4	0.363897	0.825846	Maker00008627.gene;Maker00060570.gene;Maker00064779.gene	3	up&down
Metabolism	Carbohydrate metabolism	ko00640	Propanoate metabolism	0.006	0.0052	1.15	0.369646	0.825846	Maker00008674.gene;Maker00013175.gene;Maker00013177.gene;Maker00013216.gene;Maker00013257.gene;Maker00013332.gene;Maker00013389.gene;Maker00013408.gene;Maker00037413.gene;Maker00076603.gene	10	up&down
Metabolism	Lipid metabolism	ko00061	Fatty acid biosynthesis	0.009	0.0085	1.07	0.435261	0.835677	Maker00003530.gene;Maker00008674.gene;Maker00009869.gene;Maker00021360.gene;Maker00021625.gene;Maker00026749.gene;Maker00038661.gene;Maker00040143.gene;Maker00045070.gene;Maker00052344.gene;Maker00054214.gene;Maker00061628.gene;Maker00068586.gene;Maker00075890.gene;Maker00078390.gene	15	up&down
Metabolism	Metabolism of cofactors and vitamins	ko00780	Biotin metabolism	0.0042	0.0038	1.11	0.443393	0.835677	Maker00009869.gene;Maker00021360.gene;Maker00021625.gene;Maker00052344.gene;Maker00054214.gene;Maker00075890.gene;Maker00078390.gene	7	up&down
Metabolism	Metabolism of other amino acids	ko00450	Selenocompound metabolism	0.0036	0.0033	1.09	0.474894	0.835677	Maker00015120.gene;Maker00022322.gene;Maker00059069.gene;Maker00071138.gene;Maker00071412.gene;Maker00071920.gene	6	up&down
Metabolism	Metabolism of cofactors and vitamins	ko00750	Vitamin B6 metabolism	0.0018	0.0015	1.18	0.477057	0.835677	Maker00002786.gene;Maker00015204.gene;Maker00076690.gene	3	up&down
Metabolism	Metabolism of cofactors and vitamins	ko00670	One carbon pool by folate	0.003	0.0027	1.1	0.484927	0.835677	Maker00011512.gene;Maker00016085.gene;Maker00030263.gene;Maker00030280.gene;Maker00069034.gene	5	up&down
Metabolism	Biosynthesis of other secondary metabolites	ko00950	Isoquinoline alkaloid biosynthesis	0.003	0.0027	1.1	0.484927	0.835677	Maker00004459.gene;Maker00036851.gene;Maker00069537.gene;Maker00071082.gene;NewGene_9830	5	up
Metabolism	Lipid metabolism	ko00590	Arachidonic acid metabolism	0.0042	0.004	1.07	0.488913	0.835677	Maker00004622.gene;Maker00023044.gene;Maker00023440.gene;Maker00054252.gene;Maker00061615.gene;Maker00068396.gene;NewGene_12930	7	up&down
Metabolism	Lipid metabolism	ko00600	Sphingolipid metabolism	0.0121	0.0118	1.02	0.492089	0.835677	Maker00026600.gene;Maker00026623.gene;Maker00029418.gene;Maker00033510.gene;Maker00035141.gene;Maker00038758.gene;Maker00038981.gene;Maker00052379.gene;Maker00055550.gene;Maker00059010.gene;Maker00059212.gene;Maker00060570.gene;Maker00064402.gene;Maker00078809.gene;Maker00078988.gene;NewGene_3063;NewGene_6440;NewGene_7581;NewGene_9110;NewGene_9736	20	up&down
Metabolism	Metabolism of cofactors and vitamins	ko00785	Lipoic acid metabolism	0.0006	0.0004	1.49	0.51251	0.835677	Maker00022717.gene	1	up
Metabolism	Metabolism of terpenoids and polyketides	ko00903	Limonene and pinene degradation	0.0012	0.001	1.15	0.535363	0.835677	Maker00000661.gene;Maker00057639.gene	2	down
Metabolism	Energy metabolism	ko00910	Nitrogen metabolism	0.0042	0.0042	1.01	0.554867	0.835677	Maker00000623.gene;Maker00008964.gene;Maker00016561.gene;Maker00038470.gene;Maker00044285.gene;Maker00075625.gene;Maker00077427.gene	7	up&down
Metabolism	Amino acid metabolism	ko00290	Valine, leucine and isoleucine biosynthesis	0.0018	0.0019	0.97	0.611232	0.835677	Maker00000700.gene;Maker00011523.gene;Maker00015119.gene	3	up&down
Metabolism	Biosynthesis of other secondary metabolites	ko00965	Betalain biosynthesis	0.0012	0.0012	1	0.615667	0.835677	Maker00023065.gene;NewGene_9830	2	up
Metabolism	Amino acid metabolism	ko00350	Tyrosine metabolism	0.0042	0.0044	0.95	0.616801	0.835677	Maker00003541.gene;Maker00004459.gene;Maker00010520.gene;Maker00036851.gene;Maker00070686.gene;Maker00071082.gene;NewGene_9830	7	up&down
Metabolism	Carbohydrate metabolism	ko00040	Pentose and glucuronate interconversions	0.0175	0.0184	0.95	0.646296	0.835677	Maker00003823.gene;Maker00005425.gene;Maker00009617.gene;Maker00010346.gene;Maker00010619.gene;Maker00011191.gene;Maker00012843.gene;Maker00015840.gene;Maker00016174.gene;Maker00029230.gene;Maker00036764.gene;Maker00036963.gene;Maker00038569.gene;Maker00039137.gene;Maker00043886.gene;Maker00052302.gene;Maker00056684.gene;Maker00056837.gene;Maker00060679.gene;Maker00061574.gene;Maker00061598.gene;…	29	up&down
Genetic Information Processing	Folding, sorting and degradation	ko04122	Sulfur relay system	0.0012	0.0013	0.93	0.651634	0.835677	Maker00042745.gene;Maker00044831.gene	2	up
Metabolism	Metabolism of cofactors and vitamins	ko00760	Nicotinate and nicotinamide metabolism	0.0036	0.004	0.91	0.655882	0.835677	Maker00003713.gene;Maker00004035.gene;Maker00010395.gene;Maker00025198.gene;Maker00034436.gene;Maker00077783.gene	6	up&down
Metabolism	Global and overview maps	ko01212	Fatty acid metabolism	0.0103	0.0111	0.92	0.681382	0.835677	Maker00000795.gene;Maker00003530.gene;Maker00006108.gene;Maker00008674.gene;Maker00009869.gene;Maker00021360.gene;Maker00021625.gene;Maker00026749.gene;Maker00038661.gene;Maker00040143.gene;Maker00045070.gene;Maker00046640.gene;Maker00052344.gene;Maker00054214.gene;Maker00061628.gene;Maker00075890.gene;Maker00078390.gene	17	up&down
Metabolism	Carbohydrate metabolism	ko00660	C5-Branched dibasic acid metabolism	0.0006	0.0006	0.93	0.683277	0.835677	Maker00000700.gene	1	down
Metabolism	Carbohydrate metabolism	ko00630	Glyoxylate and dicarboxylate metabolism	0.0121	0.0131	0.92	0.686288	0.835677	Maker00001288.gene;Maker00008964.gene;Maker00011512.gene;Maker00011561.gene;Maker00014471.gene;Maker00015054.gene;Maker00020873.gene;Maker00026852.gene;Maker00037413.gene;Maker00039888.gene;Maker00050898.gene;Maker00052315.gene;Maker00055768.gene;Maker00064901.gene;Maker00069173.gene;Maker00069731.gene;Maker00075889.gene;Maker00076480.gene;Maker00077427.gene;NewGene_3189	20	up&down
Metabolism	Lipid metabolism	ko00100	Steroid biosynthesis	0.0054	0.0061	0.9	0.688532	0.835677	Maker00013200.gene;Maker00014415.gene;Maker00021340.gene;Maker00037288.gene;Maker00052432.gene;Maker00054203.gene;Maker00055645.gene;Maker00068553.gene;NewGene_5862	9	up&down
Metabolism	Amino acid metabolism	ko00250	Alanine, aspartate and glutamate metabolism	0.0054	0.0061	0.9	0.688532	0.835677	Maker00008964.gene;Maker00015979.gene;Maker00042742.gene;Maker00057751.gene;Maker00060681.gene;Maker00067485.gene;Maker00068583.gene;Maker00069400.gene;Maker00077427.gene	9	up&down
Metabolism	Metabolism of cofactors and vitamins	ko00790	Folate biosynthesis	0.003	0.0036	0.85	0.719046	0.835677	Maker00036862.gene;Maker00064211.gene;Maker00069034.gene;Maker00071672.gene;NewGene_3241	5	up&down
Metabolism	Energy metabolism	ko00195	Photosynthesis	0.0048	0.0056	0.87	0.721379	0.835677	Maker00005197.gene;Maker00008472.gene;Maker00013300.gene;Maker00020428.gene;Maker00028213.gene;Maker00052247.gene;Maker00069126.gene;Maker00075000.gene	8	up&down
Metabolism	Carbohydrate metabolism	ko00010	Glycolysis / Gluconeogenesis	0.0193	0.021	0.92	0.723346	0.835677	Maker00000661.gene;Maker00001333.gene;Maker00003541.gene;Maker00006009.gene;Maker00009592.gene;Maker00010520.gene;Maker00011439.gene;Maker00016032.gene;Maker00017417.gene;Maker00022569.gene;Maker00022835.gene;Maker00023260.gene;Maker00026879.gene;Maker00037413.gene;Maker00043999.gene;Maker00044020.gene;Maker00044442.gene;Maker00045205.gene;Maker00046874.gene;Maker00052315.gene;Maker00052433.gene;…	32	up&down
Environmental Information Processing	Signal transduction	ko04070	Phosphatidylinositol signaling system	0.0133	0.0147	0.9	0.729215	0.835677	Maker00000842.gene;Maker00008971.gene;Maker00016191.gene;Maker00016405.gene;Maker00019019.gene;Maker00021096.gene;Maker00022443.gene;Maker00026639.gene;Maker00030284.gene;Maker00035209.gene;Maker00038732.gene;Maker00051485.gene;Maker00054368.gene;Maker00060836.gene;Maker00061563.gene;Maker00069317.gene;Maker00069595.gene;Maker00069790.gene;Maker00071738.gene;Maker00077939.gene;Maker00078026.gene;…	22	up&down
Metabolism	Energy metabolism	ko00920	Sulfur metabolism	0.003	0.0036	0.83	0.737674	0.835677	Maker00004041.gene;Maker00011294.gene;Maker00015120.gene;Maker00030396.gene;Maker00037435.gene	5	up&down
Metabolism	Energy metabolism	ko00196	Photosynthesis - antenna proteins	0.0018	0.0023	0.77	0.765055	0.835677	Maker00020573.gene;Maker00023427.gene;Maker00031979.gene	3	down
Metabolism	Metabolism of other amino acids	ko00460	Cyanoamino acid metabolism	0.0097	0.0111	0.87	0.768176	0.835677	Maker00000417.gene;Maker00009624.gene;Maker00011512.gene;Maker00022619.gene;Maker00030576.gene;Maker00042742.gene;Maker00042809.gene;Maker00052442.gene;Maker00056769.gene;Maker00061540.gene;Maker00061760.gene;Maker00061809.gene;Maker00068787.gene;Maker00075946.gene;Maker00077830.gene;Maker00078237.gene	16	up&down
Metabolism	Amino acid metabolism	ko00330	Arginine and proline metabolism	0.0066	0.0079	0.84	0.7778	0.835677	Maker00000661.gene;Maker00003563.gene;Maker00004083.gene;Maker00023207.gene;Maker00036583.gene;Maker00052433.gene;Maker00057639.gene;Maker00069811.gene;Maker00076436.gene;Maker00078835.gene;NewGene_1794	11	up&down
Metabolism	Metabolism of cofactors and vitamins	ko00770	Pantothenate and CoA biosynthesis	0.0048	0.0059	0.82	0.778183	0.835677	Maker00000661.gene;Maker00000700.gene;Maker00010395.gene;Maker00011523.gene;Maker00015119.gene;Maker00040848.gene;Maker00045233.gene;Maker00057639.gene	8	up&down
Metabolism	Amino acid metabolism	ko00220	Arginine biosynthesis	0.003	0.004	0.76	0.8031	0.835677	Maker00000528.gene;Maker00008964.gene;Maker00044815.gene;Maker00047363.gene;Maker00077427.gene	5	up&down
Metabolism	Amino acid metabolism	ko00360	Phenylalanine metabolism	0.003	0.0042	0.72	0.843133	0.835677	Maker00004459.gene;Maker00014533.gene;Maker00036851.gene;Maker00071082.gene;NewGene_9830	5	up&down
Metabolism	Amino acid metabolism	ko00340	Histidine metabolism	0.0024	0.0035	0.7	0.845439	0.835677	Maker00000661.gene;Maker00052433.gene;Maker00055945.gene;Maker00057639.gene	4	up&down
Metabolism	Biosynthesis of other secondary metabolites	ko00966	Glucosinolate biosynthesis	0.0006	0.001	0.57	0.845678	0.835677	Maker00015119.gene	1	down
Metabolism	Biosynthesis of other secondary metabolites	ko00261	Monobactam biosynthesis	0.0006	0.0011	0.53	0.866352	0.835677	Maker00015120.gene	1	up
Metabolism	Glycan biosynthesis and metabolism	ko00563	Glycosylphosphatidylinositol (GPI)-anchor biosynthesis	0.0018	0.0029	0.62	0.877837	0.835677	Maker00034591.gene;Maker00054054.gene;NewGene_5403	3	down
Metabolism	Lipid metabolism	ko01040	Biosynthesis of unsaturated fatty acids	0.0018	0.003	0.61	0.88925	0.835677	Maker00003530.gene;Maker00006108.gene;Maker00046640.gene	3	up&down
Metabolism	Amino acid metabolism	ko00300	Lysine biosynthesis	0.0006	0.0014	0.44	0.913198	0.835677	Maker00023059.gene	1	up
Metabolism	Carbohydrate metabolism	ko00051	Fructose and mannose metabolism	0.009	0.0121	0.75	0.915186	0.835677	Maker00006009.gene;Maker00011439.gene;Maker00020548.gene;Maker00022428.gene;Maker00022835.gene;Maker00044020.gene;Maker00044442.gene;Maker00045205.gene;Maker00046874.gene;Maker00053982.gene;Maker00055954.gene;Maker00070751.gene;Maker00072131.gene;Maker00074999.gene;Maker00077766.gene	15	up&down
Metabolism	Amino acid metabolism	ko00380	Tryptophan metabolism	0.0048	0.0071	0.68	0.916771	0.835677	Maker00000661.gene;Maker00015976.gene;Maker00026852.gene;Maker00046154.gene;Maker00050898.gene;Maker00052433.gene;Maker00057639.gene;NewGene_9830	8	up&down
Metabolism	Metabolism of cofactors and vitamins	ko00740	Riboflavin metabolism	0.0018	0.0033	0.55	0.925913	0.835677	Maker00000555.gene;Maker00010395.gene;Maker00029079.gene	3	down
Genetic Information Processing	Folding, sorting and degradation	ko03050	Proteasome	0.006	0.0093	0.65	0.954413	0.835677	Maker00000323.gene;Maker00001036.gene;Maker00010293.gene;Maker00038123.gene;Maker00048150.gene;Maker00051112.gene;Maker00057933.gene;Maker00058058.gene;Maker00073450.gene;NewGene_5709	10	up&down
Metabolism	Lipid metabolism	ko00564	Glycerophospholipid metabolism	0.0157	0.0211	0.74	0.962714	0.835677	Maker00000842.gene;Maker00000953.gene;Maker00001081.gene;Maker00005556.gene;Maker00008200.gene;Maker00010424.gene;Maker00013134.gene;Maker00019313.gene;Maker00021053.gene;Maker00021243.gene;Maker00021460.gene;Maker00025359.gene;Maker00029433.gene;Maker00030435.gene;Maker00032131.gene;Maker00038471.gene;Maker00047138.gene;Maker00052063.gene;Maker00054252.gene;Maker00054370.gene;Maker00058010.gene;…	26	up&down
Metabolism	Global and overview maps	ko01210	2-Oxocarboxylic acid metabolism	0.0036	0.0065	0.56	0.965662	0.835677	Maker00000528.gene;Maker00000700.gene;Maker00011523.gene;Maker00013108.gene;Maker00015119.gene;Maker00044815.gene	6	up&down
Genetic Information Processing	Replication and repair	ko03450	Non-homologous end-joining	0.0006	0.0019	0.31	0.968304	0.835677	Maker00029034.gene	1	up
Metabolism	Global and overview maps	ko01200	Carbon metabolism	0.0326	0.042	0.78	0.985207	0.835677	Maker00001288.gene;Maker00001333.gene;Maker00003541.gene;Maker00006009.gene;Maker00009592.gene;Maker00011439.gene;Maker00011512.gene;Maker00013108.gene;Maker00013175.gene;Maker00013177.gene;Maker00013216.gene;Maker00013257.gene;Maker00013332.gene;Maker00013389.gene;Maker00013408.gene;Maker00014471.gene;Maker00015054.gene;Maker00016032.gene;Maker00017417.gene;Maker00020873.gene;Maker00022569.gene;…	54	up&down
Cellular Processes	Transport and catabolism	ko04144	Endocytosis	0.0253	0.0337	0.75	0.985246	0.835677	Maker00008375.gene;Maker00010665.gene;Maker00011670.gene;Maker00012385.gene;Maker00015719.gene;Maker00019019.gene;Maker00020441.gene;Maker00021606.gene;Maker00022624.gene;Maker00024847.gene;Maker00026617.gene;Maker00026627.gene;Maker00026639.gene;Maker00031938.gene;Maker00032095.gene;Maker00035229.gene;Maker00035657.gene;Maker00035722.gene;Maker00036855.gene;Maker00038265.gene;Maker00038471.gene;…	42	up&down
Genetic Information Processing	Replication and repair	ko03440	Homologous recombination	0.0078	0.0129	0.61	0.986149	0.835677	Maker00001025.gene;Maker00004825.gene;Maker00008897.gene;Maker00025381.gene;Maker00037096.gene;Maker00039868.gene;Maker00042632.gene;Maker00045806.gene;Maker00046494.gene;Maker00052277.gene;Maker00069903.gene;Maker00071833.gene;Maker00075747.gene	13	up&down
Metabolism	Lipid metabolism	ko00565	Ether lipid metabolism	0.003	0.0065	0.47	0.987032	0.835677	Maker00000953.gene;Maker00010475.gene;Maker00038471.gene;Maker00054252.gene;Maker00060953.gene	5	up&down
Metabolism	Global and overview maps	ko01230	Biosynthesis of amino acids	0.0241	0.0329	0.73	0.98959	0.835677	Maker00000528.gene;Maker00000700.gene;Maker00005010.gene;Maker00005180.gene;Maker00008964.gene;Maker00009592.gene;Maker00010543.gene;Maker00011439.gene;Maker00011512.gene;Maker00011523.gene;Maker00013108.gene;Maker00015119.gene;Maker00016032.gene;Maker00017417.gene;Maker00022835.gene;Maker00023059.gene;Maker00026879.gene;Maker00027094.gene;Maker00027267.gene;Maker00029518.gene;Maker00035203.gene;…	40	up&down
Genetic Information Processing	Transcription	ko03022	Basal transcription factors	0.003	0.0068	0.44	0.991283	0.835677	Maker00022396.gene;Maker00035579.gene;Maker00035951.gene;Maker00037035.gene;Maker00037369.gene	5	up&down
Metabolism	Nucleotide metabolism	ko00240	Pyrimidine metabolism	0.006	0.0111	0.54	0.992208	0.835677	Maker00004035.gene;Maker00004733.gene;Maker00010395.gene;Maker00015695.gene;Maker00023160.gene;Maker00025198.gene;Maker00040069.gene;Maker00044968.gene;Maker00050661.gene;Maker00069034.gene	10	up&down
Metabolism	Glycan biosynthesis and metabolism	ko00513	Various types of N-glycan biosynthesis	0.0024	0.0061	0.4	0.993265	0.835677	Maker00008627.gene;Maker00013283.gene;Maker00064779.gene;NewGene_10662	4	up&down
Genetic Information Processing	Replication and repair	ko03410	Base excision repair	0.0048	0.0097	0.5	0.993765	0.835677	Maker00008832.gene;Maker00018710.gene;Maker00025381.gene;Maker00029034.gene;Maker00060939.gene;Maker00068570.gene;NewGene_1340;NewGene_15245	8	up&down
Metabolism	Amino acid metabolism	ko00310	Lysine degradation	0.0018	0.0052	0.35	0.994098	0.835677	Maker00000661.gene;Maker00052433.gene;Maker00057639.gene	3	up&down
Cellular Processes	Transport and catabolism	ko04145	Phagosome	0.009	0.0156	0.58	0.994923	0.835677	Maker00005590.gene;Maker00012385.gene;Maker00022443.gene;Maker00023101.gene;Maker00030284.gene;Maker00030500.gene;Maker00040449.gene;Maker00055633.gene;Maker00060486.gene;Maker00068476.gene;Maker00068759.gene;Maker00071217.gene;Maker00075881.gene;Maker00077804.gene;NewGene_10306	15	up&down
Metabolism	Glycan biosynthesis and metabolism	ko00514	Other types of O-glycan biosynthesis	0.0018	0.0054	0.33	0.99584	0.835677	Maker00016076.gene;Maker00016872.gene;Maker00052092.gene	3	up&down
Metabolism	Carbohydrate metabolism	ko00620	Pyruvate metabolism	0.0084	0.0153	0.55	0.996743	0.835677	Maker00000661.gene;Maker00001333.gene;Maker00008674.gene;Maker00009592.gene;Maker00026879.gene;Maker00028509.gene;Maker00030540.gene;Maker00036548.gene;Maker00037413.gene;Maker00052315.gene;Maker00052433.gene;Maker00057639.gene;Maker00064550.gene;Maker00076603.gene	14	up&down
Metabolism	Energy metabolism	ko00710	Carbon fixation in photosynthetic organisms	0.0072	0.0137	0.53	0.997023	0.835677	Maker00001333.gene;Maker00006009.gene;Maker00011439.gene;Maker00016032.gene;Maker00017417.gene;Maker00022835.gene;Maker00028509.gene;Maker00030540.gene;Maker00033916.gene;Maker00035203.gene;Maker00036548.gene;NewGene_10720	12	up&down
Genetic Information Processing	Transcription	ko03020	RNA polymerase	0.0012	0.0047	0.26	0.997643	0.835677	Maker00016088.gene;NewGene_13212	2	up
Genetic Information Processing	Translation	ko00970	Aminoacyl-tRNA biosynthesis	0.006	0.0129	0.47	0.998839	0.835677	Maker00003393.gene;Maker00005527.gene;Maker00008936.gene;Maker00019092.gene;Maker00022363.gene;Maker00029558.gene;Maker00042343.gene;Maker00043898.gene;Maker00068056.gene;Maker00078268.gene	10	up&down
Metabolism	Nucleotide metabolism	ko00230	Purine metabolism	0.0078	0.0163	0.48	0.999523	0.835677	Maker00001359.gene;Maker00004035.gene;Maker00009592.gene;Maker00010395.gene;Maker00015120.gene;Maker00016085.gene;Maker00026879.gene;Maker00046099.gene;Maker00064550.gene;Maker00068583.gene;Maker00069400.gene;Maker00077965.gene;Maker00078169.gene	13	up&down
Genetic Information Processing	Folding, sorting and degradation	ko03060	Protein export	0.0018	0.0071	0.25	0.999669	0.835677	Maker00005185.gene;Maker00060486.gene;Maker00075881.gene	3	up&down
Genetic Information Processing	Translation	ko03008	Ribosome biogenesis in eukaryotes	0.0066	0.0152	0.44	0.999759	0.835677	Maker00002719.gene;Maker00015839.gene;Maker00021593.gene;Maker00022857.gene;Maker00034321.gene;Maker00046253.gene;Maker00048080.gene;Maker00055634.gene;NewGene_2801;NewGene_3504;NewGene_7777	11	up&down
Genetic Information Processing	Folding, sorting and degradation	ko04130	SNARE interactions in vesicular transport	0.0012	0.0063	0.19	0.999828	0.835677	Maker00000457.gene;Maker00031914.gene	2	down
Metabolism	Carbohydrate metabolism	ko00020	Citrate cycle (TCA cycle)	0.0018	0.008	0.23	0.999916	0.835677	Maker00001333.gene;Maker00013108.gene;Maker00029314.gene	3	up
Genetic Information Processing	Replication and repair	ko03430	Mismatch repair	0.0012	0.0069	0.18	0.999932	0.835677	Maker00072086.gene;Maker00075747.gene	2	up&down
Metabolism	Glycan biosynthesis and metabolism	ko00510	N-Glycan biosynthesis	0.0012	0.0072	0.17	0.99996	0.835677	Maker00064806.gene;NewGene_10662	2	up&down
Cellular Processes	Transport and catabolism	ko04136	Autophagy - other	0.0012	0.0073	0.17	0.999965	0.835677	Maker00016182.gene;Maker00019265.gene	2	up&down
Metabolism	Glycan biosynthesis and metabolism	ko00531	Glycosaminoglycan degradation	0.009	0.0207	0.44	0.999974	0.835677	Maker00006191.gene;Maker00008627.gene;Maker00016450.gene;Maker00021244.gene;Maker00026600.gene;Maker00026623.gene;Maker00033510.gene;Maker00038758.gene;Maker00038981.gene;Maker00064779.gene;NewGene_3063;NewGene_6440;NewGene_7581;NewGene_9110;NewGene_9736	15	up&down
Genetic Information Processing	Replication and repair	ko03030	DNA replication	0.0024	0.01	0.24	0.999977	0.835677	Maker00025381.gene;Maker00028304.gene;Maker00029034.gene;Maker00075747.gene	4	up&down
Genetic Information Processing	Folding, sorting and degradation	ko04120	Ubiquitin mediated proteolysis	0.0127	0.026	0.49	0.999978	0.835677	Maker00001344.gene;Maker00004932.gene;Maker00007325.gene;Maker00026916.gene;Maker00029049.gene;Maker00037317.gene;Maker00045128.gene;Maker00052193.gene;Maker00053873.gene;Maker00060924.gene;Maker00064958.gene;Maker00068047.gene;Maker00070754.gene;Maker00071190.gene;Maker00071193.gene;Maker00071826.gene;Maker00072093.gene;Maker00076516.gene;Maker00078981.gene;NewGene_11331;NewGene_15796	21	up&down
Genetic Information Processing	Translation	ko03013	RNA transport	0.0157	0.0306	0.51	0.999986	0.835677	Maker00004599.gene;Maker00015271.gene;Maker00016073.gene;Maker00025214.gene;Maker00031546.gene;Maker00032026.gene;Maker00033182.gene;Maker00034321.gene;Maker00038979.gene;Maker00044200.gene;Maker00048178.gene;Maker00056683.gene;Maker00064481.gene;Maker00068594.gene;Maker00071233.gene;Maker00071507.gene;Maker00071605.gene;Maker00071968.gene;Maker00075109.gene;Maker00077714.gene;NewGene_11421;NewGe…	26	up&down
Genetic Information Processing	Folding, sorting and degradation	ko03018	RNA degradation	0.009	0.0213	0.42	0.999988	0.835677	Maker00002979.gene;Maker00005947.gene;Maker00009145.gene;Maker00033533.gene;Maker00034539.gene;Maker00034596.gene;Maker00036964.gene;Maker00037149.gene;Maker00037655.gene;Maker00044020.gene;Maker00053421.gene;Maker00055496.gene;Maker00058274.gene;Maker00069059.gene;Maker00070616.gene	15	up&down
Genetic Information Processing	Transcription	ko03040	Spliceosome	0.0181	0.0343	0.53	0.999991	0.835677	Maker00000383.gene;Maker00000653.gene;Maker00000703.gene;Maker00001467.gene;Maker00023197.gene;Maker00030507.gene;Maker00034718.gene;Maker00037781.gene;Maker00039129.gene;Maker00044332.gene;Maker00044526.gene;Maker00044531.gene;Maker00054456.gene;Maker00055445.gene;Maker00055533.gene;Maker00055788.gene;Maker00060563.gene;Maker00062163.gene;Maker00067545.gene;Maker00068459.gene;Maker00068480.gene;…	30	up&down
Metabolism	Energy metabolism	ko00190	Oxidative phosphorylation	0.0054	0.0161	0.34	0.999993	0.835677	Maker00013971.gene;Maker00021428.gene;Maker00022390.gene;Maker00035573.gene;Maker00044347.gene;Maker00044746.gene;Maker00055633.gene;Maker00064911.gene;NewGene_1029	9	up&down
Genetic Information Processing	Replication and repair	ko03420	Nucleotide excision repair	0.0018	0.0102	0.18	0.999997	0.835677	Maker00025381.gene;Maker00035579.gene;Maker00075747.gene	3	up&down
Genetic Information Processing	Translation	ko03015	mRNA surveillance pathway	0.006	0.0198	0.3	1	0.835677	Maker00010828.gene;Maker00025252.gene;Maker00026971.gene;Maker00031954.gene;Maker00042504.gene;Maker00043903.gene;Maker00054431.gene;Maker00056785.gene;Maker00057731.gene;Maker00060729.gene	10	up&down
Environmental Information Processing	Membrane transport	ko02010	ABC transporters	0.0217	0.045	0.48	1	0.835677	Maker00001051.gene;Maker00001225.gene;Maker00001387.gene;Maker00001440.gene;Maker00002684.gene;Maker00003342.gene;Maker00005733.gene;Maker00009032.gene;Maker00009344.gene;Maker00014993.gene;Maker00014995.gene;Maker00015286.gene;Maker00016582.gene;Maker00019244.gene;Maker00021484.gene;Maker00025140.gene;Maker00028143.gene;Maker00031705.gene;Maker00037801.gene;Maker00038736.gene;Maker00044081.gene;…	36	up&down
Genetic Information Processing	Folding, sorting and degradation	ko04141	Protein processing in endoplasmic reticulum	0.0151	0.0361	0.42	1	0.835677	Maker00000442.gene;Maker00005590.gene;Maker00016161.gene;Maker00021155.gene;Maker00023101.gene;Maker00023163.gene;Maker00026916.gene;Maker00029343.gene;Maker00034264.gene;Maker00036794.gene;Maker00044653.gene;Maker00044680.gene;Maker00044771.gene;Maker00050731.gene;Maker00055523.gene;Maker00055568.gene;Maker00060486.gene;Maker00068459.gene;Maker00072030.gene;Maker00075881.gene;Maker00077929.gene;…	25	up&down
Genetic Information Processing	Translation	ko03010	Ribosome	0.0084	0.0386	0.22	1	0.835677	Maker00016012.gene;Maker00016615.gene;Maker00016687.gene;Maker00022736.gene;Maker00022740.gene;Maker00023151.gene;Maker00023293.gene;Maker00028512.gene;Maker00033670.gene;Maker00068221.gene;NewGene_15586;NewGene_3910;NewGene_545;NewGene_8209	14	up&down

## Sheet: T1_vs_T4_KEGG_pathway_enrich
KEGG_A_class	KEGG_B_class	ID	Pathway	GeneRatio	BgRatio	enrich_factor	pvalue	qvalue	geneID	gene_number	Contained
Metabolism	Metabolism of terpenoids and polyketides	ko00902	Monoterpenoid biosynthesis	0.0186	0.0025	7.44	1.56792e-10	1.63394e-08	Maker00008458.gene;Maker00008559.gene;Maker00008633.gene;Maker00008694.gene;Maker00013905.gene;Maker00023379.gene;Maker00023406.gene;Maker00023425.gene;Maker00023462.gene;Maker00023464.gene;Maker00039776.gene;Maker00057666.gene;Maker00057810.gene;Maker00057812.gene;Maker00058007.gene	15	up&down
Metabolism	Biosynthesis of other secondary metabolites	ko00940	Phenylpropanoid biosynthesis	0.0645	0.0267	2.41	2.22763e-09	1.16071e-07	Maker00000417.gene;Maker00000439.gene;Maker00000483.gene;Maker00000631.gene;Maker00003472.gene;Maker00008120.gene;Maker00009624.gene;Maker00010074.gene;Maker00013844.gene;Maker00014428.gene;Maker00015029.gene;Maker00016544.gene;Maker00022564.gene;Maker00022993.gene;Maker00023366.gene;Maker00025106.gene;Maker00025275.gene;Maker00025401.gene;Maker00027150.gene;Maker00030641.gene;Maker00033484.gene;…	52	up&down
Metabolism	Metabolism of terpenoids and polyketides	ko00909	Sesquiterpenoid and triterpenoid biosynthesis	0.0273	0.0065	4.23	4.31404e-09	1.49856e-07	Maker00002975.gene;Maker00003058.gene;Maker00003066.gene;Maker00016840.gene;Maker00022365.gene;Maker00026431.gene;Maker00026474.gene;Maker00027213.gene;Maker00037521.gene;Maker00038603.gene;Maker00046437.gene;Maker00048067.gene;Maker00048068.gene;Maker00048071.gene;Maker00055474.gene;Maker00059237.gene;Maker00065421.gene;Maker00065466.gene;NewGene_4608;NewGene_4621;NewGene_4623;NewGene_7504	22	up&down
Organismal Systems	Environmental adaptation	ko04626	Plant-pathogen interaction	0.1365	0.0832	1.64	9.26363e-08	2.41342e-06	Maker00000491.gene;Maker00000848.gene;Maker00000936.gene;Maker00003482.gene;Maker00004823.gene;Maker00005490.gene;Maker00006013.gene;Maker00008965.gene;Maker00009515.gene;Maker00010014.gene;Maker00010085.gene;Maker00010391.gene;Maker00011108.gene;Maker00011337.gene;Maker00011385.gene;Maker00011526.gene;Maker00012686.gene;Maker00012853.gene;Maker00013211.gene;Maker00013301.gene;Maker00014508.gene;…	110	up&down
Metabolism	Biosynthesis of other secondary metabolites	ko00941	Flavonoid biosynthesis	0.0261	0.0071	3.67	1.43408e-07	2.98892e-06	Maker00000483.gene;Maker00008168.gene;Maker00010913.gene;Maker00013896.gene;Maker00013900.gene;Maker00022650.gene;Maker00022697.gene;Maker00022931.gene;Maker00022993.gene;Maker00025275.gene;Maker00037509.gene;Maker00038553.gene;Maker00039086.gene;Maker00039176.gene;Maker00039248.gene;Maker00049527.gene;Maker00052487.gene;Maker00055844.gene;Maker00071775.gene;Maker00075063.gene;NewGene_4466	21	up&down
Metabolism	Biosynthesis of other secondary metabolites	ko00944	Flavone and flavonol biosynthesis	0.0124	0.0019	6.4	1.09058e-06	1.89416e-05	Maker00008168.gene;Maker00037156.gene;Maker00038553.gene;Maker00039086.gene;Maker00039176.gene;Maker00039248.gene;Maker00046337.gene;Maker00046345.gene;Maker00075063.gene;NewGene_4466	10	up&down
Environmental Information Processing	Signal transduction	ko04075	Plant hormone signal transduction	0.1303	0.0901	1.45	5.62462e-05	0.00083735	Maker00000587.gene;Maker00000589.gene;Maker00000918.gene;Maker00000926.gene;Maker00003419.gene;Maker00003918.gene;Maker00004481.gene;Maker00005490.gene;Maker00006017.gene;Maker00006124.gene;Maker00008399.gene;Maker00008878.gene;Maker00010014.gene;Maker00010212.gene;Maker00010368.gene;Maker00010372.gene;Maker00010829.gene;Maker00011337.gene;Maker00012679.gene;Maker00013960.gene;Maker00014508.gene;…	105	up&down
Metabolism	Lipid metabolism	ko00073	Cutin, suberine and wax biosynthesis	0.0174	0.0054	3.21	8.36389e-05	0.00108951	Maker00022793.gene;Maker00031969.gene;Maker00037441.gene;Maker00038385.gene;Maker00038468.gene;Maker00046381.gene;Maker00058086.gene;Maker00058908.gene;Maker00061873.gene;Maker00068406.gene;Maker00069895.gene;NewGene_11546;NewGene_15795;NewGene_8794	14	up&down
Metabolism	Metabolism of other amino acids	ko00480	Glutathione metabolism	0.0236	0.0113	2.09	0.00178846	0.0207084	Maker00008163.gene;Maker00023234.gene;Maker00033284.gene;Maker00044883.gene;Maker00045093.gene;Maker00047494.gene;Maker00052070.gene;Maker00059206.gene;Maker00063600.gene;Maker00064626.gene;Maker00068242.gene;Maker00075948.gene;Maker00075976.gene;Maker00076803.gene;Maker00077732.gene;Maker00077947.gene;NewGene_12408;NewGene_12411;NewGene_12420	19	up&down
Metabolism	Biosynthesis of other secondary metabolites	ko00943	Isoflavonoid biosynthesis	0.0074	0.0018	4.19	0.0022537	0.0234859	Maker00034334.gene;Maker00037156.gene;Maker00044824.gene;Maker00046337.gene;Maker00046345.gene;NewGene_3609	6	up&down
Metabolism	Biosynthesis of other secondary metabolites	ko00402	Benzoxazinoid biosynthesis	0.005	0.0008	6.15	0.00272003	0.0257687	Maker00014515.gene;NewGene_4671;NewGene_5884;NewGene_5886	4	down
Metabolism	Metabolism of terpenoids and polyketides	ko00908	Zeatin biosynthesis	0.0124	0.0052	2.36	0.00882756	0.0766604	Maker00000322.gene;Maker00000702.gene;Maker00013354.gene;Maker00025255.gene;Maker00028874.gene;Maker00036911.gene;Maker00037040.gene;Maker00040448.gene;Maker00061795.gene;Maker00068779.gene	10	up&down
Metabolism	Lipid metabolism	ko00062	Fatty acid elongation	0.0112	0.0048	2.34	0.0133662	0.107146	Maker00001240.gene;Maker00008965.gene;Maker00011526.gene;Maker00015196.gene;Maker00020427.gene;Maker00022792.gene;Maker00038476.gene;Maker00053608.gene;Maker00077402.gene	9	up&down
Metabolism	Lipid metabolism	ko00592	alpha-Linolenic acid metabolism	0.0149	0.0075	1.98	0.0171273	0.122268	Maker00005556.gene;Maker00008200.gene;Maker00010520.gene;Maker00011237.gene;Maker00011432.gene;Maker00025359.gene;Maker00033230.gene;Maker00046219.gene;Maker00052063.gene;Maker00069127.gene;Maker00078314.gene;NewGene_2271	12	up&down
Metabolism	Biosynthesis of other secondary metabolites	ko00945	Stilbenoid, diarylheptanoid and gingerol biosynthesis	0.0087	0.0034	2.56	0.0175991	0.122268	Maker00000483.gene;Maker00004141.gene;Maker00022993.gene;Maker00025275.gene;Maker00028900.gene;Maker00037201.gene;Maker00052487.gene	7	up&down
Metabolism	Carbohydrate metabolism	ko00520	Amino sugar and nucleotide sugar metabolism	0.0372	0.0252	1.48	0.0204067	0.128205	Maker00000480.gene;Maker00008411.gene;Maker00010339.gene;Maker00010346.gene;Maker00011218.gene;Maker00013804.gene;Maker00015214.gene;Maker00015267.gene;Maker00016845.gene;Maker00022581.gene;Maker00022614.gene;Maker00028675.gene;Maker00034133.gene;Maker00034425.gene;Maker00035754.gene;Maker00036820.gene;Maker00047221.gene;Maker00050918.gene;Maker00051361.gene;Maker00051517.gene;Maker00053583.gene;…	30	up&down
Metabolism	Glycan biosynthesis and metabolism	ko00515	Mannose type O-glycan biosynthesis	0.0074	0.0027	2.71	0.0209143	0.128205	Maker00004756.gene;Maker00040373.gene;Maker00051223.gene;Maker00064399.gene;Maker00069207.gene;Maker00078189.gene	6	down
Metabolism	Biosynthesis of other secondary metabolites	ko00960	Tropane, piperidine and pyridine alkaloid biosynthesis	0.0099	0.0045	2.2	0.0274878	0.15914	Maker00003502.gene;Maker00004459.gene;Maker00077816.gene;Maker00078113.gene;Maker00078136.gene;Maker00078298.gene;Maker00078599.gene;Maker00078646.gene	8	up&down
Metabolism	Energy metabolism	ko00910	Nitrogen metabolism	0.0087	0.0042	2.07	0.0500897	0.27473	Maker00008964.gene;Maker00016561.gene;Maker00044285.gene;Maker00044476.gene;Maker00046906.gene;Maker00068896.gene;Maker00077427.gene	7	up&down
Metabolism	Amino acid metabolism	ko00250	Alanine, aspartate and glutamate metabolism	0.0112	0.0061	1.84	0.0536439	0.279513	Maker00000512.gene;Maker00008964.gene;Maker00016633.gene;Maker00044476.gene;Maker00045489.gene;Maker00046906.gene;Maker00057751.gene;Maker00068896.gene;Maker00077427.gene	9	up&down
Environmental Information Processing	Signal transduction	ko04016	MAPK signaling pathway - plant	0.0806	0.0668	1.21	0.0620616	0.307726	Maker00000491.gene;Maker00000587.gene;Maker00000848.gene;Maker00000936.gene;Maker00001297.gene;Maker00003482.gene;Maker00004481.gene;Maker00004823.gene;Maker00005490.gene;Maker00010014.gene;Maker00010085.gene;Maker00010391.gene;Maker00011337.gene;Maker00014508.gene;Maker00015955.gene;Maker00016273.gene;Maker00016725.gene;Maker00016820.gene;Maker00016841.gene;Maker00018288.gene;Maker00022445.gene;…	65	up&down
Metabolism	Carbohydrate metabolism	ko00040	Pentose and glucuronate interconversions	0.0261	0.0184	1.42	0.0675537	0.307726	Maker00004878.gene;Maker00010346.gene;Maker00021542.gene;Maker00029478.gene;Maker00036963.gene;Maker00037606.gene;Maker00044282.gene;Maker00051366.gene;Maker00052302.gene;Maker00056837.gene;Maker00060679.gene;Maker00061574.gene;Maker00061598.gene;Maker00062253.gene;Maker00064797.gene;Maker00068975.gene;Maker00075770.gene;Maker00075908.gene;Maker00077874.gene;NewGene_13414;NewGene_15207	21	up&down
Metabolism	Carbohydrate metabolism	ko00052	Galactose metabolism	0.0199	0.0132	1.5	0.0679173	0.307726	Maker00000480.gene;Maker00000763.gene;Maker00013059.gene;Maker00034425.gene;Maker00037445.gene;Maker00038784.gene;Maker00044105.gene;Maker00053546.gene;Maker00053583.gene;Maker00068832.gene;Maker00068886.gene;Maker00077577.gene;NewGene_16003;NewGene_1695;NewGene_3063;NewGene_9110	16	up&down
Metabolism	Metabolism of cofactors and vitamins	ko00130	Ubiquinone and other terpenoid-quinone biosynthesis	0.0112	0.0067	1.67	0.0895146	0.388603	Maker00000483.gene;Maker00013800.gene;Maker00020346.gene;Maker00025275.gene;Maker00052487.gene;Maker00061032.gene;Maker00061490.gene;Maker00072051.gene;NewGene_6956	9	up&down
Metabolism	Amino acid metabolism	ko00260	Glycine, serine and threonine metabolism	0.0174	0.0118	1.47	0.0932255	0.388603	Maker00000796.gene;Maker00000801.gene;Maker00000963.gene;Maker00004459.gene;Maker00015054.gene;Maker00025257.gene;Maker00028005.gene;Maker00028155.gene;Maker00028185.gene;Maker00028342.gene;Maker00028718.gene;Maker00029051.gene;Maker00029076.gene;Maker00029393.gene	14	up&down
Metabolism	Amino acid metabolism	ko00280	Valine, leucine and isoleucine degradation	0.0149	0.0099	1.5	0.103673	0.415533	Maker00009941.gene;Maker00013332.gene;Maker00013389.gene;Maker00013408.gene;Maker00015119.gene;Maker00016300.gene;Maker00019120.gene;Maker00031880.gene;Maker00031975.gene;Maker00036135.gene;Maker00040748.gene;Maker00044330.gene	12	up&down
Metabolism	Carbohydrate metabolism	ko00053	Ascorbate and aldarate metabolism	0.0136	0.009	1.51	0.111788	0.431463	Maker00003408.gene;Maker00008875.gene;Maker00010346.gene;Maker00029143.gene;Maker00040184.gene;Maker00042834.gene;Maker00060679.gene;Maker00063600.gene;Maker00067951.gene;Maker00077454.gene;Maker00077947.gene	11	up&down
Organismal Systems	Environmental adaptation	ko04712	Circadian rhythm - plant	0.0186	0.0139	1.34	0.151281	0.563039	Maker00000918.gene;Maker00013900.gene;Maker00033502.gene;Maker00034001.gene;Maker00037509.gene;Maker00039368.gene;Maker00044488.gene;Maker00045524.gene;Maker00059007.gene;Maker00061689.gene;Maker00071775.gene;Maker00075016.gene;Maker00078233.gene;NewGene_11145;NewGene_13697	15	up&down
Metabolism	Metabolism of terpenoids and polyketides	ko00900	Terpenoid backbone biosynthesis	0.0112	0.0077	1.44	0.17164	0.616783	Maker00008131.gene;Maker00032226.gene;Maker00033365.gene;Maker00034290.gene;Maker00051369.gene;Maker00060555.gene;Maker00075928.gene;Maker00077790.gene;NewGene_5472	9	up&down
Metabolism	Metabolism of terpenoids and polyketides	ko00904	Diterpenoid biosynthesis	0.0074	0.005	1.49	0.214454	0.744687	Maker00000967.gene;Maker00004917.gene;Maker00034656.gene;Maker00075917.gene;Maker00076041.gene;NewGene_11204	6	up&down
Metabolism	Metabolism of terpenoids and polyketides	ko00906	Carotenoid biosynthesis	0.0099	0.0072	1.38	0.221526	0.744687	Maker00000980.gene;Maker00012389.gene;Maker00028570.gene;Maker00035028.gene;Maker00039359.gene;Maker00063471.gene;Maker00070854.gene;NewGene_14244	8	up&down
Metabolism	Carbohydrate metabolism	ko00030	Pentose phosphate pathway	0.0099	0.0073	1.35	0.239466	0.779839	Maker00006009.gene;Maker00011439.gene;Maker00022569.gene;Maker00033153.gene;Maker00044105.gene;Maker00044351.gene;Maker00053546.gene;Maker00077577.gene	8	up&down
Metabolism	Glycan biosynthesis and metabolism	ko00603	Glycosphingolipid biosynthesis - globo and isoglobo series	0.0025	0.0013	1.92	0.279667	0.88316	Maker00037445.gene;Maker00038784.gene	2	up&down
Metabolism	Energy metabolism	ko00196	Photosynthesis - antenna proteins	0.0037	0.0023	1.59	0.291471	0.890688	Maker00023427.gene;Maker00031826.gene;Maker00044231.gene	3	down
Metabolism	Metabolism of cofactors and vitamins	ko00730	Thiamine metabolism	0.0062	0.0045	1.37	0.299234	0.890688	Maker00018385.gene;Maker00032226.gene;Maker00033365.gene;Maker00060555.gene;Maker00070792.gene	5	down
Metabolism	Lipid metabolism	ko00561	Glycerolipid metabolism	0.0186	0.016	1.16	0.307919	0.890688	Maker00000842.gene;Maker00010424.gene;Maker00010747.gene;Maker00016189.gene;Maker00022976.gene;Maker00030339.gene;Maker00031650.gene;Maker00031921.gene;Maker00037445.gene;Maker00038784.gene;Maker00048092.gene;Maker00058260.gene;Maker00060559.gene;Maker00076683.gene;NewGene_9542	15	up&down
Metabolism	Carbohydrate metabolism	ko00010	Glycolysis / Gluconeogenesis	0.0236	0.021	1.12	0.332797	0.890688	Maker00006009.gene;Maker00009592.gene;Maker00010520.gene;Maker00011432.gene;Maker00011439.gene;Maker00015803.gene;Maker00016032.gene;Maker00022569.gene;Maker00023260.gene;Maker00025257.gene;Maker00033153.gene;Maker00034425.gene;Maker00044105.gene;Maker00044506.gene;Maker00053546.gene;Maker00058274.gene;Maker00061516.gene;Maker00064550.gene;Maker00077577.gene	19	up&down
Metabolism	Lipid metabolism	ko00071	Fatty acid degradation	0.0087	0.007	1.24	0.337121	0.890688	Maker00010520.gene;Maker00011432.gene;Maker00020876.gene;Maker00026749.gene;Maker00033230.gene;Maker00061615.gene;Maker00069895.gene	7	up&down
Metabolism	Lipid metabolism	ko00061	Fatty acid biosynthesis	0.0099	0.0085	1.17	0.37506	0.890688	Maker00003530.gene;Maker00020876.gene;Maker00021625.gene;Maker00026749.gene;Maker00038661.gene;Maker00053888.gene;Maker00054214.gene;Maker00068586.gene	8	up&down
Metabolism	Metabolism of other amino acids	ko00430	Taurine and hypotaurine metabolism	0.0012	0.0006	2.2	0.375629	0.890688	Maker00057751.gene	1	down
Metabolism	Glycan biosynthesis and metabolism	ko00563	Glycosylphosphatidylinositol (GPI)-anchor biosynthesis	0.0037	0.0029	1.28	0.418193	0.890688	Maker00015285.gene;Maker00034591.gene;Maker00039069.gene	3	up&down
Metabolism	Metabolism of cofactors and vitamins	ko00860	Porphyrin and chlorophyll metabolism	0.0074	0.0067	1.11	0.456334	0.890688	Maker00010010.gene;Maker00026990.gene;Maker00072518.gene;Maker00078628.gene;Maker00078992.gene;NewGene_3801	6	up&down
Metabolism	Metabolism of other amino acids	ko00410	beta-Alanine metabolism	0.0074	0.0069	1.09	0.479519	0.890688	Maker00004459.gene;Maker00010476.gene;Maker00013332.gene;Maker00013389.gene;Maker00013408.gene;Maker00057751.gene	6	up&down
Metabolism	Carbohydrate metabolism	ko00630	Glyoxylate and dicarboxylate metabolism	0.0136	0.0131	1.04	0.48675	0.890688	Maker00001288.gene;Maker00004614.gene;Maker00008964.gene;Maker00011561.gene;Maker00011630.gene;Maker00015054.gene;Maker00016785.gene;Maker00020873.gene;Maker00076480.gene;Maker00077427.gene;NewGene_3189	11	up&down
Metabolism	Biosynthesis of other secondary metabolites	ko00942	Anthocyanin biosynthesis	0.0012	0.0008	1.54	0.489803	0.890688	Maker00076073.gene	1	down
Metabolism	Metabolism of other amino acids	ko00450	Selenocompound metabolism	0.0037	0.0033	1.12	0.504149	0.890688	Maker00015120.gene;Maker00071138.gene;Maker00071920.gene	3	up
Metabolism	Carbohydrate metabolism	ko00051	Fructose and mannose metabolism	0.0124	0.0121	1.02	0.515363	0.890688	Maker00006009.gene;Maker00011439.gene;Maker00022766.gene;Maker00033153.gene;Maker00034425.gene;Maker00044105.gene;Maker00053546.gene;Maker00064760.gene;Maker00077577.gene;Maker00077766.gene	10	up&down
Metabolism	Lipid metabolism	ko00564	Glycerophospholipid metabolism	0.0211	0.0211	1	0.534507	0.890688	Maker00000842.gene;Maker00001081.gene;Maker00005556.gene;Maker00008200.gene;Maker00010424.gene;Maker00011237.gene;Maker00020430.gene;Maker00021053.gene;Maker00025359.gene;Maker00030339.gene;Maker00042517.gene;Maker00052063.gene;Maker00058156.gene;Maker00058260.gene;Maker00063577.gene;Maker00069127.gene;NewGene_9542	17	up&down
Metabolism	Global and overview maps	ko01212	Fatty acid metabolism	0.0112	0.0111	1	0.546503	0.890688	Maker00001240.gene;Maker00003530.gene;Maker00020876.gene;Maker00021625.gene;Maker00026749.gene;Maker00033230.gene;Maker00038661.gene;Maker00053888.gene;Maker00054214.gene	9	up&down
Metabolism	Lipid metabolism	ko00591	Linoleic acid metabolism	0.0025	0.0023	1.1	0.551974	0.890688	Maker00046219.gene;Maker00069127.gene	2	up&down
Metabolism	Biosynthesis of other secondary metabolites	ko00966	Glucosinolate biosynthesis	0.0012	0.001	1.18	0.583119	0.890688	Maker00015119.gene	1	down
Metabolism	Metabolism of cofactors and vitamins	ko00780	Biotin metabolism	0.0037	0.0038	0.98	0.597873	0.890688	Maker00021625.gene;Maker00053888.gene;Maker00054214.gene	3	up&down
Metabolism	Biosynthesis of other secondary metabolites	ko00261	Monobactam biosynthesis	0.0012	0.0011	1.1	0.610269	0.890688	Maker00015120.gene	1	up
Metabolism	Lipid metabolism	ko00600	Sphingolipid metabolism	0.0112	0.0118	0.95	0.615308	0.890688	Maker00037445.gene;Maker00038784.gene;Maker00038968.gene;Maker00064402.gene;Maker00070867.gene;Maker00076548.gene;NewGene_16003;NewGene_3063;NewGene_9110	9	up&down
Metabolism	Amino acid metabolism	ko00220	Arginine biosynthesis	0.0037	0.004	0.94	0.626419	0.890688	Maker00008964.gene;Maker00016633.gene;Maker00077427.gene	3	down
Metabolism	Lipid metabolism	ko00590	Arachidonic acid metabolism	0.0037	0.004	0.94	0.626419	0.890688	Maker00023440.gene;Maker00061615.gene;Maker00069127.gene	3	up&down
Cellular Processes	Transport and catabolism	ko04146	Peroxisome	0.0124	0.0132	0.94	0.630318	0.890688	Maker00020873.gene;Maker00020876.gene;Maker00023183.gene;Maker00023440.gene;Maker00026749.gene;Maker00029097.gene;Maker00036135.gene;Maker00040478.gene;Maker00076480.gene;NewGene_15795	10	up&down
Metabolism	Lipid metabolism	ko00072	Synthesis and degradation of ketone bodies	0.0012	0.0012	1.02	0.635653	0.890688	Maker00036135.gene	1	down
Metabolism	Biosynthesis of other secondary metabolites	ko00965	Betalain biosynthesis	0.0012	0.0012	1.02	0.635653	0.890688	Maker00023065.gene	1	up
Environmental Information Processing	Signal transduction	ko04070	Phosphatidylinositol signaling system	0.0136	0.0147	0.93	0.643986	0.890688	Maker00000842.gene;Maker00000935.gene;Maker00036657.gene;Maker00038732.gene;Maker00039199.gene;Maker00044244.gene;Maker00050909.gene;Maker00052229.gene;Maker00054056.gene;NewGene_14154;NewGene_4509	11	up&down
Metabolism	Energy metabolism	ko00195	Photosynthesis	0.005	0.0056	0.89	0.665028	0.890688	Maker00022702.gene;Maker00038678.gene;Maker00042826.gene;Maker00044339.gene	4	down
Metabolism	Carbohydrate metabolism	ko00500	Starch and sucrose metabolism	0.0496	0.0525	0.95	0.669444	0.890688	Maker00000417.gene;Maker00000671.gene;Maker00000763.gene;Maker00000837.gene;Maker00008124.gene;Maker00008424.gene;Maker00008777.gene;Maker00009624.gene;Maker00013003.gene;Maker00013059.gene;Maker00013871.gene;Maker00015214.gene;Maker00020813.gene;Maker00021026.gene;Maker00022564.gene;Maker00028129.gene;Maker00029265.gene;Maker00034425.gene;Maker00034458.gene;Maker00034622.gene;Maker00036673.gene;…	40	up&down
Metabolism	Amino acid metabolism	ko00350	Tyrosine metabolism	0.0037	0.0044	0.84	0.703463	0.890688	Maker00004459.gene;Maker00010520.gene;Maker00011432.gene	3	up&down
Metabolism	Lipid metabolism	ko01040	Biosynthesis of unsaturated fatty acids	0.0025	0.003	0.83	0.703779	0.890688	Maker00001240.gene;Maker00003530.gene	2	down
Genetic Information Processing	Translation	ko00970	Aminoacyl-tRNA biosynthesis	0.0112	0.0129	0.86	0.72131	0.890688	Maker00003359.gene;Maker00003393.gene;Maker00009337.gene;Maker00021388.gene;Maker00021409.gene;Maker00022363.gene;Maker00039713.gene;Maker00042343.gene;Maker00043898.gene	9	up&down
Metabolism	Lipid metabolism	ko00100	Steroid biosynthesis	0.005	0.0061	0.82	0.727745	0.890688	Maker00009517.gene;Maker00050800.gene;Maker00068553.gene;Maker00071556.gene	4	up&down
Metabolism	Amino acid metabolism	ko00290	Valine, leucine and isoleucine biosynthesis	0.0012	0.0019	0.67	0.787464	0.890688	Maker00015119.gene	1	down
Metabolism	Carbohydrate metabolism	ko00650	Butanoate metabolism	0.0025	0.0036	0.7	0.790035	0.890688	Maker00036135.gene;Maker00057751.gene	2	down
Metabolism	Metabolism of cofactors and vitamins	ko00790	Folate biosynthesis	0.0025	0.0036	0.7	0.790035	0.890688	Maker00064211.gene;NewGene_3241	2	up&down
Metabolism	Carbohydrate metabolism	ko00640	Propanoate metabolism	0.0037	0.0052	0.71	0.803969	0.890688	Maker00013332.gene;Maker00013389.gene;Maker00013408.gene	3	down
Metabolism	Carbohydrate metabolism	ko00562	Inositol phosphate metabolism	0.0112	0.0141	0.79	0.811337	0.890688	Maker00000935.gene;Maker00036657.gene;Maker00038732.gene;Maker00042834.gene;Maker00044244.gene;Maker00050909.gene;Maker00052229.gene;NewGene_14154;NewGene_4509	9	up&down
Cellular Processes	Transport and catabolism	ko04145	Phagosome	0.0124	0.0156	0.8	0.813881	0.890688	Maker00009346.gene;Maker00023101.gene;Maker00026508.gene;Maker00040449.gene;Maker00054142.gene;Maker00068759.gene;Maker00071217.gene;Maker00075881.gene;Maker00078488.gene;NewGene_10230	10	up&down
Metabolism	Global and overview maps	ko01230	Biosynthesis of amino acids	0.0273	0.0329	0.83	0.849083	0.890688	Maker00000512.gene;Maker00005180.gene;Maker00008964.gene;Maker00009592.gene;Maker00011439.gene;Maker00015119.gene;Maker00015803.gene;Maker00016032.gene;Maker00016633.gene;Maker00025257.gene;Maker00026681.gene;Maker00027094.gene;Maker00044105.gene;Maker00044476.gene;Maker00044506.gene;Maker00046906.gene;Maker00053546.gene;Maker00058274.gene;Maker00064550.gene;Maker00068896.gene;Maker00077427.gene;…	22	up&down
Metabolism	Glycan biosynthesis and metabolism	ko00604	Glycosphingolipid biosynthesis - ganglio series	0.0037	0.0058	0.64	0.855895	0.890688	NewGene_16003;NewGene_3063;NewGene_9110	3	up&down
Genetic Information Processing	Folding, sorting and degradation	ko03050	Proteasome	0.0062	0.0093	0.67	0.876238	0.890688	Maker00000323.gene;Maker00058058.gene;Maker00075906.gene;NewGene_5709;NewGene_8738	5	up&down
Metabolism	Metabolism of terpenoids and polyketides	ko00905	Brassinosteroid biosynthesis	0.0012	0.0026	0.48	0.884148	0.890688	Maker00022941.gene	1	up
Metabolism	Metabolism of cofactors and vitamins	ko00670	One carbon pool by folate	0.0012	0.0027	0.45	0.898769	0.890688	Maker00016085.gene	1	down
Metabolism	Biosynthesis of other secondary metabolites	ko00950	Isoquinoline alkaloid biosynthesis	0.0012	0.0027	0.45	0.898769	0.890688	Maker00004459.gene	1	up
Genetic Information Processing	Replication and repair	ko03440	Homologous recombination	0.0087	0.0129	0.67	0.902852	0.890688	Maker00001025.gene;Maker00021552.gene;Maker00029445.gene;Maker00036757.gene;Maker00036770.gene;Maker00042632.gene;Maker00072448.gene	7	up&down
Metabolism	Glycan biosynthesis and metabolism	ko00511	Other glycan degradation	0.0074	0.0115	0.64	0.910295	0.890688	Maker00028443.gene;Maker00042643.gene;Maker00059058.gene;NewGene_16003;NewGene_3063;NewGene_9110	6	up&down
Environmental Information Processing	Membrane transport	ko02010	ABC transporters	0.036	0.045	0.8	0.916689	0.890688	Maker00000580.gene;Maker00001051.gene;Maker00003342.gene;Maker00005733.gene;Maker00005797.gene;Maker00009032.gene;Maker00009344.gene;Maker00014993.gene;Maker00014995.gene;Maker00016502.gene;Maker00021131.gene;Maker00025140.gene;Maker00030489.gene;Maker00031705.gene;Maker00039335.gene;Maker00044081.gene;Maker00044814.gene;Maker00050605.gene;Maker00054113.gene;Maker00057587.gene;Maker00067921.gene;…	29	up&down
Metabolism	Glycan biosynthesis and metabolism	ko00514	Other types of O-glycan biosynthesis	0.0025	0.0054	0.46	0.938028	0.890688	Maker00000731.gene;Maker00016872.gene	2	up&down
Metabolism	Amino acid metabolism	ko00340	Histidine metabolism	0.0012	0.0035	0.36	0.944851	0.890688	Maker00026681.gene	1	down
Metabolism	Nucleotide metabolism	ko00240	Pyrimidine metabolism	0.0062	0.0111	0.56	0.95071	0.890688	Maker00003493.gene;Maker00025198.gene;Maker00028280.gene;Maker00061681.gene;Maker00069167.gene	5	up&down
Metabolism	Metabolism of other amino acids	ko00460	Cyanoamino acid metabolism	0.0062	0.0111	0.56	0.95071	0.890688	Maker00000417.gene;Maker00009624.gene;Maker00022564.gene;Maker00022619.gene;Maker00045489.gene	5	up&down
Metabolism	Energy metabolism	ko00920	Sulfur metabolism	0.0012	0.0036	0.34	0.951817	0.890688	Maker00015120.gene	1	up
Metabolism	Metabolism of cofactors and vitamins	ko00770	Pantothenate and CoA biosynthesis	0.0025	0.0059	0.42	0.955639	0.890688	Maker00010476.gene;Maker00015119.gene	2	up&down
Metabolism	Global and overview maps	ko01200	Carbon metabolism	0.031	0.042	0.74	0.95978	0.890688	Maker00001288.gene;Maker00004614.gene;Maker00006009.gene;Maker00009592.gene;Maker00011439.gene;Maker00013332.gene;Maker00013389.gene;Maker00013408.gene;Maker00015054.gene;Maker00015803.gene;Maker00016032.gene;Maker00016633.gene;Maker00016785.gene;Maker00020873.gene;Maker00022569.gene;Maker00025257.gene;Maker00034425.gene;Maker00044105.gene;Maker00044351.gene;Maker00044506.gene;Maker00053546.gene;…	25	up&down
Metabolism	Metabolism of cofactors and vitamins	ko00760	Nicotinate and nicotinamide metabolism	0.0012	0.004	0.31	0.963223	0.890688	Maker00025198.gene	1	up
Metabolism	Amino acid metabolism	ko00360	Phenylalanine metabolism	0.0012	0.0042	0.3	0.969969	0.890688	Maker00004459.gene	1	up
Metabolism	Lipid metabolism	ko00565	Ether lipid metabolism	0.0025	0.0065	0.38	0.970152	0.890688	Maker00020430.gene;Maker00069127.gene	2	up&down
Metabolism	Global and overview maps	ko01210	2-Oxocarboxylic acid metabolism	0.0025	0.0065	0.38	0.970152	0.890688	Maker00015119.gene;Maker00016633.gene	2	down
Metabolism	Amino acid metabolism	ko00400	Phenylalanine, tyrosine and tryptophan biosynthesis	0.0025	0.0065	0.38	0.971809	0.890688	Maker00005180.gene;Maker00027094.gene	2	up&down
Genetic Information Processing	Transcription	ko03020	RNA polymerase	0.0012	0.0047	0.27	0.97998	0.890688	Maker00009636.gene	1	up
Metabolism	Nucleotide metabolism	ko00230	Purine metabolism	0.0087	0.0163	0.53	0.98012	0.890688	Maker00003493.gene;Maker00009592.gene;Maker00015120.gene;Maker00016085.gene;Maker00044506.gene;Maker00064550.gene;Maker00069167.gene	7	up&down
Genetic Information Processing	Folding, sorting and degradation	ko03060	Protein export	0.0025	0.0071	0.35	0.981155	0.890688	Maker00008867.gene;Maker00075881.gene	2	up&down
Metabolism	Glycan biosynthesis and metabolism	ko00510	N-Glycan biosynthesis	0.0025	0.0072	0.35	0.982217	0.890688	Maker00055649.gene;NewGene_10662	2	up&down
Cellular Processes	Transport and catabolism	ko04136	Autophagy - other	0.0025	0.0073	0.34	0.98322	0.890688	Maker00019265.gene;Maker00031452.gene	2	up
Metabolism	Energy metabolism	ko00710	Carbon fixation in photosynthetic organisms	0.0062	0.0137	0.45	0.988102	0.890688	Maker00006009.gene;Maker00011439.gene;Maker00015803.gene;Maker00016032.gene;Maker00016633.gene	5	up&down
Metabolism	Amino acid metabolism	ko00330	Arginine and proline metabolism	0.0025	0.0079	0.31	0.98949	0.890688	Maker00010476.gene;Maker00036583.gene	2	up&down
Metabolism	Amino acid metabolism	ko00270	Cysteine and methionine metabolism	0.0062	0.0147	0.42	0.993246	0.890688	Maker00015119.gene;Maker00037625.gene;Maker00068353.gene;Maker00069354.gene;NewGene_14963	5	up&down
Metabolism	Glycan biosynthesis and metabolism	ko00513	Various types of N-glycan biosynthesis	0.0012	0.0061	0.2	0.99366	0.890688	NewGene_10662	1	up
Genetic Information Processing	Folding, sorting and degradation	ko04141	Protein processing in endoplasmic reticulum	0.0211	0.0361	0.58	0.995681	0.890688	Maker00000442.gene;Maker00012358.gene;Maker00016161.gene;Maker00021155.gene;Maker00021441.gene;Maker00023101.gene;Maker00039509.gene;Maker00054142.gene;Maker00055384.gene;Maker00055523.gene;Maker00055568.gene;Maker00061557.gene;Maker00075881.gene;Maker00077640.gene;Maker00078972.gene;NewGene_10230;NewGene_3704	17	up&down
Cellular Processes	Transport and catabolism	ko04144	Endocytosis	0.0186	0.0337	0.55	0.997095	0.890688	Maker00010665.gene;Maker00011670.gene;Maker00020430.gene;Maker00021606.gene;Maker00034615.gene;Maker00040449.gene;Maker00044867.gene;Maker00050909.gene;Maker00055384.gene;Maker00056602.gene;Maker00071195.gene;Maker00071217.gene;Maker00077734.gene;NewGene_15065;NewGene_8427	15	up&down
Genetic Information Processing	Replication and repair	ko03030	DNA replication	0.0025	0.01	0.25	0.99778	0.890688	Maker00044363.gene;Maker00078483.gene	2	up
Genetic Information Processing	Folding, sorting and degradation	ko03018	RNA degradation	0.0087	0.0213	0.41	0.998703	0.890688	Maker00034539.gene;Maker00044105.gene;Maker00053421.gene;Maker00053546.gene;Maker00058274.gene;Maker00069059.gene;Maker00077577.gene	7	up&down
Genetic Information Processing	Replication and repair	ko03410	Base excision repair	0.0012	0.0097	0.13	0.9997	0.890688	Maker00068570.gene	1	down
Metabolism	Carbohydrate metabolism	ko00620	Pyruvate metabolism	0.0037	0.0153	0.24	0.999719	0.890688	Maker00009592.gene;Maker00044506.gene;Maker00064550.gene	3	down
Genetic Information Processing	Folding, sorting and degradation	ko04120	Ubiquitin mediated proteolysis	0.0099	0.026	0.38	0.999743	0.890688	Maker00010352.gene;Maker00012884.gene;Maker00021441.gene;Maker00028634.gene;Maker00043665.gene;Maker00064958.gene;NewGene_11331;NewGene_5804	8	up&down
Genetic Information Processing	Replication and repair	ko03420	Nucleotide excision repair	0.0012	0.0102	0.12	0.999801	0.890688	Maker00012358.gene	1	up
Metabolism	Energy metabolism	ko00190	Oxidative phosphorylation	0.0037	0.0161	0.23	0.999853	0.890688	Maker00044347.gene;Maker00050549.gene;Maker00064911.gene	3	up&down
Genetic Information Processing	Translation	ko03008	Ribosome biogenesis in eukaryotes	0.0025	0.0152	0.16	0.999958	0.890688	Maker00026470.gene;Maker00033502.gene	2	up&down
Genetic Information Processing	Translation	ko03013	RNA transport	0.0099	0.0306	0.32	0.999985	0.890688	Maker00032026.gene;Maker00036810.gene;Maker00038979.gene;Maker00044200.gene;Maker00056683.gene;Maker00071294.gene;Maker00075109.gene;Maker00077714.gene	8	up&down
Genetic Information Processing	Transcription	ko03040	Spliceosome	0.0112	0.0343	0.33	0.999995	0.890688	Maker00001185.gene;Maker00009162.gene;Maker00030507.gene;Maker00044332.gene;Maker00044531.gene;Maker00055384.gene;Maker00055533.gene;Maker00075865.gene;NewGene_2121	9	up&down
Metabolism	Glycan biosynthesis and metabolism	ko00531	Glycosaminoglycan degradation	0.0037	0.0207	0.18	0.999995	0.890688	NewGene_16003;NewGene_3063;NewGene_9110	3	up&down
Genetic Information Processing	Translation	ko03015	mRNA surveillance pathway	0.0012	0.0198	0.06	1	0.890688	Maker00031954.gene	1	down
Genetic Information Processing	Translation	ko03010	Ribosome	0.0037	0.0386	0.1	1	0.890688	Maker00068221.gene;Maker00078653.gene;NewGene_15586	3	down

## Sheet: T1_vs_T5_KEGG_pathway_enrich
KEGG_A_class	KEGG_B_class	ID	Pathway	GeneRatio	BgRatio	enrich_factor	pvalue	qvalue	geneID	gene_number	Contained
Metabolism	Metabolism of terpenoids and polyketides	ko00909	Sesquiterpenoid and triterpenoid biosynthesis	0.0252	0.0065	3.9	5.02028e-14	5.17882e-12	Maker00002821.gene;Maker00002948.gene;Maker00002975.gene;Maker00003058.gene;Maker00003066.gene;Maker00012874.gene;Maker00016840.gene;Maker00022365.gene;Maker00026431.gene;Maker00026474.gene;Maker00027213.gene;Maker00033198.gene;Maker00033209.gene;Maker00037521.gene;Maker00038603.gene;Maker00039002.gene;Maker00039083.gene;Maker00039286.gene;Maker00046437.gene;Maker00048067.gene;Maker00048068.gene;…	36	up&down
Metabolism	Biosynthesis of other secondary metabolites	ko00941	Flavonoid biosynthesis	0.0259	0.0071	3.65	3.0114e-13	1.55325e-11	Maker00000483.gene;Maker00008168.gene;Maker00013896.gene;Maker00013900.gene;Maker00022389.gene;Maker00022650.gene;Maker00022697.gene;Maker00022899.gene;Maker00022931.gene;Maker00022940.gene;Maker00022993.gene;Maker00025275.gene;Maker00028350.gene;Maker00036948.gene;Maker00037239.gene;Maker00037407.gene;Maker00037509.gene;Maker00037685.gene;Maker00037732.gene;Maker00037860.gene;Maker00038553.gene;…	37	up&down
Metabolism	Metabolism of terpenoids and polyketides	ko00902	Monoterpenoid biosynthesis	0.0133	0.0025	5.31	4.8401e-11	1.66432e-09	Maker00008341.gene;Maker00008458.gene;Maker00008499.gene;Maker00008551.gene;Maker00008559.gene;Maker00008694.gene;Maker00013905.gene;Maker00023344.gene;Maker00023379.gene;Maker00023406.gene;Maker00023425.gene;Maker00023462.gene;Maker00023464.gene;Maker00039776.gene;Maker00057810.gene;Maker00057812.gene;Maker00057920.gene;Maker00058007.gene;Maker00058102.gene	19	down
Metabolism	Metabolism of terpenoids and polyketides	ko00904	Diterpenoid biosynthesis	0.0161	0.005	3.22	1.5335e-07	3.95481e-06	Maker00004917.gene;Maker00011343.gene;Maker00017410.gene;Maker00017436.gene;Maker00017509.gene;Maker00032024.gene;Maker00034656.gene;Maker00036985.gene;Maker00037653.gene;Maker00042689.gene;Maker00053817.gene;Maker00054048.gene;Maker00054138.gene;Maker00055691.gene;Maker00061588.gene;Maker00069837.gene;Maker00071296.gene;NewGene_11204;NewGene_12124;NewGene_1954;NewGene_7314;NewGene_7536;NewGene_7…	23	up&down
Metabolism	Biosynthesis of other secondary metabolites	ko00944	Flavone and flavonol biosynthesis	0.0091	0.0019	4.7	4.43801e-07	9.15631e-06	Maker00008168.gene;Maker00033720.gene;Maker00037156.gene;Maker00038553.gene;Maker00039086.gene;Maker00039176.gene;Maker00039248.gene;Maker00046337.gene;Maker00046345.gene;Maker00069352.gene;Maker00075063.gene;NewGene_1525;NewGene_4466	13	up&down
Metabolism	Amino acid metabolism	ko00270	Cysteine and methionine metabolism	0.0308	0.0147	2.1	1.15857e-06	1.99193e-05	Maker00003894.gene;Maker00003954.gene;Maker00004240.gene;Maker00005648.gene;Maker00005987.gene;Maker00009928.gene;Maker00015119.gene;Maker00015976.gene;Maker00020503.gene;Maker00020660.gene;Maker00020683.gene;Maker00020961.gene;Maker00023364.gene;Maker00026385.gene;Maker00026420.gene;Maker00026421.gene;Maker00026425.gene;Maker00026426.gene;Maker00026435.gene;Maker00026436.gene;Maker00026438.gene;…	44	up&down
Metabolism	Metabolism of terpenoids and polyketides	ko00908	Zeatin biosynthesis	0.0154	0.0052	2.93	1.75132e-06	2.5809e-05	Maker00000298.gene;Maker00000322.gene;Maker00000696.gene;Maker00004936.gene;Maker00009054.gene;Maker00010139.gene;Maker00010921.gene;Maker00013266.gene;Maker00013351.gene;Maker00025255.gene;Maker00026656.gene;Maker00026679.gene;Maker00026714.gene;Maker00026740.gene;Maker00032126.gene;Maker00034248.gene;Maker00036911.gene;Maker00037040.gene;Maker00040448.gene;Maker00061795.gene;Maker00068779.gene;…	22	up&down
Organismal Systems	Environmental adaptation	ko04626	Plant-pathogen interaction	0.1141	0.0832	1.37	1.01009e-05	0.00011776	Maker00000287.gene;Maker00000491.gene;Maker00000816.gene;Maker00001010.gene;Maker00001093.gene;Maker00001422.gene;Maker00003482.gene;Maker00004730.gene;Maker00004823.gene;Maker00004892.gene;Maker00006003.gene;Maker00006004.gene;Maker00006006.gene;Maker00006013.gene;Maker00006170.gene;Maker00008909.gene;Maker00009515.gene;Maker00009892.gene;Maker00010085.gene;Maker00010237.gene;Maker00010345.gene;…	163	up&down
Metabolism	Glycan biosynthesis and metabolism	ko00515	Mannose type O-glycan biosynthesis	0.0098	0.0027	3.57	1.0274e-05	0.00011776	Maker00004101.gene;Maker00004296.gene;Maker00004756.gene;Maker00013401.gene;Maker00037377.gene;Maker00040373.gene;Maker00042577.gene;Maker00045034.gene;Maker00051223.gene;Maker00061573.gene;Maker00064399.gene;Maker00068815.gene;Maker00069207.gene;Maker00078189.gene	14	up&down
Metabolism	Lipid metabolism	ko00592	alpha-Linolenic acid metabolism	0.0182	0.0075	2.42	1.16796e-05	0.000120484	Maker00005556.gene;Maker00008200.gene;Maker00009862.gene;Maker00010520.gene;Maker00011432.gene;Maker00013818.gene;Maker00013851.gene;Maker00019157.gene;Maker00019166.gene;Maker00020396.gene;Maker00022410.gene;Maker00025359.gene;Maker00026571.gene;Maker00027030.gene;Maker00033814.gene;Maker00037043.gene;Maker00040542.gene;Maker00044175.gene;Maker00045503.gene;Maker00046219.gene;Maker00047377.gene;…	26	up&down
Environmental Information Processing	Signal transduction	ko04075	Plant hormone signal transduction	0.1211	0.0901	1.34	1.70857e-05	0.00016023	Maker00000554.gene;Maker00000587.gene;Maker00000767.gene;Maker00000926.gene;Maker00000994.gene;Maker00001464.gene;Maker00003307.gene;Maker00003554.gene;Maker00003575.gene;Maker00004222.gene;Maker00004267.gene;Maker00008350.gene;Maker00008909.gene;Maker00009092.gene;Maker00010212.gene;Maker00010372.gene;Maker00011285.gene;Maker00011544.gene;Maker00011720.gene;Maker00012829.gene;Maker00013914.gene;…	173	up&down
Metabolism	Lipid metabolism	ko00591	Linoleic acid metabolism	0.0084	0.0023	3.72	2.73788e-05	0.000235361	Maker00009862.gene;Maker00013818.gene;Maker00019157.gene;Maker00019166.gene;Maker00036646.gene;Maker00046219.gene;Maker00054252.gene;Maker00067427.gene;Maker00067500.gene;Maker00069480.gene;Maker00069556.gene;Maker00069884.gene	12	up&down
Metabolism	Biosynthesis of other secondary metabolites	ko00945	Stilbenoid, diarylheptanoid and gingerol biosynthesis	0.0105	0.0034	3.1	3.76111e-05	0.000298453	Maker00000483.gene;Maker00004141.gene;Maker00022389.gene;Maker00022993.gene;Maker00025275.gene;Maker00028900.gene;Maker00037114.gene;Maker00052049.gene;Maker00052108.gene;Maker00052487.gene;Maker00068987.gene;NewGene_12488;NewGene_12489;NewGene_12509;NewGene_1540	15	up&down
Metabolism	Metabolism of other amino acids	ko00480	Glutathione metabolism	0.0224	0.0113	1.98	0.000102972	0.00075874	Maker00004578.gene;Maker00009928.gene;Maker00012410.gene;Maker00026626.gene;Maker00036006.gene;Maker00039469.gene;Maker00042721.gene;Maker00042725.gene;Maker00042760.gene;Maker00042772.gene;Maker00042846.gene;Maker00044620.gene;Maker00044883.gene;Maker00045093.gene;Maker00045310.gene;Maker00045426.gene;Maker00045476.gene;Maker00045495.gene;Maker00045539.gene;Maker00045562.gene;Maker00047361.gene;…	32	up&down
Metabolism	Energy metabolism	ko00196	Photosynthesis - antenna proteins	0.007	0.0023	2.99	0.00102333	0.00703761	Maker00020573.gene;Maker00020753.gene;Maker00020863.gene;Maker00020870.gene;Maker00023427.gene;Maker00032272.gene;Maker00040178.gene;Maker00042802.gene;Maker00044231.gene;Maker00044403.gene	10	up
Organismal Systems	Environmental adaptation	ko04712	Circadian rhythm - plant	0.0238	0.0139	1.71	0.00111225	0.00717107	Maker00003424.gene;Maker00009616.gene;Maker00011355.gene;Maker00013900.gene;Maker00016554.gene;Maker00030740.gene;Maker00031836.gene;Maker00031942.gene;Maker00033502.gene;Maker00034001.gene;Maker00035356.gene;Maker00036948.gene;Maker00037294.gene;Maker00037509.gene;Maker00037685.gene;Maker00037732.gene;Maker00037829.gene;Maker00045524.gene;Maker00047522.gene;Maker00051487.gene;Maker00054078.gene;…	34	up&down
Metabolism	Biosynthesis of other secondary metabolites	ko00940	Phenylpropanoid biosynthesis	0.0399	0.0267	1.49	0.00120329	0.00730171	Maker00000483.gene;Maker00000542.gene;Maker00000558.gene;Maker00000631.gene;Maker00000750.gene;Maker00002672.gene;Maker00003466.gene;Maker00003472.gene;Maker00005515.gene;Maker00006054.gene;Maker00008120.gene;Maker00010074.gene;Maker00010554.gene;Maker00013844.gene;Maker00015029.gene;Maker00016042.gene;Maker00020653.gene;Maker00022389.gene;Maker00022993.gene;Maker00025262.gene;Maker00025267.gene;…	57	up&down
Metabolism	Energy metabolism	ko00195	Photosynthesis	0.0119	0.0056	2.14	0.00175405	0.00973244	Maker00008472.gene;Maker00016214.gene;Maker00020723.gene;Maker00020816.gene;Maker00022702.gene;Maker00028712.gene;Maker00038636.gene;Maker00038886.gene;Maker00042826.gene;Maker00044339.gene;Maker00052129.gene;Maker00052247.gene;Maker00071818.gene;Maker00073488.gene;Maker00076522.gene;Maker00077720.gene;NewGene_2036	17	up&down
Metabolism	Amino acid metabolism	ko00250	Alanine, aspartate and glutamate metabolism	0.0126	0.0061	2.08	0.00179256	0.00973244	Maker00000512.gene;Maker00005699.gene;Maker00016633.gene;Maker00020660.gene;Maker00028886.gene;Maker00034401.gene;Maker00040374.gene;Maker00042742.gene;Maker00044476.gene;Maker00046906.gene;Maker00047053.gene;Maker00055614.gene;Maker00055785.gene;Maker00057751.gene;Maker00060681.gene;Maker00068583.gene;Maker00068896.gene;Maker00069400.gene	18	up&down
Metabolism	Biosynthesis of other secondary metabolites	ko00943	Isoflavonoid biosynthesis	0.0056	0.0018	3.15	0.00221582	0.0114289	Maker00033720.gene;Maker00037156.gene;Maker00039084.gene;Maker00046337.gene;Maker00046345.gene;NewGene_1525;NewGene_3609;NewGene_4514	8	up&down
Metabolism	Metabolism of terpenoids and polyketides	ko00905	Brassinosteroid biosynthesis	0.007	0.0026	2.71	0.00238682	0.0117247	Maker00011198.gene;Maker00020588.gene;Maker00022308.gene;Maker00022941.gene;Maker00026649.gene;Maker00027087.gene;Maker00028463.gene;Maker00034351.gene;Maker00060944.gene;NewGene_8654	10	up&down
Metabolism	Lipid metabolism	ko00071	Fatty acid degradation	0.0126	0.007	1.79	0.00950215	0.0445555	Maker00000661.gene;Maker00003541.gene;Maker00010520.gene;Maker00011432.gene;Maker00026571.gene;Maker00033286.gene;Maker00033814.gene;Maker00037153.gene;Maker00037823.gene;Maker00043666.gene;Maker00044213.gene;Maker00045503.gene;Maker00050956.gene;Maker00060846.gene;Maker00061615.gene;Maker00061628.gene;Maker00069895.gene;NewGene_12930	18	up&down
Metabolism	Metabolism of terpenoids and polyketides	ko00900	Terpenoid backbone biosynthesis	0.0133	0.0077	1.72	0.0126057	0.0546624	Maker00004632.gene;Maker00008131.gene;Maker00021427.gene;Maker00023236.gene;Maker00032204.gene;Maker00032226.gene;Maker00032279.gene;Maker00032308.gene;Maker00033365.gene;Maker00034290.gene;Maker00047039.gene;Maker00051369.gene;Maker00053665.gene;Maker00055208.gene;Maker00058080.gene;Maker00060555.gene;Maker00061879.gene;NewGene_1115;NewGene_5472	19	up&down
Metabolism	Metabolism of cofactors and vitamins	ko00130	Ubiquinone and other terpenoid-quinone biosynthesis	0.0119	0.0067	1.78	0.0127174	0.0546624	Maker00000483.gene;Maker00005515.gene;Maker00013800.gene;Maker00016042.gene;Maker00020346.gene;Maker00025275.gene;Maker00039859.gene;Maker00051484.gene;Maker00052487.gene;Maker00054435.gene;Maker00059127.gene;Maker00061490.gene;Maker00068445.gene;Maker00071032.gene;Maker00071211.gene;Maker00071659.gene;Maker00072059.gene	17	up&down
Metabolism	Lipid metabolism	ko00073	Cutin, suberine and wax biosynthesis	0.0098	0.0054	1.81	0.019049	0.0786022	Maker00013172.gene;Maker00016599.gene;Maker00020800.gene;Maker00022793.gene;Maker00037153.gene;Maker00037823.gene;Maker00038468.gene;Maker00038518.gene;Maker00046381.gene;Maker00058086.gene;Maker00069742.gene;Maker00069895.gene;NewGene_11546;NewGene_15795	14	up&down
Metabolism	Biosynthesis of other secondary metabolites	ko00402	Benzoxazinoid biosynthesis	0.0028	0.0008	3.47	0.020883	0.0828556	Maker00014515.gene;NewGene_5884;NewGene_5885;NewGene_5886	4	up&down
Metabolism	Energy metabolism	ko00910	Nitrogen metabolism	0.0077	0.0042	1.83	0.0325174	0.124238	Maker00011321.gene;Maker00013999.gene;Maker00028886.gene;Maker00034401.gene;Maker00038470.gene;Maker00039279.gene;Maker00044476.gene;Maker00046906.gene;Maker00047053.gene;Maker00068896.gene;Maker00069763.gene	11	up&down
Metabolism	Biosynthesis of other secondary metabolites	ko00966	Glucosinolate biosynthesis	0.0028	0.001	2.67	0.0537236	0.197929	Maker00015119.gene;Maker00078066.gene;Maker00078997.gene;NewGene_5513	4	down
Metabolism	Biosynthesis of other secondary metabolites	ko00942	Anthocyanin biosynthesis	0.0021	0.0008	2.6	0.0989419	0.339544	Maker00015041.gene;Maker00069897.gene;Maker00076073.gene	3	up
Metabolism	Carbohydrate metabolism	ko00040	Pentose and glucuronate interconversions	0.0231	0.0184	1.25	0.0997695	0.339544	Maker00000690.gene;Maker00000756.gene;Maker00004824.gene;Maker00004878.gene;Maker00005425.gene;Maker00010529.gene;Maker00010924.gene;Maker00011674.gene;Maker00015840.gene;Maker00016096.gene;Maker00021542.gene;Maker00022674.gene;Maker00029230.gene;Maker00036963.gene;Maker00040821.gene;Maker00044282.gene;Maker00044876.gene;Maker00045084.gene;Maker00045174.gene;Maker00051366.gene;Maker00052302.gene;…	33	up&down
Metabolism	Metabolism of cofactors and vitamins	ko00730	Thiamine metabolism	0.007	0.0045	1.55	0.105328	0.339544	Maker00005093.gene;Maker00023236.gene;Maker00032204.gene;Maker00032226.gene;Maker00032279.gene;Maker00032308.gene;Maker00033365.gene;Maker00047039.gene;Maker00060555.gene;Maker00070792.gene	10	up&down
Metabolism	Biosynthesis of other secondary metabolites	ko00960	Tropane, piperidine and pyridine alkaloid biosynthesis	0.007	0.0045	1.55	0.105328	0.339544	Maker00003502.gene;Maker00013969.gene;Maker00055770.gene;Maker00078113.gene;Maker00078136.gene;Maker00078298.gene;Maker00078599.gene;Maker00078646.gene;Maker00078792.gene;Maker00078891.gene	10	up&down
Metabolism	Carbohydrate metabolism	ko00640	Propanoate metabolism	0.0077	0.0052	1.47	0.123567	0.386271	Maker00013175.gene;Maker00013216.gene;Maker00013257.gene;Maker00013332.gene;Maker00013389.gene;Maker00013408.gene;Maker00026571.gene;Maker00033814.gene;Maker00036713.gene;Maker00037413.gene;Maker00076603.gene	11	down
Environmental Information Processing	Signal transduction	ko04016	MAPK signaling pathway - plant	0.0742	0.0668	1.11	0.127984	0.38831	Maker00000491.gene;Maker00000554.gene;Maker00000587.gene;Maker00003482.gene;Maker00004730.gene;Maker00004823.gene;Maker00006004.gene;Maker00006006.gene;Maker00006170.gene;Maker00008909.gene;Maker00009890.gene;Maker00010085.gene;Maker00010217.gene;Maker00010391.gene;Maker00013342.gene;Maker00015889.gene;Maker00016639.gene;Maker00016725.gene;Maker00016776.gene;Maker00016820.gene;Maker00016841.gene;…	106	up&down
Metabolism	Metabolism of other amino acids	ko00410	beta-Alanine metabolism	0.0091	0.0069	1.33	0.176943	0.521516	Maker00000661.gene;Maker00010476.gene;Maker00013175.gene;Maker00013216.gene;Maker00013257.gene;Maker00013332.gene;Maker00013389.gene;Maker00013408.gene;Maker00026571.gene;Maker00033814.gene;Maker00040374.gene;Maker00043666.gene;Maker00057751.gene	13	up&down
Metabolism	Metabolism of other amino acids	ko00430	Taurine and hypotaurine metabolism	0.0014	0.0006	2.48	0.188889	0.54126	Maker00040374.gene;Maker00057751.gene	2	up&down
Metabolism	Lipid metabolism	ko00590	Arachidonic acid metabolism	0.0056	0.004	1.42	0.198211	0.552622	Maker00026626.gene;Maker00036653.gene;Maker00044213.gene;Maker00050956.gene;Maker00054252.gene;Maker00060958.gene;Maker00061615.gene;NewGene_12930	8	up&down
Metabolism	Lipid metabolism	ko01040	Biosynthesis of unsaturated fatty acids	0.0042	0.003	1.41	0.249893	0.678379	Maker00003530.gene;Maker00026571.gene;Maker00026940.gene;Maker00033814.gene;Maker00064987.gene;Maker00071155.gene	6	down
Metabolism	Carbohydrate metabolism	ko00520	Amino sugar and nucleotide sugar metabolism	0.0273	0.0252	1.08	0.319785	0.825263	Maker00000694.gene;Maker00001038.gene;Maker00004763.gene;Maker00005704.gene;Maker00008411.gene;Maker00010339.gene;Maker00011218.gene;Maker00012698.gene;Maker00012997.gene;Maker00013019.gene;Maker00013166.gene;Maker00015127.gene;Maker00015267.gene;Maker00015840.gene;Maker00016096.gene;Maker00022614.gene;Maker00022901.gene;Maker00023219.gene;Maker00028056.gene;Maker00035754.gene;Maker00040059.gene;…	39	up&down
Metabolism	Metabolism of terpenoids and polyketides	ko00906	Carotenoid biosynthesis	0.0084	0.0072	1.17	0.327874	0.825263	Maker00008194.gene;Maker00018630.gene;Maker00021008.gene;Maker00028570.gene;Maker00036836.gene;Maker00037476.gene;Maker00038765.gene;Maker00054271.gene;Maker00057972.gene;Maker00070854.gene;Maker00077882.gene;NewGene_14244	12	up&down
Metabolism	Amino acid metabolism	ko00280	Valine, leucine and isoleucine degradation	0.0112	0.0099	1.13	0.343528	0.825263	Maker00000661.gene;Maker00013175.gene;Maker00013216.gene;Maker00013257.gene;Maker00013332.gene;Maker00013389.gene;Maker00013408.gene;Maker00015119.gene;Maker00016300.gene;Maker00019120.gene;Maker00020660.gene;Maker00040748.gene;Maker00043666.gene;Maker00044046.gene;Maker00055208.gene;Maker00060681.gene	16	up&down
Metabolism	Carbohydrate metabolism	ko00053	Ascorbate and aldarate metabolism	0.0098	0.009	1.08	0.417193	0.825263	Maker00000661.gene;Maker00004429.gene;Maker00005704.gene;Maker00015840.gene;Maker00016096.gene;Maker00026778.gene;Maker00029143.gene;Maker00040184.gene;Maker00043666.gene;Maker00044876.gene;Maker00052226.gene;Maker00063600.gene;Maker00071336.gene;Maker00077469.gene	14	up&down
Metabolism	Energy metabolism	ko00920	Sulfur metabolism	0.0042	0.0036	1.16	0.419343	0.825263	Maker00004041.gene;Maker00011294.gene;Maker00013169.gene;Maker00015228.gene;Maker00020683.gene;Maker00020961.gene	6	down
Metabolism	Lipid metabolism	ko00561	Glycerolipid metabolism	0.0168	0.016	1.05	0.430288	0.825263	Maker00000661.gene;Maker00006197.gene;Maker00010424.gene;Maker00010747.gene;Maker00017451.gene;Maker00022976.gene;Maker00028481.gene;Maker00028599.gene;Maker00028668.gene;Maker00031921.gene;Maker00034743.gene;Maker00034749.gene;Maker00037772.gene;Maker00039773.gene;Maker00043666.gene;Maker00047138.gene;Maker00048092.gene;Maker00053903.gene;Maker00055169.gene;Maker00057638.gene;Maker00058260.gene;…	24	up&down
Metabolism	Metabolism of terpenoids and polyketides	ko00903	Limonene and pinene degradation	0.0014	0.001	1.33	0.452273	0.825263	Maker00000661.gene;Maker00043666.gene	2	down
Metabolism	Carbohydrate metabolism	ko00562	Inositol phosphate metabolism	0.0147	0.0141	1.04	0.458334	0.825263	Maker00004137.gene;Maker00004140.gene;Maker00009404.gene;Maker00019019.gene;Maker00029257.gene;Maker00036657.gene;Maker00044244.gene;Maker00047209.gene;Maker00052226.gene;Maker00052229.gene;Maker00059216.gene;Maker00061563.gene;Maker00069144.gene;Maker00069591.gene;Maker00070689.gene;Maker00071106.gene;Maker00071738.gene;Maker00077939.gene;Maker00078100.gene;NewGene_13163;NewGene_9037	21	up&down
Metabolism	Amino acid metabolism	ko00330	Arginine and proline metabolism	0.0084	0.0079	1.06	0.459173	0.825263	Maker00000661.gene;Maker00009928.gene;Maker00010476.gene;Maker00026813.gene;Maker00036014.gene;Maker00036583.gene;Maker00043666.gene;Maker00054384.gene;Maker00055528.gene;Maker00069811.gene;Maker00078835.gene;NewGene_1794	12	up&down
Metabolism	Lipid metabolism	ko00564	Glycerophospholipid metabolism	0.0217	0.0211	1.03	0.459644	0.825263	Maker00001081.gene;Maker00005556.gene;Maker00008200.gene;Maker00010424.gene;Maker00010760.gene;Maker00013913.gene;Maker00016400.gene;Maker00020396.gene;Maker00021053.gene;Maker00022410.gene;Maker00025359.gene;Maker00026923.gene;Maker00027030.gene;Maker00028481.gene;Maker00034743.gene;Maker00034749.gene;Maker00038469.gene;Maker00038471.gene;Maker00042517.gene;Maker00042662.gene;Maker00047138.gene;…	31	up&down
Metabolism	Metabolism of cofactors and vitamins	ko00860	Porphyrin and chlorophyll metabolism	0.007	0.0067	1.04	0.492465	0.825263	Maker00008447.gene;Maker00010010.gene;Maker00015303.gene;Maker00039751.gene;Maker00061790.gene;Maker00061879.gene;Maker00078992.gene;NewGene_3801;NewGene_3803;NewGene_9396	10	up&down
Metabolism	Amino acid metabolism	ko00290	Valine, leucine and isoleucine biosynthesis	0.0021	0.0019	1.13	0.504825	0.825263	Maker00011523.gene;Maker00015119.gene;Maker00060682.gene	3	up&down
Metabolism	Metabolism of cofactors and vitamins	ko00740	Riboflavin metabolism	0.0035	0.0033	1.06	0.51921	0.825263	Maker00000555.gene;Maker00016292.gene;Maker00052152.gene;Maker00068983.gene;Maker00069117.gene	5	up&down
Metabolism	Carbohydrate metabolism	ko00650	Butanoate metabolism	0.0035	0.0036	0.99	0.584366	0.825263	Maker00025355.gene;Maker00040374.gene;Maker00052315.gene;Maker00055208.gene;Maker00057751.gene	5	up&down
Metabolism	Amino acid metabolism	ko00400	Phenylalanine, tyrosine and tryptophan biosynthesis	0.0063	0.0065	0.96	0.599617	0.825263	Maker00000607.gene;Maker00010543.gene;Maker00022925.gene;Maker00044543.gene;Maker00055790.gene;Maker00060678.gene;Maker00076506.gene;Maker00077549.gene;NewGene_9712	9	up&down
Metabolism	Glycan biosynthesis and metabolism	ko00563	Glycosylphosphatidylinositol (GPI)-anchor biosynthesis	0.0028	0.0029	0.96	0.609345	0.825263	Maker00015285.gene;Maker00034591.gene;Maker00039069.gene;NewGene_5403	4	up&down
Metabolism	Amino acid metabolism	ko00350	Tyrosine metabolism	0.0042	0.0044	0.95	0.620796	0.825263	Maker00003541.gene;Maker00010520.gene;Maker00011432.gene;Maker00045503.gene;Maker00060846.gene;NewGene_9830	6	up&down
Metabolism	Metabolism of other amino acids	ko00460	Cyanoamino acid metabolism	0.0105	0.0111	0.94	0.636948	0.825263	Maker00020961.gene;Maker00022619.gene;Maker00028607.gene;Maker00030371.gene;Maker00030481.gene;Maker00038947.gene;Maker00042742.gene;Maker00052442.gene;Maker00055614.gene;Maker00056769.gene;Maker00075946.gene;Maker00078066.gene;Maker00078997.gene;NewGene_1092;NewGene_5513	15	up&down
Genetic Information Processing	Folding, sorting and degradation	ko04141	Protein processing in endoplasmic reticulum	0.0343	0.0361	0.95	0.672562	0.825263	Maker00000442.gene;Maker00001035.gene;Maker00004740.gene;Maker00005916.gene;Maker00005925.gene;Maker00009450.gene;Maker00012358.gene;Maker00015177.gene;Maker00016161.gene;Maker00016331.gene;Maker00021155.gene;Maker00029195.gene;Maker00030402.gene;Maker00030452.gene;Maker00030538.gene;Maker00033840.gene;Maker00034264.gene;Maker00034359.gene;Maker00036514.gene;Maker00036521.gene;Maker00036544.gene;…	49	up&down
Metabolism	Carbohydrate metabolism	ko00010	Glycolysis / Gluconeogenesis	0.0196	0.021	0.93	0.680737	0.825263	Maker00000661.gene;Maker00003541.gene;Maker00009592.gene;Maker00010520.gene;Maker00011432.gene;Maker00015803.gene;Maker00020649.gene;Maker00023260.gene;Maker00025355.gene;Maker00037413.gene;Maker00043666.gene;Maker00044442.gene;Maker00044506.gene;Maker00045503.gene;Maker00052315.gene;Maker00052491.gene;Maker00053546.gene;Maker00053816.gene;Maker00055489.gene;Maker00058274.gene;Maker00060846.gene;…	28	up&down
Metabolism	Amino acid metabolism	ko00220	Arginine biosynthesis	0.0035	0.004	0.88	0.681298	0.825263	Maker00016633.gene;Maker00028886.gene;Maker00044815.gene;Maker00047053.gene;Maker00047363.gene	5	up&down
Metabolism	Lipid metabolism	ko00062	Fatty acid elongation	0.0042	0.0048	0.88	0.689287	0.825263	Maker00013816.gene;Maker00020427.gene;Maker00037394.gene;Maker00053608.gene;Maker00077402.gene;Maker00077981.gene	6	up&down
Environmental Information Processing	Signal transduction	ko04070	Phosphatidylinositol signaling system	0.0133	0.0147	0.91	0.713289	0.825263	Maker00004140.gene;Maker00006004.gene;Maker00009404.gene;Maker00019019.gene;Maker00029257.gene;Maker00034743.gene;Maker00034749.gene;Maker00036657.gene;Maker00039199.gene;Maker00044244.gene;Maker00047209.gene;Maker00052226.gene;Maker00052229.gene;Maker00059216.gene;Maker00061563.gene;Maker00071738.gene;Maker00077939.gene;Maker00078100.gene;NewGene_9037	19	up&down
Metabolism	Global and overview maps	ko01210	2-Oxocarboxylic acid metabolism	0.0056	0.0065	0.87	0.718095	0.825263	Maker00011523.gene;Maker00015119.gene;Maker00016633.gene;Maker00044815.gene;Maker00060682.gene;Maker00078066.gene;Maker00078997.gene;NewGene_5513	8	up&down
Metabolism	Nucleotide metabolism	ko00240	Pyrimidine metabolism	0.0098	0.0111	0.88	0.73494	0.825263	Maker00005699.gene;Maker00013342.gene;Maker00013395.gene;Maker00015695.gene;Maker00016292.gene;Maker00022547.gene;Maker00022700.gene;Maker00034149.gene;Maker00036732.gene;Maker00036918.gene;Maker00039469.gene;Maker00040069.gene;Maker00069542.gene;Maker00075861.gene	14	up&down
Metabolism	Metabolism of other amino acids	ko00440	Phosphonate and phosphinate metabolism	0.0007	0.0009	0.79	0.740423	0.825263	Maker00038469.gene	1	down
Metabolism	Amino acid metabolism	ko00340	Histidine metabolism	0.0028	0.0035	0.81	0.746822	0.825263	Maker00000661.gene;Maker00026681.gene;Maker00043666.gene;Maker00055945.gene	4	down
Metabolism	Biosynthesis of other secondary metabolites	ko00950	Isoquinoline alkaloid biosynthesis	0.0021	0.0027	0.76	0.76836	0.825263	Maker00029594.gene;Maker00069537.gene;NewGene_9830	3	up&down
Metabolism	Metabolism of cofactors and vitamins	ko00780	Biotin metabolism	0.0028	0.0038	0.74	0.806936	0.825263	Maker00021625.gene;Maker00052344.gene;Maker00053888.gene;Maker00054214.gene	4	up&down
Metabolism	Biosynthesis of other secondary metabolites	ko00261	Monobactam biosynthesis	0.0007	0.0011	0.62	0.820351	0.825263	Maker00013169.gene	1	down
Metabolism	Lipid metabolism	ko00072	Synthesis and degradation of ketone bodies	0.0007	0.0012	0.58	0.841096	0.825263	Maker00055208.gene	1	down
Metabolism	Biosynthesis of other secondary metabolites	ko00965	Betalain biosynthesis	0.0007	0.0012	0.58	0.841096	0.825263	NewGene_9830	1	up
Metabolism	Carbohydrate metabolism	ko00630	Glyoxylate and dicarboxylate metabolism	0.0105	0.0131	0.8	0.850903	0.825263	Maker00000318.gene;Maker00004614.gene;Maker00008491.gene;Maker00011561.gene;Maker00011630.gene;Maker00014471.gene;Maker00015054.gene;Maker00016785.gene;Maker00025355.gene;Maker00029797.gene;Maker00037413.gene;Maker00050898.gene;Maker00052315.gene;Maker00069173.gene;Maker00078897.gene	15	up&down
Metabolism	Metabolism of cofactors and vitamins	ko00770	Pantothenate and CoA biosynthesis	0.0042	0.0059	0.71	0.861007	0.825263	Maker00000661.gene;Maker00010476.gene;Maker00011523.gene;Maker00015119.gene;Maker00016292.gene;Maker00043666.gene	6	up&down
Metabolism	Metabolism of other amino acids	ko00450	Selenocompound metabolism	0.0021	0.0033	0.63	0.867095	0.825263	Maker00003954.gene;Maker00013169.gene;Maker00061641.gene	3	down
Metabolism	Amino acid metabolism	ko00260	Glycine, serine and threonine metabolism	0.0091	0.0118	0.77	0.873549	0.825263	Maker00014471.gene;Maker00015054.gene;Maker00020660.gene;Maker00028005.gene;Maker00028185.gene;Maker00028342.gene;Maker00028718.gene;Maker00029051.gene;Maker00029076.gene;Maker00029393.gene;Maker00052491.gene;Maker00060681.gene;Maker00077549.gene	13	up&down
Metabolism	Amino acid metabolism	ko00380	Tryptophan metabolism	0.0049	0.0071	0.69	0.894535	0.825263	Maker00000661.gene;Maker00001334.gene;Maker00015976.gene;Maker00043666.gene;Maker00046154.gene;Maker00050898.gene;NewGene_9830	7	up&down
Metabolism	Metabolism of cofactors and vitamins	ko00750	Vitamin B6 metabolism	0.0007	0.0015	0.46	0.902741	0.825263	Maker00015204.gene	1	down
Metabolism	Carbohydrate metabolism	ko00500	Starch and sucrose metabolism	0.0448	0.0525	0.85	0.928516	0.825263	Maker00000694.gene;Maker00000837.gene;Maker00004406.gene;Maker00008777.gene;Maker00010231.gene;Maker00010243.gene;Maker00010356.gene;Maker00011121.gene;Maker00011615.gene;Maker00013003.gene;Maker00013019.gene;Maker00013059.gene;Maker00013166.gene;Maker00013399.gene;Maker00014406.gene;Maker00016292.gene;Maker00020618.gene;Maker00020809.gene;Maker00023061.gene;Maker00023211.gene;Maker00025277.gene;…	64	up&down
Metabolism	Lipid metabolism	ko00061	Fatty acid biosynthesis	0.0056	0.0085	0.66	0.92858	0.825263	Maker00003530.gene;Maker00021625.gene;Maker00052344.gene;Maker00053888.gene;Maker00054214.gene;Maker00061628.gene;Maker00068586.gene;Maker00071155.gene	8	up&down
Metabolism	Carbohydrate metabolism	ko00620	Pyruvate metabolism	0.0112	0.0153	0.73	0.931017	0.825263	Maker00000661.gene;Maker00009592.gene;Maker00013214.gene;Maker00013364.gene;Maker00016264.gene;Maker00020649.gene;Maker00025355.gene;Maker00031484.gene;Maker00033267.gene;Maker00037413.gene;Maker00043666.gene;Maker00044506.gene;Maker00052315.gene;Maker00060682.gene;Maker00064550.gene;Maker00076603.gene	16	up&down
Metabolism	Global and overview maps	ko01212	Fatty acid metabolism	0.0077	0.0111	0.69	0.933019	0.825263	Maker00003530.gene;Maker00021625.gene;Maker00026571.gene;Maker00026940.gene;Maker00033814.gene;Maker00052344.gene;Maker00053888.gene;Maker00054214.gene;Maker00061628.gene;Maker00064987.gene;Maker00071155.gene	11	up&down
Metabolism	Global and overview maps	ko01230	Biosynthesis of amino acids	0.0266	0.0329	0.81	0.937485	0.825263	Maker00000512.gene;Maker00000607.gene;Maker00005648.gene;Maker00009592.gene;Maker00010543.gene;Maker00011523.gene;Maker00015119.gene;Maker00015803.gene;Maker00016633.gene;Maker00020649.gene;Maker00020683.gene;Maker00020961.gene;Maker00022925.gene;Maker00026681.gene;Maker00034401.gene;Maker00044476.gene;Maker00044506.gene;Maker00044543.gene;Maker00044815.gene;Maker00046906.gene;Maker00047084.gene;…	38	up&down
Metabolism	Amino acid metabolism	ko00310	Lysine degradation	0.0028	0.0052	0.54	0.947099	0.825263	Maker00000661.gene;Maker00015230.gene;Maker00015925.gene;Maker00043666.gene	4	up&down
Metabolism	Carbohydrate metabolism	ko00030	Pentose phosphate pathway	0.0042	0.0073	0.57	0.959291	0.825263	Maker00044442.gene;Maker00045426.gene;Maker00053546.gene;Maker00068901.gene;Maker00077965.gene;Maker00078837.gene	6	up&down
Genetic Information Processing	Folding, sorting and degradation	ko03050	Proteasome	0.0056	0.0093	0.6	0.962537	0.825263	Maker00000323.gene;Maker00010419.gene;Maker00016030.gene;Maker00048150.gene;Maker00051112.gene;Maker00058058.gene;NewGene_5709;NewGene_8738	8	up&down
Metabolism	Nucleotide metabolism	ko00230	Purine metabolism	0.0112	0.0163	0.69	0.964033	0.825263	Maker00009592.gene;Maker00013169.gene;Maker00013342.gene;Maker00013913.gene;Maker00016292.gene;Maker00020649.gene;Maker00021561.gene;Maker00028238.gene;Maker00037570.gene;Maker00039469.gene;Maker00044506.gene;Maker00064550.gene;Maker00068583.gene;Maker00069400.gene;Maker00069542.gene;Maker00077965.gene	16	up&down
Metabolism	Metabolism of cofactors and vitamins	ko00790	Folate biosynthesis	0.0014	0.0036	0.39	0.969546	0.825263	Maker00016855.gene;NewGene_3241	2	down
Genetic Information Processing	Transcription	ko03020	RNA polymerase	0.0021	0.0047	0.45	0.970267	0.825263	Maker00009636.gene;Maker00016088.gene;Maker00078831.gene	3	up&down
Metabolism	Glycan biosynthesis and metabolism	ko00513	Various types of N-glycan biosynthesis	0.0028	0.0061	0.46	0.979125	0.825263	Maker00008118.gene;Maker00050941.gene;Maker00051400.gene;NewGene_4202	4	up&down
Cellular Processes	Transport and catabolism	ko04144	Endocytosis	0.0252	0.0337	0.75	0.979497	0.825263	Maker00001035.gene;Maker00001364.gene;Maker00005171.gene;Maker00011670.gene;Maker00015163.gene;Maker00015719.gene;Maker00016004.gene;Maker00016013.gene;Maker00016260.gene;Maker00019019.gene;Maker00022723.gene;Maker00022945.gene;Maker00029395.gene;Maker00034615.gene;Maker00035722.gene;Maker00038265.gene;Maker00038471.gene;Maker00039824.gene;Maker00040801.gene;Maker00055562.gene;Maker00055729.gene;…	36	up&down
Metabolism	Glycan biosynthesis and metabolism	ko00510	N-Glycan biosynthesis	0.0035	0.0072	0.49	0.981319	0.825263	Maker00000765.gene;Maker00008118.gene;Maker00050941.gene;Maker00051400.gene;NewGene_4202	5	up&down
Metabolism	Global and overview maps	ko01200	Carbon metabolism	0.0322	0.042	0.77	0.981671	0.825263	Maker00000318.gene;Maker00003541.gene;Maker00004614.gene;Maker00008491.gene;Maker00009592.gene;Maker00013175.gene;Maker00013214.gene;Maker00013216.gene;Maker00013257.gene;Maker00013332.gene;Maker00013364.gene;Maker00013389.gene;Maker00013408.gene;Maker00014471.gene;Maker00015054.gene;Maker00015803.gene;Maker00016264.gene;Maker00016633.gene;Maker00016785.gene;Maker00020649.gene;Maker00020683.gene;…	46	up&down
Metabolism	Metabolism of cofactors and vitamins	ko00760	Nicotinate and nicotinamide metabolism	0.0014	0.004	0.35	0.981938	0.825263	Maker00003456.gene;Maker00016292.gene	2	up
Metabolism	Carbohydrate metabolism	ko00051	Fructose and mannose metabolism	0.007	0.0121	0.58	0.983569	0.825263	Maker00013019.gene;Maker00013166.gene;Maker00022766.gene;Maker00033307.gene;Maker00040821.gene;Maker00044442.gene;Maker00045174.gene;Maker00053546.gene;Maker00055954.gene;Maker00072131.gene	10	up&down
Genetic Information Processing	Folding, sorting and degradation	ko04130	SNARE interactions in vesicular transport	0.0028	0.0063	0.44	0.983957	0.825263	Maker00008591.gene;Maker00012461.gene;Maker00013377.gene;NewGene_3599	4	up&down
Metabolism	Lipid metabolism	ko00565	Ether lipid metabolism	0.0028	0.0065	0.43	0.986566	0.825263	Maker00038471.gene;Maker00054252.gene;Maker00057628.gene;Maker00070689.gene	4	down
Metabolism	Amino acid metabolism	ko00360	Phenylalanine metabolism	0.0014	0.0042	0.33	0.98685	0.825263	Maker00028690.gene;NewGene_9830	2	up&down
Metabolism	Glycan biosynthesis and metabolism	ko00514	Other types of O-glycan biosynthesis	0.0021	0.0054	0.39	0.987318	0.825263	Maker00013402.gene;Maker00020859.gene;Maker00037722.gene	3	up&down
Metabolism	Lipid metabolism	ko00600	Sphingolipid metabolism	0.0063	0.0118	0.53	0.990282	0.825263	Maker00000500.gene;Maker00012742.gene;Maker00034258.gene;Maker00039143.gene;Maker00045179.gene;Maker00055550.gene;Maker00071088.gene;Maker00076548.gene;NewGene_4223	9	up&down
Metabolism	Energy metabolism	ko00710	Carbon fixation in photosynthetic organisms	0.0077	0.0137	0.56	0.990728	0.825263	Maker00013214.gene;Maker00013364.gene;Maker00015803.gene;Maker00016264.gene;Maker00016633.gene;Maker00029797.gene;Maker00031484.gene;Maker00033267.gene;Maker00064309.gene;Maker00071548.gene;Maker00078837.gene	11	up&down
Genetic Information Processing	Replication and repair	ko03430	Mismatch repair	0.0028	0.0069	0.41	0.991439	0.825263	Maker00028172.gene;Maker00028583.gene;Maker00031604.gene;Maker00068593.gene	4	up&down
Metabolism	Carbohydrate metabolism	ko00052	Galactose metabolism	0.007	0.0132	0.53	0.993744	0.825263	Maker00004959.gene;Maker00013059.gene;Maker00029030.gene;Maker00029455.gene;Maker00053546.gene;Maker00053583.gene;Maker00053816.gene;Maker00072131.gene;Maker00077965.gene;NewGene_4223	10	up&down
Cellular Processes	Transport and catabolism	ko04146	Peroxisome	0.007	0.0132	0.53	0.993744	0.825263	Maker00018685.gene;Maker00023183.gene;Maker00026571.gene;Maker00029097.gene;Maker00033814.gene;Maker00036653.gene;Maker00050898.gene;Maker00060958.gene;Maker00061628.gene;NewGene_15795	10	up&down
Metabolism	Lipid metabolism	ko00100	Steroid biosynthesis	0.0021	0.0061	0.35	0.9942	0.825263	Maker00009517.gene;Maker00013200.gene;Maker00016487.gene	3	up&down
Genetic Information Processing	Folding, sorting and degradation	ko04120	Ubiquitin mediated proteolysis	0.0161	0.026	0.62	0.996931	0.825263	Maker00005643.gene;Maker00008676.gene;Maker00013370.gene;Maker00014498.gene;Maker00015177.gene;Maker00025300.gene;Maker00028634.gene;Maker00029309.gene;Maker00029587.gene;Maker00037679.gene;Maker00038902.gene;Maker00043665.gene;Maker00044051.gene;Maker00045128.gene;Maker00045454.gene;Maker00053867.gene;Maker00054029.gene;Maker00070754.gene;Maker00072093.gene;Maker00077677.gene;NewGene_11331;NewGe…	23	up&down
Genetic Information Processing	Transcription	ko03022	Basal transcription factors	0.0021	0.0068	0.31	0.997649	0.825263	Maker00022384.gene;Maker00036696.gene;NewGene_5432	3	up&down
Genetic Information Processing	Translation	ko00970	Aminoacyl-tRNA biosynthesis	0.0056	0.0129	0.43	0.998721	0.825263	Maker00003359.gene;Maker00005527.gene;Maker00036500.gene;Maker00042343.gene;Maker00052287.gene;Maker00068056.gene;Maker00078568.gene;NewGene_9555	8	up&down
Cellular Processes	Transport and catabolism	ko04145	Phagosome	0.007	0.0156	0.45	0.999293	0.825263	Maker00005169.gene;Maker00008591.gene;Maker00009346.gene;Maker00012461.gene;Maker00022659.gene;Maker00026508.gene;Maker00036945.gene;Maker00055750.gene;Maker00067932.gene;Maker00068476.gene	10	up&down
Genetic Information Processing	Replication and repair	ko03410	Base excision repair	0.0028	0.0097	0.29	0.999702	0.825263	Maker00008832.gene;Maker00060939.gene;NewGene_1225;NewGene_6443	4	up
Cellular Processes	Transport and catabolism	ko04136	Autophagy - other	0.0014	0.0073	0.19	0.999801	0.825263	Maker00045056.gene;Maker00055617.gene	2	up&down
Genetic Information Processing	Translation	ko03013	RNA transport	0.0168	0.0306	0.55	0.99981	0.825263	Maker00004473.gene;Maker00013961.gene;Maker00015271.gene;Maker00015865.gene;Maker00016073.gene;Maker00020473.gene;Maker00020729.gene;Maker00025214.gene;Maker00029447.gene;Maker00034321.gene;Maker00043788.gene;Maker00043990.gene;Maker00044200.gene;Maker00051292.gene;Maker00061618.gene;Maker00068122.gene;Maker00071188.gene;Maker00071605.gene;Maker00075109.gene;Maker00077714.gene;NewGene_14328;NewGe…	24	up&down
Metabolism	Glycan biosynthesis and metabolism	ko00604	Glycosphingolipid biosynthesis - ganglio series	0.0007	0.0058	0.12	0.999857	0.825263	NewGene_4223	1	up
Metabolism	Glycan biosynthesis and metabolism	ko00511	Other glycan degradation	0.0035	0.0115	0.3	0.99986	0.825263	Maker00022908.gene;Maker00027014.gene;Maker00042643.gene;NewGene_359;NewGene_4223	5	up&down
Genetic Information Processing	Replication and repair	ko03440	Homologous recombination	0.0042	0.0129	0.33	0.999886	0.825263	Maker00003526.gene;Maker00004825.gene;Maker00026759.gene;Maker00031604.gene;Maker00071372.gene;NewGene_1734	6	up&down
Genetic Information Processing	Transcription	ko03040	Spliceosome	0.0189	0.0343	0.55	0.99991	0.825263	Maker00000383.gene;Maker00001035.gene;Maker00001467.gene;Maker00008676.gene;Maker00009162.gene;Maker00016386.gene;Maker00023369.gene;Maker00028683.gene;Maker00034718.gene;Maker00036452.gene;Maker00038422.gene;Maker00044332.gene;Maker00044526.gene;Maker00044531.gene;Maker00045802.gene;Maker00055729.gene;Maker00055788.gene;Maker00055897.gene;Maker00057583.gene;Maker00062163.gene;Maker00067545.gene;…	27	up&down
Metabolism	Energy metabolism	ko00190	Oxidative phosphorylation	0.0056	0.0161	0.35	0.99996	0.825263	Maker00013971.gene;Maker00016214.gene;Maker00022390.gene;Maker00025122.gene;Maker00053984.gene;Maker00067932.gene;Maker00068728.gene;NewGene_1029	8	up&down
Genetic Information Processing	Translation	ko03008	Ribosome biogenesis in eukaryotes	0.0049	0.0152	0.32	0.999967	0.825263	Maker00010254.gene;Maker00033502.gene;Maker00034321.gene;Maker00067413.gene;Maker00069102.gene;Maker00078180.gene;NewGene_2801	7	up&down
Genetic Information Processing	Folding, sorting and degradation	ko03060	Protein export	0.0007	0.0071	0.1	0.99998	0.825263	Maker00043729.gene	1	down
Metabolism	Carbohydrate metabolism	ko00020	Citrate cycle (TCA cycle)	0.0007	0.008	0.09	0.999995	0.825263	Maker00036713.gene	1	down
Genetic Information Processing	Replication and repair	ko03030	DNA replication	0.0014	0.01	0.14	0.999996	0.825263	Maker00028304.gene;Maker00031604.gene	2	up
Genetic Information Processing	Replication and repair	ko03420	Nucleotide excision repair	0.0014	0.0102	0.14	0.999997	0.825263	Maker00012358.gene;Maker00031604.gene	2	up&down
Genetic Information Processing	Translation	ko03015	mRNA surveillance pathway	0.0063	0.0198	0.32	0.999998	0.825263	Maker00015865.gene;Maker00016814.gene;Maker00020665.gene;Maker00023005.gene;Maker00026971.gene;Maker00031954.gene;Maker00035253.gene;Maker00043903.gene;Maker00060729.gene	9	up&down
Environmental Information Processing	Membrane transport	ko02010	ABC transporters	0.0224	0.045	0.5	0.999999	0.825263	Maker00000485.gene;Maker00000580.gene;Maker00001387.gene;Maker00001440.gene;Maker00005797.gene;Maker00009344.gene;Maker00012863.gene;Maker00014993.gene;Maker00015228.gene;Maker00020476.gene;Maker00021484.gene;Maker00021576.gene;Maker00025140.gene;Maker00028143.gene;Maker00030489.gene;Maker00031705.gene;Maker00038736.gene;Maker00038894.gene;Maker00045332.gene;Maker00048079.gene;Maker00054113.gene;…	32	up&down
Genetic Information Processing	Folding, sorting and degradation	ko03018	RNA degradation	0.0049	0.0213	0.23	1	0.825263	Maker00015865.gene;Maker00034386.gene;Maker00037655.gene;Maker00053421.gene;Maker00053546.gene;Maker00056726.gene;Maker00058274.gene	7	up&down
Metabolism	Glycan biosynthesis and metabolism	ko00531	Glycosaminoglycan degradation	0.0014	0.0207	0.07	1	0.825263	Maker00012730.gene;NewGene_4223	2	up&down
Genetic Information Processing	Translation	ko03010	Ribosome	0.0042	0.0386	0.11	1	0.825263	Maker00015935.gene;Maker00016012.gene;Maker00022676.gene;Maker00023293.gene;Maker00036996.gene;NewGene_15586	6	up&down
