# Supplementary material for: Concentration-Dependent Regulation of Ginger Growth and Quality by Abscisic Acid: Insights from Integrated Metabolomic and Transcriptomic Analyses
Source: Plants (Basel). 2026 Apr 16;15(8):1228. doi: 10.3390/plants15081228 (PMC13119435; doi:10.3390/plants15081228)
Supplement: Supplementary file 1 [file plants-15-01228-s001.zip › Table S11.xlsx]

## Sheet: T1_vs_T2.Integrated.KEGG.enrich
#Kegg_pathway	ko_id	Gene_Cluter_frequency	Gene_Genome_frequency	Gene_P-value	Gene_rich_factor	Metabolite_Cluter_frequency	Metabolite_Genome_frequency	Metabolite_P-value	Metabolite_rich_factor
Flavonoid biosynthesis	ko00941	19 out of 985 1.92893401015228%	88 out of 12389 0.710307530874163%	4.90907e-05	2.71563	4 out of 128 3.125%	12 out of 265 4.52830188679245%	0.91418	0.690104
Flavone and flavonol biosynthesis	ko00944	9 out of 985 0.913705583756345%	24 out of 12389 0.193720235692953%	5.35209e-05	4.71662	2 out of 128 1.5625%	7 out of 265 2.64150943396226%	0.928274	0.591518
Phenylpropanoid biosynthesis	ko00940	47 out of 985 4.77157360406091%	331 out of 12389 2.67172491726532%	6.68501e-05	1.78595	6 out of 128 4.6875%	9 out of 265 3.39622641509434%	0.21763	1.38021
Monoterpenoid biosynthesis	ko00902	10 out of 985 1.01522842639594%	31 out of 12389 0.250221971103398%	9.10625e-05	4.05731	1 out of 128 0.78125%	2 out of 265 0.754716981132076%	0.733676	1.03516
alpha-Linolenic acid metabolism	ko00592	19 out of 985 1.92893401015228%	93 out of 12389 0.750665913310194%	0.000108305	2.56963	4 out of 128 3.125%	5 out of 265 1.88679245283019%	0.164625	1.65625
Stilbenoid, diarylheptanoid and gingerol biosynthesis	ko00945	11 out of 985 1.11675126903553%	42 out of 12389 0.339010412462668%	0.000326507	3.29415	3 out of 128 2.34375%	5 out of 265 1.88679245283019%	0.467942	1.24219
Thiamine metabolism	ko00730	13 out of 985 1.31979695431472%	56 out of 12389 0.452013883283558%	0.000352885	2.91982	1 out of 128 0.78125%	2 out of 265 0.754716981132076%	0.733676	1.03516
Ubiquinone and other terpenoid-quinone biosynthesis	ko00130	15 out of 985 1.52284263959391%	83 out of 12389 0.669949148438131%	0.00208027	2.27307	1 out of 128 0.78125%	4 out of 265 1.50943396226415%	0.930082	0.517578
Nitrogen metabolism	ko00910	11 out of 985 1.11675126903553%	52 out of 12389 0.419727177334732%	0.00221468	2.66066	2 out of 128 1.5625%	2 out of 265 0.754716981132076%	0.232361	2.07031
Cysteine and methionine metabolism	ko00270	25 out of 985 2.53807106598985%	182 out of 12389 1.46904512067156%	0.00498432	1.7277	5 out of 128 3.90625%	11 out of 265 4.15094339622642%	0.689891	0.941051
Plant hormone signal transduction	ko04075	110 out of 985 11.1675126903553%	1116 out of 12389 9.00799095972233%	0.00934065	1.23973	1 out of 128 0.78125%	2 out of 265 0.754716981132076%	0.733676	1.03516
Glucosinolate biosynthesis	ko00966	4 out of 985 0.406091370558376%	13 out of 12389 0.104931794333683%	0.015871	3.87005	5 out of 128 3.90625%	7 out of 265 2.64150943396226%	0.196436	1.47879
Propanoate metabolism	ko00640	10 out of 985 1.01522842639594%	65 out of 12389 0.524658971668416%	0.0315922	1.93503	2 out of 128 1.5625%	3 out of 265 1.13207547169811%	0.474441	1.38021
Alanine, aspartate and glutamate metabolism	ko00250	11 out of 985 1.11675126903553%	75 out of 12389 0.605375736540479%	0.0341056	1.84472	4 out of 128 3.125%	7 out of 265 2.64150943396226%	0.462469	1.18304
Brassinosteroid biosynthesis	ko00905	6 out of 985 0.609137055837564%	32 out of 12389 0.258293647590605%	0.0378264	2.35831	1 out of 128 0.78125%	1 out of 265 0.377358490566038%	0.483019	2.07031
Porphyrin and chlorophyll metabolism	ko00860	11 out of 985 1.11675126903553%	83 out of 12389 0.669949148438131%	0.0636417	1.66692	2 out of 128 1.5625%	7 out of 265 2.64150943396226%	0.928274	0.591518
Cyanoamino acid metabolism	ko00460	16 out of 985 1.6243654822335%	138 out of 12389 1.11389135523448%	0.0811642	1.45828	5 out of 128 3.90625%	10 out of 265 3.77358490566038%	0.582318	1.03516
beta-Alanine metabolism	ko00410	10 out of 985 1.01522842639594%	85 out of 12389 0.686092501412543%	0.136214	1.47973	1 out of 128 0.78125%	4 out of 265 1.50943396226415%	0.930082	0.517578
Zeatin biosynthesis	ko00908	8 out of 985 0.812182741116751%	65 out of 12389 0.524658971668416%	0.142318	1.54802	3 out of 128 2.34375%	6 out of 265 2.26415094339623%	0.625433	1.03516
Tropane, piperidine and pyridine alkaloid biosynthesis	ko00960	7 out of 985 0.710659898477157%	56 out of 12389 0.452013883283558%	0.154152	1.57221	4 out of 128 3.125%	8 out of 265 3.0188679245283%	0.600641	1.03516
Valine, leucine and isoleucine degradation	ko00280	13 out of 985 1.31979695431472%	123 out of 12389 0.992816207926386%	0.178468	1.32935	3 out of 128 2.34375%	4 out of 265 1.50943396226415%	0.285952	1.55273
Ascorbate and aldarate metabolism	ko00053	12 out of 985 1.21827411167513%	112 out of 12389 0.904027766567116%	0.17849	1.34761	1 out of 128 0.78125%	6 out of 265 2.26415094339623%	0.981911	0.345052
Vitamin B6 metabolism	ko00750	3 out of 985 0.304568527918782%	19 out of 12389 0.153361853256921%	0.18831	1.98595	2 out of 128 1.5625%	3 out of 265 1.13207547169811%	0.474441	1.38021
Amino sugar and nucleotide sugar metabolism	ko00520	29 out of 985 2.94416243654822%	312 out of 12389 2.51836306400839%	0.213528	1.16908	2 out of 128 1.5625%	9 out of 265 3.39622641509434%	0.977022	0.460069
Tyrosine metabolism	ko00350	6 out of 985 0.609137055837564%	55 out of 12389 0.443942206796352%	0.270675	1.37211	3 out of 128 2.34375%	9 out of 265 3.39622641509434%	0.896273	0.690104
Glycerophospholipid metabolism	ko00564	23 out of 985 2.33502538071066%	261 out of 12389 2.10670756316087%	0.333508	1.10838	2 out of 128 1.5625%	5 out of 265 1.88679245283019%	0.792924	0.828125
Carotenoid biosynthesis	ko00906	8 out of 985 0.812182741116751%	89 out of 12389 0.718379207361369%	0.413006	1.13058	2 out of 128 1.5625%	3 out of 265 1.13207547169811%	0.474441	1.38021
Galactose metabolism	ko00052	14 out of 985 1.42131979695431%	164 out of 12389 1.32375494390185%	0.431328	1.0737	4 out of 128 3.125%	14 out of 265 5.28301886792453%	0.965765	0.591518
Taurine and hypotaurine metabolism	ko00430	1 out of 985 0.101522842639594%	7 out of 12389 0.0565017354104448%	0.440135	1.79681	1 out of 128 0.78125%	1 out of 265 0.377358490566038%	0.483019	2.07031
Ether lipid metabolism	ko00565	7 out of 985 0.710659898477157%	80 out of 12389 0.645734118976511%	0.453883	1.10055	1 out of 128 0.78125%	1 out of 265 0.377358490566038%	0.483019	2.07031
Butanoate metabolism	ko00650	4 out of 985 0.406091370558376%	44 out of 12389 0.355153765437081%	0.467593	1.14342	2 out of 128 1.5625%	4 out of 265 1.50943396226415%	0.662931	1.03516
Sphingolipid metabolism	ko00600	12 out of 985 1.21827411167513%	146 out of 12389 1.17846476713213%	0.496244	1.03378	1 out of 128 0.78125%	2 out of 265 0.754716981132076%	0.733676	1.03516
Pyrimidine metabolism	ko00240	11 out of 985 1.11675126903553%	138 out of 12389 1.11389135523448%	0.542213	1.00257	6 out of 128 4.6875%	7 out of 265 2.64150943396226%	0.0498226	1.77455
Phenylalanine metabolism	ko00360	4 out of 985 0.406091370558376%	52 out of 12389 0.419727177334732%	0.601649	0.967513	6 out of 128 4.6875%	10 out of 265 3.77358490566038%	0.332943	1.24219
Glycine, serine and threonine metabolism	ko00260	11 out of 985 1.11675126903553%	146 out of 12389 1.17846476713213%	0.618886	0.947632	6 out of 128 4.6875%	13 out of 265 4.90566037735849%	0.66956	0.955529
2-Oxocarboxylic acid metabolism	ko01210	6 out of 985 0.609137055837564%	80 out of 12389 0.645734118976511%	0.619497	0.943325	10 out of 128 7.8125%	16 out of 265 6.0377358490566%	0.180413	1.29395
Purine metabolism	ko00230	15 out of 985 1.52284263959391%	202 out of 12389 1.63047865041569%	0.647557	0.933985	2 out of 128 1.5625%	5 out of 265 1.88679245283019%	0.792924	0.828125
Glutathione metabolism	ko00480	10 out of 985 1.01522842639594%	140 out of 12389 1.1300347082089%	0.684195	0.898405	2 out of 128 1.5625%	3 out of 265 1.13207547169811%	0.474441	1.38021
Monobactam biosynthesis	ko00261	1 out of 985 0.101522842639594%	14 out of 12389 0.11300347082089%	0.686659	0.898405	5 out of 128 3.90625%	9 out of 265 3.39622641509434%	0.45763	1.15017
Folate biosynthesis	ko00790	3 out of 985 0.304568527918782%	44 out of 12389 0.355153765437081%	0.690791	0.857568	1 out of 128 0.78125%	1 out of 265 0.377358490566038%	0.483019	2.07031
Betalain biosynthesis	ko00965	1 out of 985 0.101522842639594%	15 out of 12389 0.121075147308096%	0.711599	0.838511	1 out of 128 0.78125%	1 out of 265 0.377358490566038%	0.483019	2.07031
Carbon metabolism	ko01200	38 out of 985 3.85786802030457%	520 out of 12389 4.19727177334732%	0.73358	0.919137	2 out of 128 1.5625%	9 out of 265 3.39622641509434%	0.977022	0.460069
Pyruvate metabolism	ko00620	13 out of 985 1.31979695431472%	189 out of 12389 1.52554685608201%	0.746865	0.86513	1 out of 128 0.78125%	2 out of 265 0.754716981132076%	0.733676	1.03516
Lysine biosynthesis	ko00300	1 out of 985 0.101522842639594%	17 out of 12389 0.137218500282509%	0.755688	0.739863	3 out of 128 2.34375%	5 out of 265 1.88679245283019%	0.467942	1.24219
Arginine biosynthesis	ko00220	3 out of 985 0.304568527918782%	49 out of 12389 0.395512147873113%	0.758838	0.770061	3 out of 128 2.34375%	5 out of 265 1.88679245283019%	0.467942	1.24219
Nicotinate and nicotinamide metabolism	ko00760	3 out of 985 0.304568527918782%	49 out of 12389 0.395512147873113%	0.758838	0.770061	2 out of 128 1.5625%	5 out of 265 1.88679245283019%	0.792924	0.828125
Isoquinoline alkaloid biosynthesis	ko00950	2 out of 985 0.203045685279188%	34 out of 12389 0.274437000565017%	0.764993	0.739863	2 out of 128 1.5625%	4 out of 265 1.50943396226415%	0.662931	1.03516
Arginine and proline metabolism	ko00330	6 out of 985 0.609137055837564%	98 out of 12389 0.791024295746226%	0.801363	0.770061	7 out of 128 5.46875%	10 out of 265 3.77358490566038%	0.140755	1.44922
Biosynthesis of amino acids	ko01230	28 out of 985 2.84263959390863%	408 out of 12389 3.29324400678021%	0.8201	0.863173	14 out of 128 10.9375%	24 out of 265 9.05660377358491%	0.20701	1.20768
Starch and sucrose metabolism	ko00500	46 out of 985 4.67005076142132%	650 out of 12389 5.24658971668415%	0.820635	0.890112	4 out of 128 3.125%	9 out of 265 3.39622641509434%	0.71505	0.920139
Aminoacyl-tRNA biosynthesis	ko00970	10 out of 985 1.01522842639594%	160 out of 12389 1.29146823795302%	0.82766	0.786104	10 out of 128 7.8125%	15 out of 265 5.66037735849057%	0.114995	1.38021
Valine, leucine and isoleucine biosynthesis	ko00290	1 out of 985 0.101522842639594%	23 out of 12389 0.185648559205747%	0.851504	0.546855	2 out of 128 1.5625%	5 out of 265 1.88679245283019%	0.792924	0.828125
Histidine metabolism	ko00340	2 out of 985 0.203045685279188%	43 out of 12389 0.347082088949875%	0.866704	0.585008	2 out of 128 1.5625%	3 out of 265 1.13207547169811%	0.474441	1.38021
Lysine degradation	ko00310	3 out of 985 0.304568527918782%	64 out of 12389 0.516587295181209%	0.893178	0.589578	3 out of 128 2.34375%	4 out of 265 1.50943396226415%	0.285952	1.55273
Phenylalanine, tyrosine and tryptophan biosynthesis	ko00400	4 out of 985 0.406091370558376%	81 out of 12389 0.653805795463718%	0.894615	0.621119	5 out of 128 3.90625%	6 out of 265 2.26415094339623%	0.0917122	1.72526
Biotin metabolism	ko00780	2 out of 985 0.203045685279188%	47 out of 12389 0.3793687948987%	0.897382	0.53522	1 out of 128 0.78125%	2 out of 265 0.754716981132076%	0.733676	1.03516
Arachidonic acid metabolism	ko00590	2 out of 985 0.203045685279188%	49 out of 12389 0.395512147873113%	0.910127	0.513374	2 out of 128 1.5625%	2 out of 265 0.754716981132076%	0.232361	2.07031
Inositol phosphate metabolism	ko00562	9 out of 985 0.913705583756345%	175 out of 12389 1.41254338526112%	0.943964	0.646851	1 out of 128 0.78125%	3 out of 265 1.13207547169811%	0.863294	0.690104
Glyoxylate and dicarboxylate metabolism	ko00630	8 out of 985 0.812182741116751%	162 out of 12389 1.30761159092744%	0.950525	0.621119	4 out of 128 3.125%	9 out of 265 3.39622641509434%	0.71505	0.920139
Sulfur metabolism	ko00920	1 out of 985 0.101522842639594%	45 out of 12389 0.363225441924288%	0.976125	0.279504	3 out of 128 2.34375%	6 out of 265 2.26415094339623%	0.625433	1.03516
Pantothenate and CoA biosynthesis	ko00770	2 out of 985 0.203045685279188%	73 out of 12389 0.589232383566067%	0.982957	0.344594	1 out of 128 0.78125%	2 out of 265 0.754716981132076%	0.733676	1.03516
Phosphatidylinositol signaling system	ko04070	7 out of 985 0.710659898477157%	182 out of 12389 1.46904512067156%	0.991834	0.483756	1 out of 128 0.78125%	2 out of 265 0.754716981132076%	0.733676	1.03516
Tryptophan metabolism	ko00380	2 out of 985 0.203045685279188%	88 out of 12389 0.710307530874163%	0.99425	0.285856	3 out of 128 2.34375%	3 out of 265 1.13207547169811%	0.111321	2.07031
Citrate cycle (TCA cycle)	ko00020	2 out of 985 0.203045685279188%	99 out of 12389 0.799095972233433%	0.997449	0.254094	2 out of 128 1.5625%	4 out of 265 1.50943396226415%	0.662931	1.03516
ABC transporters	ko02010	19 out of 985 1.92893401015228%	557 out of 12389 4.49592380337396%	0.999998	0.429041	14 out of 128 10.9375%	32 out of 265 12.0754716981132%	0.76933	0.905762
Oxidative phosphorylation	ko00190	2 out of 985 0.203045685279188%	200 out of 12389 1.61433529744128%	0.999999	0.125777	1 out of 128 0.78125%	2 out of 265 0.754716981132076%	0.733676	1.03516

## Sheet: T1_vs_T3.Integrated.KEGG.enrich
#Kegg_pathway	ko_id	Gene_Cluter_frequency	Gene_Genome_frequency	Gene_P-value	Gene_rich_factor	Metabolite_Cluter_frequency	Metabolite_Genome_frequency	Metabolite_P-value	Metabolite_rich_factor
Plant hormone signal transduction	ko04075	239 out of 1658 14.4149577804584%	1116 out of 12389 9.00799095972233%	5.79392e-12	1.60024	1 out of 131 0.763358778625954%	2 out of 265 0.754716981132076%	0.745254	1.01145
Phenylpropanoid biosynthesis	ko00940	80 out of 1658 4.82509047044632%	331 out of 12389 2.67172491726532%	5.59257e-08	1.80598	5 out of 131 3.81679389312977%	9 out of 265 3.39622641509434%	0.485857	1.12383
Flavonoid biosynthesis	ko00941	28 out of 1658 1.68878166465621%	88 out of 12389 0.710307530874163%	6.12993e-06	2.37754	3 out of 131 2.29007633587786%	12 out of 265 4.52830188679245%	0.981048	0.505725
Monoterpenoid biosynthesis	ko00902	14 out of 1658 0.844390832328106%	31 out of 12389 0.250221971103398%	1.59312e-05	3.37457	1 out of 131 0.763358778625954%	2 out of 265 0.754716981132076%	0.745254	1.01145
Zeatin biosynthesis	ko00908	21 out of 1658 1.26658624849216%	65 out of 12389 0.524658971668416%	6.74191e-05	2.41411	2 out of 131 1.52671755725191%	6 out of 265 2.26415094339623%	0.887941	0.6743
Stilbenoid, diarylheptanoid and gingerol biosynthesis	ko00945	14 out of 1658 0.844390832328106%	42 out of 12389 0.339010412462668%	0.000757745	2.49075	2 out of 131 1.52671755725191%	5 out of 265 1.88679245283019%	0.807724	0.80916
Flavone and flavonol biosynthesis	ko00944	9 out of 1658 0.542822677925211%	24 out of 12389 0.193720235692953%	0.00265595	2.8021	1 out of 131 0.763358778625954%	7 out of 265 2.64150943396226%	0.992192	0.288986
Carotenoid biosynthesis	ko00906	21 out of 1658 1.26658624849216%	89 out of 12389 0.718379207361369%	0.00605883	1.76312	2 out of 131 1.52671755725191%	3 out of 265 1.13207547169811%	0.491477	1.3486
Amino sugar and nucleotide sugar metabolism	ko00520	57 out of 1658 3.437876960193%	312 out of 12389 2.51836306400839%	0.00826405	1.36512	3 out of 131 2.29007633587786%	9 out of 265 3.39622641509434%	0.908292	0.6743
Linoleic acid metabolism	ko00591	9 out of 1658 0.542822677925211%	28 out of 12389 0.226006941641779%	0.00853601	2.4018	1 out of 131 0.763358778625954%	2 out of 265 0.754716981132076%	0.745254	1.01145
Glutathione metabolism	ko00480	29 out of 1658 1.74909529553679%	140 out of 12389 1.1300347082089%	0.0101827	1.54782	2 out of 131 1.52671755725191%	3 out of 265 1.13207547169811%	0.491477	1.3486
Valine, leucine and isoleucine degradation	ko00280	26 out of 1658 1.56815440289505%	123 out of 12389 0.992816207926386%	0.0111588	1.5795	3 out of 131 2.29007633587786%	4 out of 265 1.50943396226415%	0.302598	1.51718
Thiamine metabolism	ko00730	14 out of 1658 0.844390832328106%	56 out of 12389 0.452013883283558%	0.0137437	1.86806	1 out of 131 0.763358778625954%	2 out of 265 0.754716981132076%	0.745254	1.01145
alpha-Linolenic acid metabolism	ko00592	20 out of 1658 1.20627261761158%	93 out of 12389 0.750665913310194%	0.0201043	1.60694	3 out of 131 2.29007633587786%	5 out of 265 1.88679245283019%	0.489306	1.21374
Porphyrin and chlorophyll metabolism	ko00860	18 out of 1658 1.08564535585042%	83 out of 12389 0.669949148438131%	0.0244943	1.62049	3 out of 131 2.29007633587786%	7 out of 265 2.64150943396226%	0.767151	0.866957
Galactose metabolism	ko00052	31 out of 1658 1.86972255729795%	164 out of 12389 1.32375494390185%	0.0281782	1.41244	5 out of 131 3.81679389312977%	14 out of 265 5.28301886792453%	0.909116	0.722465
Starch and sucrose metabolism	ko00500	102 out of 1658 6.15199034981906%	650 out of 12389 5.24658971668415%	0.0450975	1.17257	5 out of 131 3.81679389312977%	9 out of 265 3.39622641509434%	0.485857	1.12383
Ubiquinone and other terpenoid-quinone biosynthesis	ko00130	17 out of 1658 1.02533172496984%	83 out of 12389 0.669949148438131%	0.0463301	1.53046	2 out of 131 1.52671755725191%	4 out of 265 1.50943396226415%	0.680357	1.01145
Cysteine and methionine metabolism	ko00270	31 out of 1658 1.86972255729795%	182 out of 12389 1.46904512067156%	0.0918308	1.27275	7 out of 131 5.34351145038168%	11 out of 265 4.15094339622642%	0.25728	1.2873
beta-Alanine metabolism	ko00410	16 out of 1658 0.965018094089264%	85 out of 12389 0.686092501412543%	0.0973941	1.40654	4 out of 131 3.05343511450382%	4 out of 265 1.50943396226415%	0.0583321	2.0229
Glycine, serine and threonine metabolism	ko00260	25 out of 1658 1.50784077201448%	146 out of 12389 1.17846476713213%	0.114649	1.2795	8 out of 131 6.10687022900763%	13 out of 265 4.90566037735849%	0.271352	1.24486
Tropane, piperidine and pyridine alkaloid biosynthesis	ko00960	11 out of 1658 0.663449939686369%	56 out of 12389 0.452013883283558%	0.121039	1.46776	3 out of 131 2.29007633587786%	8 out of 265 3.0188679245283%	0.851704	0.758588
Ascorbate and aldarate metabolism	ko00053	19 out of 1658 1.145958986731%	112 out of 12389 0.904027766567116%	0.163099	1.26761	1 out of 131 0.763358778625954%	6 out of 265 2.26415094339623%	0.984202	0.33715
Phenylalanine, tyrosine and tryptophan biosynthesis	ko00400	14 out of 1658 0.844390832328106%	81 out of 12389 0.653805795463718%	0.188999	1.2915	5 out of 131 3.81679389312977%	6 out of 265 2.26415094339623%	0.101527	1.68575
Butanoate metabolism	ko00650	8 out of 1658 0.482509047044632%	44 out of 12389 0.355153765437081%	0.22911	1.35859	3 out of 131 2.29007633587786%	4 out of 265 1.50943396226415%	0.302598	1.51718
Taurine and hypotaurine metabolism	ko00430	2 out of 1658 0.120627261761158%	7 out of 12389 0.0565017354104448%	0.238579	2.13493	1 out of 131 0.763358778625954%	1 out of 265 0.377358490566038%	0.49434	2.0229
Brassinosteroid biosynthesis	ko00905	6 out of 1658 0.361881785283474%	32 out of 12389 0.258293647590605%	0.251072	1.40105	1 out of 131 0.763358778625954%	1 out of 265 0.377358490566038%	0.49434	2.0229
Propanoate metabolism	ko00640	10 out of 1658 0.60313630880579%	65 out of 12389 0.524658971668416%	0.369646	1.14958	2 out of 131 1.52671755725191%	3 out of 265 1.13207547169811%	0.491477	1.3486
Fatty acid biosynthesis	ko00061	15 out of 1658 0.904704463208685%	105 out of 12389 0.847526031156671%	0.435261	1.06747	1 out of 131 0.763358778625954%	1 out of 265 0.377358490566038%	0.49434	2.0229
Biotin metabolism	ko00780	7 out of 1658 0.422195416164053%	47 out of 12389 0.3793687948987%	0.443393	1.11289	1 out of 131 0.763358778625954%	2 out of 265 0.754716981132076%	0.745254	1.01145
Vitamin B6 metabolism	ko00750	3 out of 1658 0.180940892641737%	19 out of 12389 0.153361853256921%	0.477057	1.17983	1 out of 131 0.763358778625954%	3 out of 265 1.13207547169811%	0.872143	0.6743
Isoquinoline alkaloid biosynthesis	ko00950	5 out of 1658 0.301568154402895%	34 out of 12389 0.274437000565017%	0.484927	1.09886	2 out of 131 1.52671755725191%	4 out of 265 1.50943396226415%	0.680357	1.01145
Arachidonic acid metabolism	ko00590	7 out of 1658 0.422195416164053%	49 out of 12389 0.395512147873113%	0.488913	1.06747	2 out of 131 1.52671755725191%	2 out of 265 0.754716981132076%	0.243425	2.0229
Sphingolipid metabolism	ko00600	20 out of 1658 1.20627261761158%	146 out of 12389 1.17846476713213%	0.492089	1.0236	2 out of 131 1.52671755725191%	2 out of 265 0.754716981132076%	0.243425	2.0229
Lipoic acid metabolism	ko00785	1 out of 1658 0.060313630880579%	5 out of 12389 0.040358382436032%	0.51251	1.49445	1 out of 131 0.763358778625954%	2 out of 265 0.754716981132076%	0.745254	1.01145
Nitrogen metabolism	ko00910	7 out of 1658 0.422195416164053%	52 out of 12389 0.419727177334732%	0.554867	1.00588	1 out of 131 0.763358778625954%	2 out of 265 0.754716981132076%	0.745254	1.01145
Valine, leucine and isoleucine biosynthesis	ko00290	3 out of 1658 0.180940892641737%	23 out of 12389 0.185648559205747%	0.611232	0.974642	2 out of 131 1.52671755725191%	5 out of 265 1.88679245283019%	0.807724	0.80916
Betalain biosynthesis	ko00965	2 out of 1658 0.120627261761158%	15 out of 12389 0.121075147308096%	0.615667	0.996301	1 out of 131 0.763358778625954%	1 out of 265 0.377358490566038%	0.49434	2.0229
Tyrosine metabolism	ko00350	7 out of 1658 0.422195416164053%	55 out of 12389 0.443942206796352%	0.616801	0.951014	5 out of 131 3.81679389312977%	9 out of 265 3.39622641509434%	0.485857	1.12383
Sulfur relay system	ko04122	2 out of 1658 0.120627261761158%	16 out of 12389 0.129146823795302%	0.651634	0.934032	2 out of 131 1.52671755725191%	2 out of 265 0.754716981132076%	0.243425	2.0229
Nicotinate and nicotinamide metabolism	ko00760	6 out of 1658 0.361881785283474%	49 out of 12389 0.395512147873113%	0.655882	0.91497	4 out of 131 3.05343511450382%	5 out of 265 1.88679245283019%	0.178125	1.61832
Fatty acid metabolism	ko01212	17 out of 1658 1.02533172496984%	138 out of 12389 1.11389135523448%	0.681382	0.920495	1 out of 131 0.763358778625954%	1 out of 265 0.377358490566038%	0.49434	2.0229
C5-Branched dibasic acid metabolism	ko00660	1 out of 1658 0.060313630880579%	8 out of 12389 0.0645734118976511%	0.683277	0.934032	2 out of 131 1.52671755725191%	6 out of 265 2.26415094339623%	0.887941	0.6743
Glyoxylate and dicarboxylate metabolism	ko00630	20 out of 1658 1.20627261761158%	162 out of 12389 1.30761159092744%	0.686288	0.922501	4 out of 131 3.05343511450382%	9 out of 265 3.39622641509434%	0.738529	0.899067
Alanine, aspartate and glutamate metabolism	ko00250	9 out of 1658 0.542822677925211%	75 out of 12389 0.605375736540479%	0.688532	0.896671	5 out of 131 3.81679389312977%	7 out of 265 2.64150943396226%	0.214206	1.44493
Folate biosynthesis	ko00790	5 out of 1658 0.301568154402895%	44 out of 12389 0.355153765437081%	0.719046	0.84912	1 out of 131 0.763358778625954%	1 out of 265 0.377358490566038%	0.49434	2.0229
Glycolysis / Gluconeogenesis	ko00010	32 out of 1658 1.93003618817853%	260 out of 12389 2.09863588667366%	0.723346	0.919662	1 out of 131 0.763358778625954%	2 out of 265 0.754716981132076%	0.745254	1.01145
Sulfur metabolism	ko00920	5 out of 1658 0.301568154402895%	45 out of 12389 0.363225441924288%	0.737674	0.830251	5 out of 131 3.81679389312977%	6 out of 265 2.26415094339623%	0.101527	1.68575
Cyanoamino acid metabolism	ko00460	16 out of 1658 0.965018094089264%	138 out of 12389 1.11389135523448%	0.768176	0.866348	6 out of 131 4.58015267175572%	10 out of 265 3.77358490566038%	0.360508	1.21374
Arginine and proline metabolism	ko00330	11 out of 1658 0.663449939686369%	98 out of 12389 0.791024295746226%	0.7778	0.838723	5 out of 131 3.81679389312977%	10 out of 265 3.77358490566038%	0.611206	1.01145
Pantothenate and CoA biosynthesis	ko00770	8 out of 1658 0.482509047044632%	73 out of 12389 0.589232383566067%	0.778183	0.818877	2 out of 131 1.52671755725191%	2 out of 265 0.754716981132076%	0.243425	2.0229
Arginine biosynthesis	ko00220	5 out of 1658 0.301568154402895%	49 out of 12389 0.395512147873113%	0.8031	0.762475	2 out of 131 1.52671755725191%	5 out of 265 1.88679245283019%	0.807724	0.80916
Phenylalanine metabolism	ko00360	5 out of 1658 0.301568154402895%	52 out of 12389 0.419727177334732%	0.843133	0.718486	6 out of 131 4.58015267175572%	10 out of 265 3.77358490566038%	0.360508	1.21374
Histidine metabolism	ko00340	4 out of 1658 0.241254523522316%	43 out of 12389 0.347082088949875%	0.845439	0.695094	3 out of 131 2.29007633587786%	3 out of 265 1.13207547169811%	0.119398	2.0229
Glucosinolate biosynthesis	ko00966	1 out of 1658 0.060313630880579%	13 out of 12389 0.104931794333683%	0.845678	0.574789	4 out of 131 3.05343511450382%	7 out of 265 2.64150943396226%	0.487477	1.15594
Monobactam biosynthesis	ko00261	1 out of 1658 0.060313630880579%	14 out of 12389 0.11300347082089%	0.866352	0.533733	8 out of 131 6.10687022900763%	9 out of 265 3.39622641509434%	0.0164995	1.79813
Lysine biosynthesis	ko00300	1 out of 1658 0.060313630880579%	17 out of 12389 0.137218500282509%	0.913198	0.439544	3 out of 131 2.29007633587786%	5 out of 265 1.88679245283019%	0.489306	1.21374
Fructose and mannose metabolism	ko00051	15 out of 1658 0.904704463208685%	150 out of 12389 1.21075147308096%	0.915186	0.747226	1 out of 131 0.763358778625954%	4 out of 265 1.50943396226415%	0.936071	0.505725
Tryptophan metabolism	ko00380	8 out of 1658 0.482509047044632%	88 out of 12389 0.710307530874163%	0.916771	0.679296	2 out of 131 1.52671755725191%	3 out of 265 1.13207547169811%	0.491477	1.3486
Riboflavin metabolism	ko00740	3 out of 1658 0.180940892641737%	41 out of 12389 0.330938735975462%	0.925913	0.54675	1 out of 131 0.763358778625954%	1 out of 265 0.377358490566038%	0.49434	2.0229
Glycerophospholipid metabolism	ko00564	26 out of 1658 1.56815440289505%	261 out of 12389 2.10670756316087%	0.962714	0.744363	3 out of 131 2.29007633587786%	5 out of 265 1.88679245283019%	0.489306	1.21374
2-Oxocarboxylic acid metabolism	ko01210	6 out of 1658 0.361881785283474%	80 out of 12389 0.645734118976511%	0.965662	0.560419	9 out of 131 6.87022900763359%	16 out of 265 6.0377358490566%	0.380549	1.13788
Carbon metabolism	ko01200	54 out of 1658 3.25693606755127%	520 out of 12389 4.19727177334732%	0.985207	0.775965	6 out of 131 4.58015267175572%	9 out of 265 3.39622641509434%	0.239016	1.3486
Ether lipid metabolism	ko00565	5 out of 1658 0.301568154402895%	80 out of 12389 0.645734118976511%	0.987032	0.467016	1 out of 131 0.763358778625954%	1 out of 265 0.377358490566038%	0.49434	2.0229
Biosynthesis of amino acids	ko01230	40 out of 1658 2.41254523522316%	408 out of 12389 3.29324400678021%	0.98959	0.732574	16 out of 131 12.2137404580153%	24 out of 265 9.05660377358491%	0.0591547	1.3486
Pyrimidine metabolism	ko00240	10 out of 1658 0.60313630880579%	138 out of 12389 1.11389135523448%	0.992208	0.541468	4 out of 131 3.05343511450382%	7 out of 265 2.64150943396226%	0.487477	1.15594
Lysine degradation	ko00310	3 out of 1658 0.180940892641737%	64 out of 12389 0.516587295181209%	0.994098	0.350262	3 out of 131 2.29007633587786%	4 out of 265 1.50943396226415%	0.302598	1.51718
Pyruvate metabolism	ko00620	14 out of 1658 0.844390832328106%	189 out of 12389 1.52554685608201%	0.996743	0.5535	2 out of 131 1.52671755725191%	2 out of 265 0.754716981132076%	0.243425	2.0229
Carbon fixation in photosynthetic organisms	ko00710	12 out of 1658 0.723763570566948%	170 out of 12389 1.37218500282509%	0.997023	0.527453	2 out of 131 1.52671755725191%	2 out of 265 0.754716981132076%	0.243425	2.0229
Aminoacyl-tRNA biosynthesis	ko00970	10 out of 1658 0.60313630880579%	160 out of 12389 1.29146823795302%	0.998839	0.467016	10 out of 131 7.63358778625954%	15 out of 265 5.66037735849057%	0.133694	1.3486
Purine metabolism	ko00230	13 out of 1658 0.784077201447527%	202 out of 12389 1.63047865041569%	0.999523	0.480888	2 out of 131 1.52671755725191%	5 out of 265 1.88679245283019%	0.807724	0.80916
Citrate cycle (TCA cycle)	ko00020	3 out of 1658 0.180940892641737%	99 out of 12389 0.799095972233433%	0.999916	0.226432	2 out of 131 1.52671755725191%	4 out of 265 1.50943396226415%	0.680357	1.01145
Oxidative phosphorylation	ko00190	9 out of 1658 0.542822677925211%	200 out of 12389 1.61433529744128%	0.999993	0.336252	1 out of 131 0.763358778625954%	2 out of 265 0.754716981132076%	0.745254	1.01145
ABC transporters	ko02010	36 out of 1658 2.17129071170084%	557 out of 12389 4.49592380337396%	1	0.482947	17 out of 131 12.9770992366412%	32 out of 265 12.0754716981132%	0.398652	1.07467

## Sheet: T1_vs_T4.Integrated.KEGG.enrich
#Kegg_pathway	ko_id	Gene_Cluter_frequency	Gene_Genome_frequency	Gene_P-value	Gene_rich_factor	Metabolite_Cluter_frequency	Metabolite_Genome_frequency	Metabolite_P-value	Metabolite_rich_factor
Monoterpenoid biosynthesis	ko00902	15 out of 806 1.86104218362283%	31 out of 12389 0.250221971103398%	1.56704e-10	7.43757	2 out of 127 1.5748031496063%	2 out of 265 0.754716981132076%	0.228731	2.08661
Phenylpropanoid biosynthesis	ko00940	52 out of 806 6.45161290322581%	331 out of 12389 2.67172491726532%	2.22624e-09	2.41477	6 out of 127 4.7244094488189%	9 out of 265 3.39622641509434%	0.210746	1.39108
Flavonoid biosynthesis	ko00941	21 out of 806 2.60545905707196%	88 out of 12389 0.710307530874163%	1.43407e-07	3.66807	1 out of 127 0.78740157480315%	12 out of 265 4.52830188679245%	0.999687	0.173885
Flavone and flavonol biosynthesis	ko00944	10 out of 806 1.24069478908189%	24 out of 12389 0.193720235692953%	1.09058e-06	6.40457	2 out of 127 1.5748031496063%	7 out of 265 2.64150943396226%	0.925452	0.596175
Plant hormone signal transduction	ko04075	105 out of 806 13.0272952853598%	1116 out of 12389 9.00799095972233%	5.62462e-05	1.44619	1 out of 127 0.78740157480315%	2 out of 265 0.754716981132076%	0.72976	1.04331
Zeatin biosynthesis	ko00908	10 out of 806 1.24069478908189%	65 out of 12389 0.524658971668416%	0.00882756	2.36476	4 out of 127 3.1496062992126%	6 out of 265 2.26415094339623%	0.303615	1.39108
alpha-Linolenic acid metabolism	ko00592	12 out of 806 1.48883374689826%	93 out of 12389 0.750665913310194%	0.0171273	1.98335	3 out of 127 2.36220472440945%	5 out of 265 1.88679245283019%	0.460833	1.25197
Stilbenoid, diarylheptanoid and gingerol biosynthesis	ko00945	7 out of 806 0.86848635235732%	42 out of 12389 0.339010412462668%	0.0175991	2.56183	3 out of 127 2.36220472440945%	5 out of 265 1.88679245283019%	0.460833	1.25197
Amino sugar and nucleotide sugar metabolism	ko00520	30 out of 806 3.72208436724566%	312 out of 12389 2.51836306400839%	0.0204067	1.47798	2 out of 127 1.5748031496063%	9 out of 265 3.39622641509434%	0.97576	0.463692
Tropane, piperidine and pyridine alkaloid biosynthesis	ko00960	8 out of 806 0.992555831265509%	56 out of 12389 0.452013883283558%	0.0274878	2.19585	6 out of 127 4.7244094488189%	8 out of 265 3.0188679245283%	0.115351	1.56496
Nitrogen metabolism	ko00910	7 out of 806 0.86848635235732%	52 out of 12389 0.419727177334732%	0.0500897	2.06917	1 out of 127 0.78740157480315%	2 out of 265 0.754716981132076%	0.72976	1.04331
Alanine, aspartate and glutamate metabolism	ko00250	9 out of 806 1.1166253101737%	75 out of 12389 0.605375736540479%	0.0536439	1.84452	5 out of 127 3.93700787401575%	7 out of 265 2.64150943396226%	0.190709	1.49044
Galactose metabolism	ko00052	16 out of 806 1.98511166253102%	164 out of 12389 1.32375494390185%	0.0679173	1.49961	3 out of 127 2.36220472440945%	14 out of 265 5.28301886792453%	0.991672	0.447132
Ubiquinone and other terpenoid-quinone biosynthesis	ko00130	9 out of 806 1.1166253101737%	83 out of 12389 0.669949148438131%	0.0895146	1.66673	1 out of 127 0.78740157480315%	4 out of 265 1.50943396226415%	0.927995	0.521654
Glycine, serine and threonine metabolism	ko00260	14 out of 806 1.73697270471464%	146 out of 12389 1.17846476713213%	0.0932255	1.47393	6 out of 127 4.7244094488189%	13 out of 265 4.90566037735849%	0.659228	0.963053
Valine, leucine and isoleucine degradation	ko00280	12 out of 806 1.48883374689826%	123 out of 12389 0.992816207926386%	0.103673	1.49961	3 out of 127 2.36220472440945%	4 out of 265 1.50943396226415%	0.280494	1.56496
Ascorbate and aldarate metabolism	ko00053	11 out of 806 1.36476426799007%	112 out of 12389 0.904027766567116%	0.111788	1.50965	1 out of 127 0.78740157480315%	6 out of 265 2.26415094339623%	0.981089	0.347769
Diterpenoid biosynthesis	ko00904	6 out of 806 0.744416873449132%	62 out of 12389 0.500443942206796%	0.214454	1.48751	2 out of 127 1.5748031496063%	2 out of 265 0.754716981132076%	0.228731	2.08661
Carotenoid biosynthesis	ko00906	8 out of 806 0.992555831265509%	89 out of 12389 0.718379207361369%	0.221526	1.38166	1 out of 127 0.78740157480315%	3 out of 265 1.13207547169811%	0.860256	0.695538
Thiamine metabolism	ko00730	5 out of 806 0.620347394540943%	56 out of 12389 0.452013883283558%	0.299234	1.37241	1 out of 127 0.78740157480315%	2 out of 265 0.754716981132076%	0.72976	1.04331
Glycolysis / Gluconeogenesis	ko00010	19 out of 806 2.35732009925558%	260 out of 12389 2.09863588667366%	0.332797	1.12326	1 out of 127 0.78740157480315%	2 out of 265 0.754716981132076%	0.72976	1.04331
Porphyrin and chlorophyll metabolism	ko00860	6 out of 806 0.744416873449132%	83 out of 12389 0.669949148438131%	0.456334	1.11115	1 out of 127 0.78740157480315%	7 out of 265 2.64150943396226%	0.990362	0.298088
beta-Alanine metabolism	ko00410	6 out of 806 0.744416873449132%	85 out of 12389 0.686092501412543%	0.479519	1.08501	3 out of 127 2.36220472440945%	4 out of 265 1.50943396226415%	0.280494	1.56496
Glyoxylate and dicarboxylate metabolism	ko00630	11 out of 806 1.36476426799007%	162 out of 12389 1.30761159092744%	0.48675	1.04371	3 out of 127 2.36220472440945%	9 out of 265 3.39622641509434%	0.892025	0.695538
Glycerophospholipid metabolism	ko00564	17 out of 806 2.10918114143921%	261 out of 12389 2.10670756316087%	0.534507	1.00117	1 out of 127 0.78740157480315%	5 out of 265 1.88679245283019%	0.963032	0.417323
Glucosinolate biosynthesis	ko00966	1 out of 806 0.124069478908189%	13 out of 12389 0.104931794333683%	0.583119	1.18238	3 out of 127 2.36220472440945%	7 out of 265 2.64150943396226%	0.740972	0.894263
Biotin metabolism	ko00780	3 out of 806 0.372208436724566%	47 out of 12389 0.3793687948987%	0.597873	0.981126	1 out of 127 0.78740157480315%	2 out of 265 0.754716981132076%	0.72976	1.04331
Monobactam biosynthesis	ko00261	1 out of 806 0.124069478908189%	14 out of 12389 0.11300347082089%	0.610269	1.09793	6 out of 127 4.7244094488189%	9 out of 265 3.39622641509434%	0.210746	1.39108
Sphingolipid metabolism	ko00600	9 out of 806 1.1166253101737%	146 out of 12389 1.17846476713213%	0.615308	0.947525	1 out of 127 0.78740157480315%	2 out of 265 0.754716981132076%	0.72976	1.04331
Arginine biosynthesis	ko00220	3 out of 806 0.372208436724566%	49 out of 12389 0.395512147873113%	0.626419	0.94108	3 out of 127 2.36220472440945%	5 out of 265 1.88679245283019%	0.460833	1.25197
Arachidonic acid metabolism	ko00590	3 out of 806 0.372208436724566%	49 out of 12389 0.395512147873113%	0.626419	0.94108	1 out of 127 0.78740157480315%	2 out of 265 0.754716981132076%	0.72976	1.04331
Betalain biosynthesis	ko00965	1 out of 806 0.124069478908189%	15 out of 12389 0.121075147308096%	0.635653	1.02473	1 out of 127 0.78740157480315%	1 out of 265 0.377358490566038%	0.479245	2.08661
Starch and sucrose metabolism	ko00500	40 out of 806 4.96277915632754%	650 out of 12389 5.24658971668415%	0.669444	0.945906	4 out of 127 3.1496062992126%	9 out of 265 3.39622641509434%	0.707005	0.927384
Tyrosine metabolism	ko00350	3 out of 806 0.372208436724566%	55 out of 12389 0.443942206796352%	0.703463	0.838416	4 out of 127 3.1496062992126%	9 out of 265 3.39622641509434%	0.707005	0.927384
Aminoacyl-tRNA biosynthesis	ko00970	9 out of 806 1.1166253101737%	160 out of 12389 1.29146823795302%	0.72131	0.864617	9 out of 127 7.08661417322835%	15 out of 265 5.66037735849057%	0.242765	1.25197
Valine, leucine and isoleucine biosynthesis	ko00290	1 out of 806 0.124069478908189%	23 out of 12389 0.185648559205747%	0.787464	0.668303	2 out of 127 1.5748031496063%	5 out of 265 1.88679245283019%	0.787846	0.834646
Folate biosynthesis	ko00790	2 out of 806 0.248138957816377%	44 out of 12389 0.355153765437081%	0.790035	0.69868	1 out of 127 0.78740157480315%	1 out of 265 0.377358490566038%	0.479245	2.08661
Butanoate metabolism	ko00650	2 out of 806 0.248138957816377%	44 out of 12389 0.355153765437081%	0.790035	0.69868	2 out of 127 1.5748031496063%	4 out of 265 1.50943396226415%	0.657041	1.04331
Propanoate metabolism	ko00640	3 out of 806 0.372208436724566%	65 out of 12389 0.524658971668416%	0.803969	0.709429	2 out of 127 1.5748031496063%	3 out of 265 1.13207547169811%	0.468767	1.39108
Biosynthesis of amino acids	ko01230	22 out of 806 2.72952853598015%	408 out of 12389 3.29324400678021%	0.849083	0.828827	14 out of 127 11.0236220472441%	24 out of 265 9.05660377358491%	0.196002	1.21719
Brassinosteroid biosynthesis	ko00905	1 out of 806 0.124069478908189%	32 out of 12389 0.258293647590605%	0.884148	0.480343	1 out of 127 0.78740157480315%	1 out of 265 0.377358490566038%	0.479245	2.08661
Isoquinoline alkaloid biosynthesis	ko00950	1 out of 806 0.124069478908189%	34 out of 12389 0.274437000565017%	0.898769	0.452087	2 out of 127 1.5748031496063%	4 out of 265 1.50943396226415%	0.657041	1.04331
ABC transporters	ko02010	29 out of 806 3.59801488833747%	557 out of 12389 4.49592380337396%	0.916689	0.800284	16 out of 127 12.5984251968504%	32 out of 265 12.0754716981132%	0.474558	1.04331
Histidine metabolism	ko00340	1 out of 806 0.124069478908189%	43 out of 12389 0.347082088949875%	0.944851	0.357464	2 out of 127 1.5748031496063%	3 out of 265 1.13207547169811%	0.468767	1.39108
Cyanoamino acid metabolism	ko00460	5 out of 806 0.620347394540943%	138 out of 12389 1.11389135523448%	0.95071	0.556919	7 out of 127 5.51181102362205%	10 out of 265 3.77358490566038%	0.135287	1.46063
Pyrimidine metabolism	ko00240	5 out of 806 0.620347394540943%	138 out of 12389 1.11389135523448%	0.95071	0.556919	5 out of 127 3.93700787401575%	7 out of 265 2.64150943396226%	0.190709	1.49044
Sulfur metabolism	ko00920	1 out of 806 0.124069478908189%	45 out of 12389 0.363225441924288%	0.951817	0.341577	4 out of 127 3.1496062992126%	6 out of 265 2.26415094339623%	0.303615	1.39108
Pantothenate and CoA biosynthesis	ko00770	2 out of 806 0.248138957816377%	73 out of 12389 0.589232383566067%	0.955639	0.421122	2 out of 127 1.5748031496063%	2 out of 265 0.754716981132076%	0.228731	2.08661
Carbon metabolism	ko01200	25 out of 806 3.10173697270471%	520 out of 12389 4.19727177334732%	0.95978	0.738989	4 out of 127 3.1496062992126%	9 out of 265 3.39622641509434%	0.707005	0.927384
Nicotinate and nicotinamide metabolism	ko00760	1 out of 806 0.124069478908189%	49 out of 12389 0.395512147873113%	0.963223	0.313693	3 out of 127 2.36220472440945%	5 out of 265 1.88679245283019%	0.460833	1.25197
Phenylalanine metabolism	ko00360	1 out of 806 0.124069478908189%	52 out of 12389 0.419727177334732%	0.969969	0.295596	6 out of 127 4.7244094488189%	10 out of 265 3.77358490566038%	0.323934	1.25197
Ether lipid metabolism	ko00565	2 out of 806 0.248138957816377%	80 out of 12389 0.645734118976511%	0.970152	0.384274	1 out of 127 0.78740157480315%	1 out of 265 0.377358490566038%	0.479245	2.08661
2-Oxocarboxylic acid metabolism	ko01210	2 out of 806 0.248138957816377%	80 out of 12389 0.645734118976511%	0.970152	0.384274	8 out of 127 6.2992125984252%	16 out of 265 6.0377358490566%	0.533095	1.04331
Phenylalanine, tyrosine and tryptophan biosynthesis	ko00400	2 out of 806 0.248138957816377%	81 out of 12389 0.653805795463718%	0.971809	0.37953	5 out of 127 3.93700787401575%	6 out of 265 2.26415094339623%	0.088596	1.73885
Purine metabolism	ko00230	7 out of 806 0.86848635235732%	202 out of 12389 1.63047865041569%	0.98012	0.532657	3 out of 127 2.36220472440945%	5 out of 265 1.88679245283019%	0.460833	1.25197
Carbon fixation in photosynthetic organisms	ko00710	5 out of 806 0.620347394540943%	170 out of 12389 1.37218500282509%	0.988102	0.452087	2 out of 127 1.5748031496063%	2 out of 265 0.754716981132076%	0.228731	2.08661
Arginine and proline metabolism	ko00330	2 out of 806 0.248138957816377%	98 out of 12389 0.791024295746226%	0.98949	0.313693	6 out of 127 4.7244094488189%	10 out of 265 3.77358490566038%	0.323934	1.25197
Cysteine and methionine metabolism	ko00270	5 out of 806 0.620347394540943%	182 out of 12389 1.46904512067156%	0.993246	0.422279	7 out of 127 5.51181102362205%	11 out of 265 4.15094339622642%	0.224802	1.32785
Pyruvate metabolism	ko00620	3 out of 806 0.372208436724566%	189 out of 12389 1.52554685608201%	0.999719	0.243984	2 out of 127 1.5748031496063%	2 out of 265 0.754716981132076%	0.228731	2.08661
Oxidative phosphorylation	ko00190	3 out of 806 0.372208436724566%	200 out of 12389 1.61433529744128%	0.999853	0.230565	1 out of 127 0.78740157480315%	2 out of 265 0.754716981132076%	0.72976	1.04331

## Sheet: T1_vs_T5.Integrated.KEGG.enrich
#Kegg_pathway	ko_id	Gene_Cluter_frequency	Gene_Genome_frequency	Gene_P-value	Gene_rich_factor	Metabolite_Cluter_frequency	Metabolite_Genome_frequency	Metabolite_P-value	Metabolite_rich_factor
Flavonoid biosynthesis	ko00941	37 out of 1429 2.58922323303009%	88 out of 12389 0.710307530874163%	0	3.64521	9 out of 138 6.52173913043478%	12 out of 265 4.52830188679245%	0.090105	1.44022
Monoterpenoid biosynthesis	ko00902	19 out of 1429 1.3296011196641%	31 out of 12389 0.250221971103398%	4.8401e-11	5.31369	1 out of 138 0.72463768115942%	2 out of 265 0.754716981132076%	0.771269	0.960145
Diterpenoid biosynthesis	ko00904	23 out of 1429 1.60951714485654%	62 out of 12389 0.500443942206796%	1.5335e-07	3.21618	1 out of 138 0.72463768115942%	2 out of 265 0.754716981132076%	0.771269	0.960145
Flavone and flavonol biosynthesis	ko00944	13 out of 1429 0.909727081875437%	24 out of 12389 0.193720235692953%	4.43801e-07	4.69609	4 out of 138 2.89855072463768%	7 out of 265 2.64150943396226%	0.545845	1.09731
Cysteine and methionine metabolism	ko00270	44 out of 1429 3.07907627711687%	182 out of 12389 1.46904512067156%	1.15857e-06	2.09597	6 out of 138 4.34782608695652%	11 out of 265 4.15094339622642%	0.557108	1.04743
Zeatin biosynthesis	ko00908	22 out of 1429 1.53953813855843%	65 out of 12389 0.524658971668416%	1.75132e-06	2.93436	3 out of 138 2.17391304347826%	6 out of 265 2.26415094339623%	0.696385	0.960145
alpha-Linolenic acid metabolism	ko00592	26 out of 1429 1.81945416375087%	93 out of 12389 0.750665913310194%	1.16796e-05	2.42379	5 out of 138 3.6231884057971%	5 out of 265 1.88679245283019%	0.0369683	1.92029
Plant hormone signal transduction	ko04075	173 out of 1429 12.1063680895731%	1116 out of 12389 9.00799095972233%	1.70857e-05	1.34396	2 out of 138 1.44927536231884%	2 out of 265 0.754716981132076%	0.27024	1.92029
Stilbenoid, diarylheptanoid and gingerol biosynthesis	ko00945	15 out of 1429 1.04968509447166%	42 out of 12389 0.339010412462668%	3.76111e-05	3.09632	4 out of 138 2.89855072463768%	5 out of 265 1.88679245283019%	0.212154	1.53623
Glutathione metabolism	ko00480	32 out of 1429 2.23932820153954%	140 out of 12389 1.1300347082089%	0.000102972	1.98165	2 out of 138 1.44927536231884%	3 out of 265 1.13207547169811%	0.531233	1.28019
Phenylpropanoid biosynthesis	ko00940	57 out of 1429 3.9888033589923%	331 out of 12389 2.67172491726532%	0.00120329	1.49297	5 out of 138 3.6231884057971%	9 out of 265 3.39622641509434%	0.551745	1.06683
Alanine, aspartate and glutamate metabolism	ko00250	18 out of 1429 1.25962211336599%	75 out of 12389 0.605375736540479%	0.00179256	2.08073	6 out of 138 4.34782608695652%	7 out of 265 2.64150943396226%	0.0745477	1.64596
Brassinosteroid biosynthesis	ko00905	10 out of 1429 0.699790062981106%	32 out of 12389 0.258293647590605%	0.00238682	2.70928	1 out of 138 0.72463768115942%	1 out of 265 0.377358490566038%	0.520755	1.92029
Ubiquinone and other terpenoid-quinone biosynthesis	ko00130	17 out of 1429 1.18964310706788%	83 out of 12389 0.669949148438131%	0.0127174	1.77572	1 out of 138 0.72463768115942%	4 out of 265 1.50943396226415%	0.948548	0.480072
Nitrogen metabolism	ko00910	11 out of 1429 0.769769069279216%	52 out of 12389 0.419727177334732%	0.0325174	1.83397	2 out of 138 1.44927536231884%	2 out of 265 0.754716981132076%	0.27024	1.92029
Glucosinolate biosynthesis	ko00966	4 out of 1429 0.279916025192442%	13 out of 12389 0.104931794333683%	0.0537236	2.6676	5 out of 138 3.6231884057971%	7 out of 265 2.64150943396226%	0.259028	1.37164
Tropane, piperidine and pyridine alkaloid biosynthesis	ko00960	10 out of 1429 0.699790062981106%	56 out of 12389 0.452013883283558%	0.105328	1.54816	6 out of 138 4.34782608695652%	8 out of 265 3.0188679245283%	0.169648	1.44022
Thiamine metabolism	ko00730	10 out of 1429 0.699790062981106%	56 out of 12389 0.452013883283558%	0.105328	1.54816	1 out of 138 0.72463768115942%	2 out of 265 0.754716981132076%	0.771269	0.960145
Propanoate metabolism	ko00640	11 out of 1429 0.769769069279216%	65 out of 12389 0.524658971668416%	0.123567	1.46718	1 out of 138 0.72463768115942%	3 out of 265 1.13207547169811%	0.891288	0.640097
beta-Alanine metabolism	ko00410	13 out of 1429 0.909727081875437%	85 out of 12389 0.686092501412543%	0.176943	1.32595	3 out of 138 2.17391304347826%	4 out of 265 1.50943396226415%	0.342959	1.44022
Taurine and hypotaurine metabolism	ko00430	2 out of 1429 0.139958012596221%	7 out of 12389 0.0565017354104448%	0.188889	2.47706	1 out of 138 0.72463768115942%	1 out of 265 0.377358490566038%	0.520755	1.92029
Arachidonic acid metabolism	ko00590	8 out of 1429 0.559832050384884%	49 out of 12389 0.395512147873113%	0.198211	1.41546	2 out of 138 1.44927536231884%	2 out of 265 0.754716981132076%	0.27024	1.92029
Biosynthesis of unsaturated fatty acids	ko01040	6 out of 1429 0.419874037788663%	37 out of 12389 0.298652030026637%	0.249893	1.4059	1 out of 138 0.72463768115942%	2 out of 265 0.754716981132076%	0.771269	0.960145
Amino sugar and nucleotide sugar metabolism	ko00520	39 out of 1429 2.72918124562631%	312 out of 12389 2.51836306400839%	0.319785	1.08371	2 out of 138 1.44927536231884%	9 out of 265 3.39622641509434%	0.986908	0.426731
Carotenoid biosynthesis	ko00906	12 out of 1429 0.839748075577327%	89 out of 12389 0.718379207361369%	0.327874	1.16895	3 out of 138 2.17391304347826%	3 out of 265 1.13207547169811%	0.139744	1.92029
Valine, leucine and isoleucine degradation	ko00280	16 out of 1429 1.11966410076977%	123 out of 12389 0.992816207926386%	0.343528	1.12777	3 out of 138 2.17391304347826%	4 out of 265 1.50943396226415%	0.342959	1.44022
Sulfur metabolism	ko00920	6 out of 1429 0.419874037788663%	45 out of 12389 0.363225441924288%	0.419343	1.15596	1 out of 138 0.72463768115942%	6 out of 265 2.26415094339623%	0.988622	0.320048
Arginine and proline metabolism	ko00330	12 out of 1429 0.839748075577327%	98 out of 12389 0.791024295746226%	0.459173	1.0616	8 out of 138 5.79710144927536%	10 out of 265 3.77358490566038%	0.0670885	1.53623
Glycerophospholipid metabolism	ko00564	31 out of 1429 2.16934919524143%	261 out of 12389 2.10670756316087%	0.459644	1.02973	2 out of 138 1.44927536231884%	5 out of 265 1.88679245283019%	0.839731	0.768116
Porphyrin and chlorophyll metabolism	ko00860	10 out of 1429 0.699790062981106%	83 out of 12389 0.669949148438131%	0.492465	1.04454	3 out of 138 2.17391304347826%	7 out of 265 2.64150943396226%	0.809291	0.822981
Valine, leucine and isoleucine biosynthesis	ko00290	3 out of 1429 0.209937018894332%	23 out of 12389 0.185648559205747%	0.504825	1.13083	3 out of 138 2.17391304347826%	5 out of 265 1.88679245283019%	0.539167	1.15217
Riboflavin metabolism	ko00740	5 out of 1429 0.349895031490553%	41 out of 12389 0.330938735975462%	0.51921	1.05728	1 out of 138 0.72463768115942%	1 out of 265 0.377358490566038%	0.520755	1.92029
Butanoate metabolism	ko00650	5 out of 1429 0.349895031490553%	44 out of 12389 0.355153765437081%	0.584366	0.985193	2 out of 138 1.44927536231884%	4 out of 265 1.50943396226415%	0.719506	0.960145
Phenylalanine, tyrosine and tryptophan biosynthesis	ko00400	9 out of 1429 0.629811056682995%	81 out of 12389 0.653805795463718%	0.599617	0.9633	6 out of 138 4.34782608695652%	6 out of 265 2.26415094339623%	0.0189107	1.92029
Tyrosine metabolism	ko00350	6 out of 1429 0.419874037788663%	55 out of 12389 0.443942206796352%	0.620796	0.945785	3 out of 138 2.17391304347826%	9 out of 265 3.39622641509434%	0.932346	0.640097
Cyanoamino acid metabolism	ko00460	15 out of 1429 1.04968509447166%	138 out of 12389 1.11389135523448%	0.636948	0.942359	7 out of 138 5.07246376811594%	10 out of 265 3.77358490566038%	0.203376	1.3442
Arginine biosynthesis	ko00220	5 out of 1429 0.349895031490553%	49 out of 12389 0.395512147873113%	0.681298	0.884663	4 out of 138 2.89855072463768%	5 out of 265 1.88679245283019%	0.212154	1.53623
2-Oxocarboxylic acid metabolism	ko01210	8 out of 1429 0.559832050384884%	80 out of 12389 0.645734118976511%	0.718095	0.86697	13 out of 138 9.42028985507246%	16 out of 265 6.0377358490566%	0.0137404	1.56024
Pyrimidine metabolism	ko00240	14 out of 1429 0.979706088173548%	138 out of 12389 1.11389135523448%	0.73494	0.879535	6 out of 138 4.34782608695652%	7 out of 265 2.64150943396226%	0.0745477	1.64596
Histidine metabolism	ko00340	4 out of 1429 0.279916025192442%	43 out of 12389 0.347082088949875%	0.746822	0.806484	2 out of 138 1.44927536231884%	3 out of 265 1.13207547169811%	0.531233	1.28019
Isoquinoline alkaloid biosynthesis	ko00950	3 out of 1429 0.209937018894332%	34 out of 12389 0.274437000565017%	0.76836	0.764973	2 out of 138 1.44927536231884%	4 out of 265 1.50943396226415%	0.719506	0.960145
Biotin metabolism	ko00780	4 out of 1429 0.279916025192442%	47 out of 12389 0.3793687948987%	0.806936	0.737847	1 out of 138 0.72463768115942%	2 out of 265 0.754716981132076%	0.771269	0.960145
Monobactam biosynthesis	ko00261	1 out of 1429 0.0699790062981106%	14 out of 12389 0.11300347082089%	0.820351	0.619264	6 out of 138 4.34782608695652%	9 out of 265 3.39622641509434%	0.292995	1.28019
Betalain biosynthesis	ko00965	1 out of 1429 0.0699790062981106%	15 out of 12389 0.121075147308096%	0.841096	0.57798	1 out of 138 0.72463768115942%	1 out of 265 0.377358490566038%	0.520755	1.92029
Glyoxylate and dicarboxylate metabolism	ko00630	15 out of 1429 1.04968509447166%	162 out of 12389 1.30761159092744%	0.850903	0.80275	4 out of 138 2.89855072463768%	9 out of 265 3.39622641509434%	0.789254	0.853462
Pantothenate and CoA biosynthesis	ko00770	6 out of 1429 0.419874037788663%	73 out of 12389 0.589232383566067%	0.861007	0.712578	2 out of 138 1.44927536231884%	2 out of 265 0.754716981132076%	0.27024	1.92029
Glycine, serine and threonine metabolism	ko00260	13 out of 1429 0.909727081875437%	146 out of 12389 1.17846476713213%	0.873549	0.77196	7 out of 138 5.07246376811594%	13 out of 265 4.90566037735849%	0.562073	1.034
Tryptophan metabolism	ko00380	7 out of 1429 0.489853044086774%	88 out of 12389 0.710307530874163%	0.894535	0.689635	3 out of 138 2.17391304347826%	3 out of 265 1.13207547169811%	0.139744	1.92029
Vitamin B6 metabolism	ko00750	1 out of 1429 0.0699790062981106%	19 out of 12389 0.153361853256921%	0.902741	0.4563	2 out of 138 1.44927536231884%	3 out of 265 1.13207547169811%	0.531233	1.28019
Starch and sucrose metabolism	ko00500	64 out of 1429 4.47865640307908%	650 out of 12389 5.24658971668415%	0.928516	0.853632	1 out of 138 0.72463768115942%	9 out of 265 3.39622641509434%	0.998855	0.213366
Fatty acid biosynthesis	ko00061	8 out of 1429 0.559832050384884%	105 out of 12389 0.847526031156671%	0.92858	0.660549	1 out of 138 0.72463768115942%	1 out of 265 0.377358490566038%	0.520755	1.92029
Pyruvate metabolism	ko00620	16 out of 1429 1.11966410076977%	189 out of 12389 1.52554685608201%	0.931017	0.733943	1 out of 138 0.72463768115942%	2 out of 265 0.754716981132076%	0.771269	0.960145
Fatty acid metabolism	ko01212	11 out of 1429 0.769769069279216%	138 out of 12389 1.11389135523448%	0.933019	0.691063	1 out of 138 0.72463768115942%	1 out of 265 0.377358490566038%	0.520755	1.92029
Biosynthesis of amino acids	ko01230	38 out of 1429 2.6592022393282%	408 out of 12389 3.29324400678021%	0.937485	0.807472	16 out of 138 11.5942028985507%	24 out of 265 9.05660377358491%	0.0985107	1.28019
Lysine degradation	ko00310	4 out of 1429 0.279916025192442%	64 out of 12389 0.516587295181209%	0.947099	0.541856	1 out of 138 0.72463768115942%	4 out of 265 1.50943396226415%	0.948548	0.480072
Purine metabolism	ko00230	16 out of 1429 1.11966410076977%	202 out of 12389 1.63047865041569%	0.964033	0.686709	1 out of 138 0.72463768115942%	5 out of 265 1.88679245283019%	0.975753	0.384058
Folate biosynthesis	ko00790	2 out of 1429 0.139958012596221%	44 out of 12389 0.355153765437081%	0.969546	0.394077	1 out of 138 0.72463768115942%	1 out of 265 0.377358490566038%	0.520755	1.92029
Carbon metabolism	ko01200	46 out of 1429 3.21903428971309%	520 out of 12389 4.19727177334732%	0.981671	0.766935	3 out of 138 2.17391304347826%	9 out of 265 3.39622641509434%	0.932346	0.640097
Nicotinate and nicotinamide metabolism	ko00760	2 out of 1429 0.139958012596221%	49 out of 12389 0.395512147873113%	0.981938	0.353865	3 out of 138 2.17391304347826%	5 out of 265 1.88679245283019%	0.539167	1.15217
Ether lipid metabolism	ko00565	4 out of 1429 0.279916025192442%	80 out of 12389 0.645734118976511%	0.986566	0.433485	1 out of 138 0.72463768115942%	1 out of 265 0.377358490566038%	0.520755	1.92029
Phenylalanine metabolism	ko00360	2 out of 1429 0.139958012596221%	52 out of 12389 0.419727177334732%	0.98685	0.33345	7 out of 138 5.07246376811594%	10 out of 265 3.77358490566038%	0.203376	1.3442
Sphingolipid metabolism	ko00600	9 out of 1429 0.629811056682995%	146 out of 12389 1.17846476713213%	0.990282	0.534434	1 out of 138 0.72463768115942%	2 out of 265 0.754716981132076%	0.771269	0.960145
Carbon fixation in photosynthetic organisms	ko00710	11 out of 1429 0.769769069279216%	170 out of 12389 1.37218500282509%	0.990728	0.560981	2 out of 138 1.44927536231884%	2 out of 265 0.754716981132076%	0.27024	1.92029
Galactose metabolism	ko00052	10 out of 1429 0.699790062981106%	164 out of 12389 1.32375494390185%	0.993744	0.52864	3 out of 138 2.17391304347826%	14 out of 265 5.28301886792453%	0.996608	0.411491
Aminoacyl-tRNA biosynthesis	ko00970	8 out of 1429 0.559832050384884%	160 out of 12389 1.29146823795302%	0.998721	0.433485	11 out of 138 7.97101449275362%	15 out of 265 5.66037735849057%	0.0747238	1.40821
Citrate cycle (TCA cycle)	ko00020	1 out of 1429 0.0699790062981106%	99 out of 12389 0.799095972233433%	0.999995	0.0875727	2 out of 138 1.44927536231884%	4 out of 265 1.50943396226415%	0.719506	0.960145
ABC transporters	ko02010	32 out of 1429 2.23932820153954%	557 out of 12389 4.49592380337396%	0.999999	0.49808	13 out of 138 9.42028985507246%	32 out of 265 12.0754716981132%	0.942152	0.780118
