# Supplementary material for: Concentration-Dependent Regulation of Ginger Growth and Quality by Abscisic Acid: Insights from Integrated Metabolomic and Transcriptomic Analyses
Source: Plants (Basel). 2026 Apr 16;15(8):1228. doi: 10.3390/plants15081228 (PMC13119435; doi:10.3390/plants15081228)
Supplement: Supplementary file 1 [file plants-15-01228-s001.zip › Table S12.xlsx]

## Sheet: Monoterpenoid biosynthesis
Monoterpenoid biosynthesis	ko00902
Maker00008341.gene
Maker00008458.gene
Maker00008499.gene
Maker00008559.gene
Maker00008694.gene
Maker00013905.gene
Maker00023379.gene
Maker00023406.gene
Maker00023425.gene
Maker00023462.gene
Maker00008633.gene
Maker00023344.gene
Maker00023464.gene
Maker00039776.gene
Maker00057666.gene
Maker00057810.gene
Maker00057812.gene
Maker00058007.gene
Maker00008551.gene
Maker00057920.gene
Maker00058102.gene

## Sheet: Phenylpropanoid biosynthesis
Phenylpropanoid biosynthesis	ko00940
Maker00000483.gene
Maker00000631.gene
Maker00006054.gene
Maker00008120.gene
Maker00008291.gene
Maker00009403.gene
Maker00009624.gene
Maker00013088.gene
Maker00014343.gene
Maker00015029.gene
Maker00016042.gene
Maker00022389.gene
Maker00022993.gene
Maker00025275.gene
Maker00025342.gene
Maker00029032.gene
Maker00033484.gene
Maker00037791.gene
Maker00037820.gene
Maker00039168.gene
Maker00039924.gene
Maker00042525.gene
Maker00044924.gene
Maker00050761.gene
Maker00052442.gene
Maker00052487.gene
Maker00054372.gene
Maker00055600.gene
Maker00058027.gene
Maker00064329.gene
Maker00064946.gene
Maker00065640.gene
Maker00069678.gene
Maker00071032.gene
Maker00071211.gene
Maker00071659.gene
Maker00071696.gene
Maker00071856.gene
Maker00071934.gene
Maker00076500.gene
Maker00077485.gene
Maker00077623.gene
Maker00077958.gene
Maker00078359.gene
Maker00078370.gene
NewGene_6956
NewGene_721
Maker00000417.gene
Maker00000439.gene
Maker00003472.gene
Maker00005515.gene
Maker00009364.gene
Maker00009929.gene
Maker00010074.gene
Maker00012369.gene
Maker00014428.gene
Maker00014533.gene
Maker00016541.gene
Maker00020653.gene
Maker00023366.gene
Maker00025262.gene
Maker00025267.gene
Maker00025401.gene
Maker00027150.gene
Maker00030576.gene
Maker00035613.gene
Maker00038619.gene
Maker00038986.gene
Maker00042350.gene
Maker00042354.gene
Maker00042809.gene
Maker00045535.gene
Maker00045809.gene
Maker00045824.gene
Maker00050572.gene
Maker00052250.gene
Maker00052508.gene
Maker00055163.gene
Maker00055571.gene
Maker00057710.gene
Maker00058079.gene
Maker00061443.gene
Maker00061540.gene
Maker00061809.gene
Maker00064356.gene
Maker00067350.gene
Maker00067547.gene
Maker00067977.gene
Maker00068732.gene
Maker00068775.gene
Maker00071530.gene
Maker00071761.gene
Maker00071919.gene
Maker00072051.gene
Maker00072059.gene
Maker00075946.gene
Maker00077442.gene
NewGene_13878
NewGene_9598
Maker00013844.gene
Maker00016544.gene
Maker00022564.gene
Maker00025106.gene
Maker00030641.gene
Maker00038905.gene
Maker00040434.gene
Maker00058126.gene
Maker00071645.gene
Maker00000542.gene
Maker00000558.gene
Maker00000750.gene
Maker00002672.gene
Maker00003466.gene
Maker00010554.gene
Maker00025350.gene
Maker00028690.gene
Maker00030371.gene
Maker00030481.gene
Maker00051484.gene
Maker00077739.gene
NewGene_1540

## Sheet: Flavonoid biosynthesis
Flavonoid biosynthesis	ko00941
Maker00000483.gene
Maker00005583.gene
Maker00010913.gene
Maker00013900.gene
Maker00022389.gene
Maker00022899.gene
Maker00022993.gene
Maker00025275.gene
Maker00028350.gene
Maker00036948.gene
Maker00038553.gene
Maker00039086.gene
Maker00039176.gene
Maker00039248.gene
Maker00052487.gene
Maker00055844.gene
Maker00071775.gene
Maker00075063.gene
NewGene_4466
Maker00013896.gene
Maker00022650.gene
Maker00022697.gene
Maker00033311.gene
Maker00037509.gene
Maker00037860.gene
Maker00046402.gene
Maker00046411.gene
Maker00049527.gene
Maker00055163.gene
Maker00064356.gene
Maker00067350.gene
Maker00067547.gene
Maker00077582.gene
Maker00008168.gene
Maker00022931.gene
Maker00022940.gene
Maker00037239.gene
Maker00037407.gene
Maker00037685.gene
Maker00037732.gene
Maker00067862.gene
Maker00069233.gene
Maker00075786.gene
Maker00075806.gene
NewGene_1540

## Sheet: Stilbenoid, diarylheptanoid and
Stilbenoid, diarylheptanoid and gingerol biosynthesis	ko00945
Maker00000483.gene
Maker00004141.gene
Maker00022389.gene
Maker00022993.gene
Maker00025275.gene
Maker00028900.gene
Maker00052049.gene
Maker00052108.gene
Maker00052487.gene
NewGene_12488
NewGene_12489
Maker00003350.gene
Maker00037201.gene
Maker00055163.gene
Maker00064356.gene
Maker00067350.gene
Maker00067547.gene
NewGene_12509
Maker00037114.gene
Maker00068987.gene
NewGene_1540

## Sheet: Plant hormone signal transducti
Plant hormone signal transduction	ko04075
Maker00000767.gene
Maker00001415.gene
Maker00003419.gene
Maker00003474.gene
Maker00003575.gene
Maker00004481.gene
Maker00004773.gene
Maker00004893.gene
Maker00005728.gene
Maker00006017.gene
Maker00007359.gene
Maker00008399.gene
Maker00009092.gene
Maker00010014.gene
Maker00010212.gene
Maker00010372.gene
Maker00010829.gene
Maker00011285.gene
Maker00013061.gene
Maker00013863.gene
Maker00013960.gene
Maker00014464.gene
Maker00015016.gene
Maker00015797.gene
Maker00015831.gene
Maker00016062.gene
Maker00016093.gene
Maker00016118.gene
Maker00016273.gene
Maker00016676.gene
Maker00016777.gene
Maker00019396.gene
Maker00020540.gene
Maker00020609.gene
Maker00022096.gene
Maker00022406.gene
Maker00022874.gene
Maker00022916.gene
Maker00022982.gene
Maker00023110.gene
Maker00025052.gene
Maker00025145.gene
Maker00025244.gene
Maker00028125.gene
Maker00030232.gene
Maker00030262.gene
Maker00031535.gene
Maker00031948.gene
Maker00032058.gene
Maker00032105.gene
Maker00033289.gene
Maker00033313.gene
Maker00033347.gene
Maker00033694.gene
Maker00034241.gene
Maker00034385.gene
Maker00034506.gene
Maker00034679.gene
Maker00035074.gene
Maker00035859.gene
Maker00037290.gene
Maker00037584.gene
Maker00037812.gene
Maker00039148.gene
Maker00039492.gene
Maker00039767.gene
Maker00039772.gene
Maker00040769.gene
Maker00040779.gene
Maker00044525.gene
Maker00044936.gene
Maker00045224.gene
Maker00046470.gene
Maker00046885.gene
Maker00052078.gene
Maker00054291.gene
Maker00054320.gene
Maker00054362.gene
Maker00055576.gene
Maker00055638.gene
Maker00057667.gene
Maker00058913.gene
Maker00060750.gene
Maker00061593.gene
Maker00068354.gene
Maker00069177.gene
Maker00069296.gene
Maker00069332.gene
Maker00069439.gene
Maker00069866.gene
Maker00070977.gene
Maker00071985.gene
Maker00072109.gene
Maker00075071.gene
Maker00076347.gene
Maker00076624.gene
Maker00077443.gene
Maker00077510.gene
Maker00078670.gene
NewGene_13217
NewGene_15430
NewGene_4576
NewGene_50
NewGene_7980
NewGene_806
NewGene_9100
NewGene_9225
NewGene_9930
Maker00000527.gene
Maker00000554.gene
Maker00000589.gene
Maker00000994.gene
Maker00000996.gene
Maker00001365.gene
Maker00001464.gene
Maker00003522.gene
Maker00003617.gene
Maker00003918.gene
Maker00004267.gene
Maker00004870.gene
Maker00005490.gene
Maker00005514.gene
Maker00006124.gene
Maker00008590.gene
Maker00008861.gene
Maker00008878.gene
Maker00010175.gene
Maker00010199.gene
Maker00010368.gene
Maker00010892.gene
Maker00011544.gene
Maker00011720.gene
Maker00012679.gene
Maker00013089.gene
Maker00013914.gene
Maker00014329.gene
Maker00014508.gene
Maker00014531.gene
Maker00015215.gene
Maker00015290.gene
Maker00015857.gene
Maker00016081.gene
Maker00016228.gene
Maker00016370.gene
Maker00016641.gene
Maker00016745.gene
Maker00016833.gene
Maker00017397.gene
Maker00020500.gene
Maker00020559.gene
Maker00020631.gene
Maker00020688.gene
Maker00020814.gene
Maker00021592.gene
Maker00022675.gene
Maker00022850.gene
Maker00023055.gene
Maker00023137.gene
Maker00024850.gene
Maker00026605.gene
Maker00026703.gene
Maker00026725.gene
Maker00026831.gene
Maker00027004.gene
Maker00027236.gene
Maker00027294.gene
Maker00028387.gene
Maker00028953.gene
Maker00029446.gene
Maker00031512.gene
Maker00031707.gene
Maker00031839.gene
Maker00031901.gene
Maker00031959.gene
Maker00031960.gene
Maker00031994.gene
Maker00032056.gene
Maker00032182.gene
Maker00032315.gene
Maker00033221.gene
Maker00033791.gene
Maker00033955.gene
Maker00034249.gene
Maker00034585.gene
Maker00034659.gene
Maker00035110.gene
Maker00035751.gene
Maker00036709.gene
Maker00036733.gene
Maker00037115.gene
Maker00037399.gene
Maker00037411.gene
Maker00037714.gene
Maker00037843.gene
Maker00038643.gene
Maker00039006.gene
Maker00039065.gene
Maker00039320.gene
Maker00040746.gene
Maker00042773.gene
Maker00042790.gene
Maker00043694.gene
Maker00043907.gene
Maker00044116.gene
Maker00044320.gene
Maker00044438.gene
Maker00044761.gene
Maker00045309.gene
Maker00046275.gene
Maker00046472.gene
Maker00047030.gene
Maker00047078.gene
Maker00047087.gene
Maker00050533.gene
Maker00050708.gene
Maker00051033.gene
Maker00051299.gene
Maker00052038.gene
Maker00052323.gene
Maker00052465.gene
Maker00052503.gene
Maker00053498.gene
Maker00053760.gene
Maker00054201.gene
Maker00054303.gene
Maker00054419.gene
Maker00055631.gene
Maker00055687.gene
Maker00055969.gene
Maker00056596.gene
Maker00057590.gene
Maker00057596.gene
Maker00058176.gene
Maker00060557.gene
Maker00060724.gene
Maker00060794.gene
Maker00061664.gene
Maker00061697.gene
Maker00064311.gene
Maker00064322.gene
Maker00064358.gene
Maker00064433.gene
Maker00064652.gene
Maker00067433.gene
Maker00067964.gene
Maker00068053.gene
Maker00068154.gene
Maker00068708.gene
Maker00068960.gene
Maker00069143.gene
Maker00069248.gene
Maker00069293.gene
Maker00069337.gene
Maker00069552.gene
Maker00069603.gene
Maker00070704.gene
Maker00070884.gene
Maker00072036.gene
Maker00074980.gene
Maker00075762.gene
Maker00075811.gene
Maker00075833.gene
Maker00075965.gene
Maker00075973.gene
Maker00076475.gene
Maker00076642.gene
Maker00077323.gene
Maker00077336.gene
Maker00077358.gene
Maker00077557.gene
Maker00077761.gene
Maker00077925.gene
Maker00078010.gene
Maker00078233.gene
Maker00078378.gene
Maker00078411.gene
Maker00078453.gene
Maker00078600.gene
Maker00078702.gene
NewGene_11522
NewGene_13465
NewGene_13704
NewGene_15202
NewGene_15649
NewGene_1948
NewGene_3629
NewGene_4490
NewGene_7190
NewGene_7886
NewGene_8633
NewGene_8669
Maker00000587.gene
Maker00000918.gene
Maker00000926.gene
Maker00011337.gene
Maker00015955.gene
Maker00016725.gene
Maker00016820.gene
Maker00016841.gene
Maker00019079.gene
Maker00022445.gene
Maker00022853.gene
Maker00025148.gene
Maker00028166.gene
Maker00029212.gene
Maker00033757.gene
Maker00035096.gene
Maker00036666.gene
Maker00037249.gene
Maker00037429.gene
Maker00044488.gene
Maker00061657.gene
Maker00071522.gene
Maker00078190.gene
Maker00003307.gene
Maker00003554.gene
Maker00004222.gene
Maker00008350.gene
Maker00008909.gene
Maker00012829.gene
Maker00014500.gene
Maker00015050.gene
Maker00015142.gene
Maker00016523.gene
Maker00016639.gene
Maker00017824.gene
Maker00020403.gene
Maker00020533.gene
Maker00022746.gene
Maker00023416.gene
Maker00025320.gene
Maker00028233.gene
Maker00028750.gene
Maker00029266.gene
Maker00030531.gene
Maker00030740.gene
Maker00031814.gene
Maker00031836.gene
Maker00033690.gene
Maker00034715.gene
Maker00035698.gene
Maker00036774.gene
Maker00036983.gene
Maker00037826.gene
Maker00038680.gene
Maker00039847.gene
Maker00042390.gene
Maker00044557.gene
Maker00045215.gene
Maker00045814.gene
Maker00046837.gene
Maker00047371.gene
Maker00050753.gene
Maker00058100.gene
Maker00068764.gene
Maker00069087.gene
Maker00069253.gene
Maker00069356.gene
Maker00069620.gene
Maker00072123.gene
Maker00075157.gene
Maker00075844.gene
Maker00076638.gene
Maker00077470.gene
Maker00077504.gene
Maker00077901.gene
Maker00077963.gene
Maker00078392.gene
Maker00078598.gene
Maker00078682.gene
Maker00078761.gene
Maker00078803.gene
NewGene_10169
NewGene_3346
NewGene_5286
