# Supplementary material for: Concentration-Dependent Regulation of Ginger Growth and Quality by Abscisic Acid: Insights from Integrated Metabolomic and Transcriptomic Analyses
Source: Plants (Basel). 2026 Apr 16;15(8):1228. doi: 10.3390/plants15081228 (PMC13119435; doi:10.3390/plants15081228)
Supplement: Supplementary file 1 [file plants-15-01228-s001.zip › Table S13.xlsx]

## Sheet: DEMs
#ID	name	T1-1	T1-2	T1-3	T2-1	T2-2	T2-3	T3-1	T3-2	T3-3	T4-1	T4-2	T4-3	T5-1	T5-2	T5-3
NEG_q186	L-Tyrosine	2.26313e+06	2.17795e+06	2.28868e+06	876797	859742	859605	2.62561e+06	2.64632e+06	2.73303e+06	1.78025e+06	1.66155e+06	1.69549e+06	1.91494e+06	1.79846e+06	1.85462e+06
NEG_q68	Chlorogenic Acid	36184	43817	43793.4	413242	385920	349532	46184.1	45125	43404.3	1.53183e+06	1.65942e+06	1.68775e+06	112265	113655	108697
NEG_q63	Bisdemethoxycurcumin-1	288198	344682	340483	233574	249151	222571	189311	228058	179803	152981	140407	143101	114032	131385	140915
NEG_q84	Demethoxycurcumin	8.52497e+06	8.52472e+06	8.37145e+06	6.51106e+06	5.9011e+06	5.77229e+06	5.11093e+06	5.70659e+06	5.71566e+06	4.3585e+06	4.13213e+06	4.13683e+06	3.46611e+06	3.43935e+06	3.38494e+06
NEG_q83	Dehydrotumulosic Acid	10.0259	10.0259	6715.44	6598.26	10.0259	4584.82	6071.93	2667.27	3994.86	6101.61	5381.15	10.0259	2259.15	10.0259	10.0259
NEG_q62	Bisdemethoxycurcumin	109595	166382	149184	129879	96047	45954.2	93727	109608	90347.2	72495.1	72564.9	81335.8	73211	88169.8	54943.1
NEG_q125	Ferulic Acid	3.9765e+06	3.3692e+06	4.22546e+06	5.49647e+06	6.32697e+06	6.00441e+06	5.86296e+06	6.17919e+06	5.87402e+06	5.43079e+06	5.19631e+06	5.05251e+06	4.00226e+06	3.4252e+06	4.69264e+06
POS_q222	L-Phenylalanine	1.01997e+07	1.05439e+07	1.00327e+07	4.14406e+06	3.88148e+06	3.69483e+06	1.01111e+07	1.08732e+07	1.10649e+07	7.52597e+06	5.30876e+06	5.46429e+06	6.15134e+06	7.14116e+06	6.34955e+06
NEG_q6	1-Dehydro-6-Gingerdione	4.03178e+08	4.00826e+08	4.15897e+08	4.6879e+08	4.74696e+08	4.54979e+08	6.18672e+08	6.22826e+08	6.30687e+08	4.5882e+08	4.61928e+08	4.6745e+08	5.65629e+08	5.63194e+08	5.63456e+08
NEG_q85	Demethoxycurcumin-1	606440	335536	414343	327586	532324	350760	379250	278946	495353	247278	184532	276030	290195	140337	108963
NEG_q147	Hexahydrocurcumin	1.89829e+08	2.06694e+08	2.01033e+08	2.18317e+08	2.28251e+08	2.20131e+08	2.08296e+08	2.15031e+08	2.00883e+08	2.20383e+08	2.19912e+08	2.20908e+08	1.79968e+08	1.66244e+08	1.61798e+08
NEG_q220	Octahydrocurcumin	2.36589e+07	2.36808e+07	2.24977e+07	3.23107e+07	2.46585e+07	3.01285e+07	2.75868e+07	2.51529e+07	2.84294e+07	2.92763e+07	2.47216e+07	2.96187e+07	2.05951e+07	2.41956e+07	2.40767e+07
NEG_q277	Tetrahydrocurcumin	8.51396e+07	1.32612e+08	7.79211e+07	1.29368e+08	1.36606e+08	8.54271e+07	1.49854e+08	1.33288e+08	1.12111e+08	8.73926e+07	1.25799e+08	1.33811e+08	1.48015e+08	1.52034e+08	1.47006e+08
POS_q123	Dihydrocurcumin	1.14558e+07	1.40221e+07	1.11228e+07	1.63351e+07	1.32348e+07	1.42934e+07	1.56891e+07	1.28176e+07	1.50442e+07	1.3916e+07	1.29794e+07	1.35581e+07	1.50546e+07	1.2353e+07	1.05076e+07
NEG_q97	Diacetoxy-6-Gingerdiol	396986	423929	442953	400242	535636	523819	515086	518910	590939	666878	600291	624034	395275	367997	402427
POS_q1	10-Gingerol	688380	774364	1.00764e+06	1.6012e+06	1.07048e+06	1.71275e+06	1.78702e+06	465903	1.80929e+06	649631	1.22857e+06	1.42303e+06	439029	567678	1.0345e+06
NEG_t693	(+)(S)-Gingerol	90219.5	92055.3	95726	84859.7	84580	86965.3	92828.4	95194.2	93189.2	90370.6	93115.3	90510.1	84179.4	80923.4	83783.5

## Sheet: DEGs
	#ID	T1-1	T1-2	T1-3	T2-1	T2-2	T2-3	T3-1	T3-2	T3-3	T4-1	T4-2	T4-3	T5-1	T5-2	T5-3
AOR1	Maker00027090.gene	1.99262	1.88217	2.09742	0.958468	0.901884	1.40091	2.12418	1.65455	1.96763	2.79494	3.30233	2.55185	1.51107	1.02697	1.19825
AOR2	Maker00015923.gene	1.08308	0.929754	1.11887	0.413087	0.969276	1.05088	2.43312	2.87531	2.6668	2.77059	1.85847	2.05971	0.525793	0.594339	0.447053
AOR3	Maker00017403.gene	2.58238	2.72264	2.48578	4.85508	4.57405	3.71753	5.73972	7.18461	5.42125	6.15019	7.85812	7.30175	3.49699	5.02979	4.45278
AOR4	Maker00010068.gene	11.6728	11.7811	10.6977	4.96392	5.38021	6.32543	18.996	19.3678	17.1011	8.61804	8.66347	8.95448	9.90498	8.93624	9.1671
AOR5	Maker00010083.gene	18.0897	17.4887	17.287	6.59163	6.90812	7.12871	23.4596	21.072	20.7219	16.9546	18.6883	20.0218	6.26961	8.41051	8.57784
AOR6	Maker00078498.gene	209.345	200.486	211.393	45.6513	50.2024	48.4758	40.2469	39.5716	40.7725	9.76888	10.9436	8.53257	16.4639	15.048	14.7725
AOR7	Maker00069517.gene	433.102	408.058	412.073	387.449	381.343	391.158	396.404	389.664	379.673	532.391	564.165	590.569	226.15	227.927	228.388
PKS1	Maker00004141.gene	189.204	188.426	191.048	65.4466	67.8665	60.8173	94.0648	93.2979	91.1195	59.6761	59.2172	61.8282	33.4365	32.0465	34.7468
PKS2	Maker00037732.gene	0.849563	0.933423	0.794243	0.909861	0.823101	0.810438	0.476604	0.392069	0.593686	0.654041	0.56262	0.560994	4.3527	5.19916	5.76356
PKS3	Maker00075879.gene	31.6105	28.9735	28.6092	51.5835	51.9679	52.1566	47.5406	46.057	48.7681	38.499	37.5193	38.8095	23.8372	27.0223	25.6343
PKS4	Maker00036948.gene	5.74637	5.3491	4.84361	0.718481	0.502838	1.03296	2.81764	3.03281	2.91429	2.99231	2.94551	2.63928	2.97096	2.57104	2.87845
PKS5	Maker00075806.gene	19.3859	20.3623	18.2729	15.7548	20.1312	17.0947	13.481	14.0576	14.7663	10.4042	10.3123	9.63099	9.89895	10.0747	9.0111
PKS6	Maker00037685.gene	0.092156	0.087499	0.06898	0	0.104558	0.032348	0	0.031998	0	0.03229	0.121317	0.08475	0.910046	0.643295	0.825402
PKS7	Maker00071775.gene	1.85232	2.12979	1.454	0.43516	0.296124	0.04331	0.472163	0.365987	0.608595	0.227026	0.093009	0.084971	0.782608	0.748639	0.787696
PKS8	Maker00037509.gene	0.94237	1.29331	0.832097	0	0.229783	0.15987	0.068138	0	0.089546	0.369506	0.396654	0.263794	0.390625	0.385482	0.224686
PKS9	Maker00037114.gene	253.196	246.025	251.543	204.385	216.948	195.531	413.79	407.062	436.014	323.326	309.669	310.38	96.2973	101.312	107.873
PKS10	Maker00075786.gene	71.0274	72.8261	72.1485	78.4104	84.8072	74.0796	84.555	83.5094	89.1685	63.4244	60.6013	58.8699	40.9646	43.5085	41.4998
PKS11	Maker00013900.gene	1.26514	1.47918	0.884584	0.106297	0	0	0	0.112666	0.061165	0	0.069411	0.031935	0.066458	0	0.115828
PKS12	Maker00003350.gene	310.885	313.527	306.454	157.293	170.17	160.502	687.893	670.784	680.821	601.553	569.455	569.871	306.855	314.119	320.632
PKS13	Maker00068987.gene	73.653	66.7187	68.5005	52.542	56.5015	51.6095	51.0142	48.9928	52.6181	92.7984	82.3646	86.595	31.3655	28.6521	28.6446
CST1	Maker00055163.gene	0.22586	0.274737	0.218861	0.191346	0.176116	0.27467	0.465512	0.772861	0.488081	0.465367	0.646917	0.254792	0.050385	0.067859	0.094624
CST2	Maker00011531.gene	13.4202	11.9475	14.5056	7.12087	9.57116	8.07799	15.6628	13.1117	12.1191	15.8015	15.7405	15.1941	7.95979	8.48236	8.10275
CST3	Maker00055249.gene	47.0328	49.3504	43.7326	34.8435	36.5264	35.8865	82.2706	79.2423	81.8315	65.0173	58.6276	54.9011	29.6463	28.1917	30.214
CST4	Maker00067350.gene	119.757	126.995	123.2	98.298	106.253	101.835	263.351	257.012	257.145	164.302	152.649	163.958	84.2562	87.1282	88.6123
CST5	Maker00067547.gene	151.476	144.497	158.803	154.467	169.437	152.844	313.406	319.546	341.095	224.031	200.706	195.585	122.941	121.628	123.267
C30MT1	Maker00010416.gene	6.19048	7.84309	7.65296	2.31852	0	0	2.25271	1.73049	2.5054	0	0	0.447723	0.893393	1.02088	1.14275
C30MT2	Maker00049524.gene	5.36137	5.50638	5.29706	4.86294	5.17383	4.80862	9.3299	8.96036	10.5062	3.79655	3.85295	3.54798	7.35502	6.82936	7.20102
C30MT3	Maker00010366.gene	9.28313	10.7778	12.1943	2.33863	1.37551	1.92987	2.46111	2.42544	2.21906	0.575503	0.341616	0.373579	1.53076	0.807756	1.17384
C30MT4	Maker00053670.gene	16.7405	15.506	18.1605	5.04866	4.64096	4.16274	6.01403	6.04505	5.40543	5.69637	4.60002	5.41134	4.57642	4.16782	3.82099
C30MT5	Maker00010392.gene	33.8676	38.0735	38.4136	9.00399	9.4216	7.63401	9.69316	8.87269	9.12402	1.73179	1.91507	1.92627	4.30833	4.35476	4.46912
C30MT6	Maker00036572.gene	81.4184	81.7847	82.1921	42.6053	44.979	39.2541	21.6469	21.6234	22.1507	30.6168	28.8198	28.4518	43.8795	44.2295	43.5468
C30MT7	Maker00069641.gene	111.648	108.906	116.669	85.4201	85.3291	81.2119	146.307	140.604	135.954	101.978	91.9012	95.1297	75.1282	80.496	78.8176
CSE1	Maker00075005.gene	0.208765	0.186358	0.146318	0.174736	0.17243	0.153704	0.615694	0.490077	0.612944	0.135054	0.313334	0.255409	0.25004	0.198902	0.255556
CSE2	Maker00070556.gene	1.1476	1.09989	0.511382	0.585132	0.628477	0.413637	1.94343	1.77185	1.58837	0.63763	0.607595	1.04918	1.11818	1.32747	1.70709
CSE3	Maker00077331.gene	2.50152	2.59149	3.43686	1.75744	1.51586	1.52681	2.27316	2.22934	2.26492	4.83672	4.76772	3.8956	2.6476	2.43289	2.54445
CSE4	Maker00028668.gene	6.20657	7.60529	8.05015	3.07179	2.64632	3.28732	3.70769	2.87917	3.36624	5.37043	5.35712	4.37256	4.69974	3.84147	4.17023
CSE5	Maker00042832.gene	2.02528	2.04267	1.48752	3.23704	3.51808	2.89893	3.79148	3.24521	2.69174	2.92146	2.4896	2.3814	1.53954	1.90838	2.00258
CSE6	Maker00078900.gene	2.64307	2.15345	2.27032	1.62933	1.91638	2.22347	4.28153	5.05742	5.49844	3.09828	2.64402	2.66674	1.88887	1.84189	1.59272
CSE7	Maker00037820.gene	1.72029	2.12857	1.13092	0.320268	0.207419	0.60883	11.0306	10.0264	10.1502	1.53475	1.55103	1.95045	3.28072	2.57164	2.76675
CSE8	Maker00042525.gene	1.79617	1.69483	1.95889	0.713441	0.256755	0.662851	13.9331	13.4931	13.1464	1.17498	1.2558	1.76266	1.23197	1.05327	1.10151
CSE9	Maker00031650.gene	4.05003	3.78324	5.05174	3.43269	4.23115	3.71035	35.5865	35.8728	37.6646	13.2028	11.9191	11.5571	2.80845	3.7826	3.38778
CSE10	Maker00069170.gene	21.6923	21.0474	23.2135	14.589	16.5196	14.5916	39.5056	39.1091	41.471	25.8144	26.2313	24.8465	24.8687	24.1121	26.3626
CSE11	Maker00006197.gene	133.134	130.115	127.94	81.2688	86.7212	86.2524	66.4316	59.0319	63.1499	136.943	143.182	145.186	44.767	49.7937	49.783
CSE12	Maker00052508.gene	311.262	294.288	305.159	189.846	188.387	191.733	72.8856	71.9183	72.8843	221.01	206.875	215.53	229.342	237.9	227.715
PAL1	Maker00014343.gene	15.7544	17.6017	18.304	7.51394	7.88697	7.2222	19.4288	18.2715	20.7739	15.35	14.6397	13.76	15.7928	13.6292	14.7518
PAL2	Maker00028690.gene	57.747	56.6831	58.2172	52.8231	59.3786	53.4404	54.0438	52.4122	54.2781	67.9544	64.1518	59.2259	12.609	12.993	13.2135
PAL3	Maker00014533.gene	130.7	139.107	147.665	81.0666	83.6764	80.0996	65.429	62.6368	68.2093	123.228	111.475	110.764	121.4	124.083	118.595
CYP73A1	Maker00025275.gene	27.1156	28.4801	23.9634	2.95677	3.83828	3.0515	4.37469	3.71541	4.32684	2.09066	2.86838	2.95114	2.59085	3.60374	3.86292
CYP73A2	Maker00000483.gene	3.81929	3.79028	3.13035	0.402236	0.854006	0.439335	7.34325	6.53609	7.74323	1.45913	0.800155	1.1087	1.52134	2.14414	2.01921
CYP73A3	Maker00052487.gene	15.911	15.3398	14.3717	4.77815	4.88119	5.47868	46.3183	42.7351	47.8706	7.63069	6.8746	8.02559	1.53767	1.38708	1.74738
CYP73A4	Maker00064356.gene	58.0467	59.6337	62.9579	90.4416	93.6142	82.4268	149.129	143.562	158.233	75.963	73.1087	75.9611	62.1736	64.2295	63.3238
4CL1	Maker00071659.gene	2.35735	1.8688	1.98016	0.78683	1.40908	0.889807	0.882208	1.1904	0.857438	1.13098	1.34544	1.46389	0.736551	0.762457	0.472961
4CL2	Maker00005515.gene	4.99345	4.87788	5.07884	4.01056	4.53877	3.86268	2.16189	1.70848	1.93914	4.83473	5.26129	5.08961	2.1915	1.87958	2.8633
4CL3	Maker00016541.gene	4.22942	4.87077	5.23469	2.19368	2.7327	2.65485	2.0799	2.28434	2.24016	2.82096	2.59029	2.77444	8.62181	8.11277	8.40935
4CL4	NewGene_6956	2.80255	2.41111	3.48189	0.870304	0.969284	1.07774	3.07149	2.98587	3.30436	6.99899	5.6243	6.10923	1.97901	1.70562	1.6793
4CL5	Maker00072059.gene	1.71967	1.17046	1.7472	2.51904	2.82974	2.39604	4.1867	3.86767	4.70503	3.1171	2.77458	2.29441	3.81738	3.56115	4.17789
4CL6	Maker00076587.gene	4.35576	3.50603	4.31275	2.5513	3.3087	2.27348	4.54258	4.47741	4.82029	2.04565	2.46536	2.00336	3.11348	2.5885	2.8513
4CL7	Maker00071032.gene	2.75045	3.62448	3.17196	5.43565	9.4528	6.37221	6.14433	5.80987	6.03894	4.6268	5.46149	5.8072	7.20882	8.62196	7.38793
4CL8	Maker00071211.gene	13.0181	12.6666	12.61	5.82157	6.40557	7.17526	6.84745	5.47628	5.88887	12.5879	11.6479	11.1575	4.73549	5.2561	5.12542
4CL9	Maker00072051.gene	2.89518	2.71316	3.2068	5.57296	6.24532	5.39991	7.19731	7.32277	7.97943	6.50283	5.54402	5.72636	7.67867	6.7202	6.20886
4CL10	Maker00071919.gene	3.68612	3.68594	4.99377	7.69522	7.05647	6.32435	9.56341	9.67699	9.90362	6.59766	6.47317	7.00314	8.53682	8.29343	6.93911
4CL11	Maker00016042.gene	32.4979	31.0843	30.917	11.8177	13.8901	13.0852	12.8216	12.179	12.1379	21.1928	21.0531	20.8568	8.91521	9.83984	8.95804
4CL12	Maker00019269.gene	99.3336	102.031	97.2305	146.108	152.118	151.707	71.5995	68.846	74.9962	115.496	110.844	105.517	73.9727	75.8142	76.9132
4CL13	Maker00012369.gene	34.1057	33.0002	34.825	20.0786	19.8296	19.1511	98.9886	93.8818	94.5601	46.0868	41.1966	40.1046	26.5618	26.1134	24.4776
4CL14	Maker00051484.gene	258.739	254.084	258.933	218.407	220.404	218.738	312.929	297.969	308.706	273.239	249.824	245.109	119.433	122.845	122.802
HCT1	Maker00022389.gene	0.609556	0.705993	0.673406	0.308393	0.124224	0.3694	4.50818	4.43201	4.72802	0.469425	0.289536	0.489246	2.09699	2.63548	2.47916
HCT2	Maker00055163.gene	0.22586	0.274737	0.218861	0.191346	0.176116	0.27467	0.465512	0.772861	0.488081	0.465367	0.646917	0.254792	0.050385	0.067859	0.094624
HCT3	NewGene_15404	8.26699	9.99611	7.17442	4.19924	4.33055	8.13431	5.91495	4.82071	5.34664	3.42106	4.57596	6.26626	5.17264	4.23409	1.99227
HCT4	Maker00067350.gene	119.757	126.995	123.2	98.298	106.253	101.835	263.351	257.012	257.145	164.302	152.649	163.958	84.2562	87.1282	88.6123
HCT5	Maker00067547.gene	151.476	144.497	158.803	154.467	169.437	152.844	313.406	319.546	341.095	224.031	200.706	195.585	122.941	121.628	123.267
C3'H	Maker00022993.gene	68.3419	69.1933	70.4823	20.3006	22.8099	17.6918	60.6663	61.6926	56.6973	27.2525	23.9992	23.8488	24.6568	27.3048	24.5989
CURS1_2	Maker00004141.gene	189.204	188.426	191.048	65.4466	67.8665	60.8173	94.0648	93.2979	91.1195	59.6761	59.2172	61.8282	33.4365	32.0465	34.7468
DCS1	Maker00068987.gene	73.653	66.7187	68.5005	52.542	56.5015	51.6095	51.0142	48.9928	52.6181	92.7984	82.3646	86.595	31.3655	28.6521	28.6446
DCS2	Maker00003350.gene	310.885	313.527	306.454	157.293	170.17	160.502	687.893	670.784	680.821	601.553	569.455	569.871	306.855	314.119	320.632
CCOMT4	Maker00071659.gene	2.35735	1.8688	1.98016	0.78683	1.40908	0.889807	0.882208	1.1904	0.857438	1.13098	1.34544	1.46389	0.736551	0.762457	0.472961
CCOMT5	NewGene_6956	2.80255	2.41111	3.48189	0.870304	0.969284	1.07774	3.07149	2.98587	3.30436	6.99899	5.6243	6.10923	1.97901	1.70562	1.6793
CCOMT1	Maker00071032.gene	2.75045	3.62448	3.17196	5.43565	9.4528	6.37221	6.14433	5.80987	6.03894	4.6268	5.46149	5.8072	7.20882	8.62196	7.38793
CCOMT3	Maker00071211.gene	13.0181	12.6666	12.61	5.82157	6.40557	7.17526	6.84745	5.47628	5.88887	12.5879	11.6479	11.1575	4.73549	5.2561	5.12542
CCOMT2	Maker00016042.gene	32.4979	31.0843	30.917	11.8177	13.8901	13.0852	12.8216	12.179	12.1379	21.1928	21.0531	20.8568	8.91521	9.83984	8.95804
C4H1	Maker00064356.gene	58.0467	59.6337	62.9579	90.4416	93.6142	82.4268	149.129	143.562	158.233	75.963	73.1087	75.9611	62.1736	64.2295	63.3238
C4H2	Maker00071635.gene	80.5488	79.4753	88.3288	71.1234	70.6406	65.8046	152.083	150.966	154.999	80.559	71.9303	68.0487	67.4268	63.3853	65.8561
C4H3	Maker00025275.gene	27.1156	28.4801	23.9634	2.95677	3.83828	3.0515	4.37469	3.71541	4.32684	2.09066	2.86838	2.95114	2.59085	3.60374	3.86292
C4H4	Maker00004831.gene	6.70031	6.5012	7.36843	4.24663	3.94595	4.37076	11.6781	11.5808	11.9366	8.93756	8.66803	8.577	4.16951	4.02239	3.78073
C4H5	Maker00052487.gene	15.911	15.3398	14.3717	4.77815	4.88119	5.47868	46.3183	42.7351	47.8706	7.63069	6.8746	8.02559	1.53767	1.38708	1.74738

## Sheet: table S10
#ID	name	T1-1	T1-2	T1-3	T2-1	T2-2	T2-3	T3-1	T3-2	T3-3	T4-1	T4-2	T4-3	T5-1	T5-2	T5-3
NEG_q186	L-Tyrosine	2.26313e+06	2.17795e+06	2.28868e+06	876797	859742	859605	2.62561e+06	2.64632e+06	2.73303e+06	1.78025e+06	1.66155e+06	1.69549e+06	1.91494e+06	1.79846e+06	1.85462e+06
NEG_q68	Chlorogenic Acid	36184	43817	43793.4	413242	385920	349532	46184.1	45125	43404.3	1.53183e+06	1.65942e+06	1.68775e+06	112265	113655	108697
NEG_q63	Bisdemethoxycurcumin-1	288198	344682	340483	233574	249151	222571	189311	228058	179803	152981	140407	143101	114032	131385	140915
NEG_q84	Demethoxycurcumin	8.52497e+06	8.52472e+06	8.37145e+06	6.51106e+06	5.9011e+06	5.77229e+06	5.11093e+06	5.70659e+06	5.71566e+06	4.3585e+06	4.13213e+06	4.13683e+06	3.46611e+06	3.43935e+06	3.38494e+06
NEG_q83	Dehydrotumulosic Acid	10.0259	10.0259	6715.44	6598.26	10.0259	4584.82	6071.93	2667.27	3994.86	6101.61	5381.15	10.0259	2259.15	10.0259	10.0259
NEG_q62	Bisdemethoxycurcumin	109595	166382	149184	129879	96047	45954.2	93727	109608	90347.2	72495.1	72564.9	81335.8	73211	88169.8	54943.1
NEG_q125	Ferulic Acid	3.9765e+06	3.3692e+06	4.22546e+06	5.49647e+06	6.32697e+06	6.00441e+06	5.86296e+06	6.17919e+06	5.87402e+06	5.43079e+06	5.19631e+06	5.05251e+06	4.00226e+06	3.4252e+06	4.69264e+06
POS_q222	L-Phenylalanine	1.01997e+07	1.05439e+07	1.00327e+07	4.14406e+06	3.88148e+06	3.69483e+06	1.01111e+07	1.08732e+07	1.10649e+07	7.52597e+06	5.30876e+06	5.46429e+06	6.15134e+06	7.14116e+06	6.34955e+06
NEG_q6	1-Dehydro-6-Gingerdione	4.03178e+08	4.00826e+08	4.15897e+08	4.6879e+08	4.74696e+08	4.54979e+08	6.18672e+08	6.22826e+08	6.30687e+08	4.5882e+08	4.61928e+08	4.6745e+08	5.65629e+08	5.63194e+08	5.63456e+08
NEG_q85	Demethoxycurcumin-1	606440	335536	414343	327586	532324	350760	379250	278946	495353	247278	184532	276030	290195	140337	108963
NEG_q147	Hexahydrocurcumin	1.89829e+08	2.06694e+08	2.01033e+08	2.18317e+08	2.28251e+08	2.20131e+08	2.08296e+08	2.15031e+08	2.00883e+08	2.20383e+08	2.19912e+08	2.20908e+08	1.79968e+08	1.66244e+08	1.61798e+08
NEG_q220	Octahydrocurcumin	2.36589e+07	2.36808e+07	2.24977e+07	3.23107e+07	2.46585e+07	3.01285e+07	2.75868e+07	2.51529e+07	2.84294e+07	2.92763e+07	2.47216e+07	2.96187e+07	2.05951e+07	2.41956e+07	2.40767e+07
NEG_q277	Tetrahydrocurcumin	8.51396e+07	1.32612e+08	7.79211e+07	1.29368e+08	1.36606e+08	8.54271e+07	1.49854e+08	1.33288e+08	1.12111e+08	8.73926e+07	1.25799e+08	1.33811e+08	1.48015e+08	1.52034e+08	1.47006e+08
POS_q123	Dihydrocurcumin	1.14558e+07	1.40221e+07	1.11228e+07	1.63351e+07	1.32348e+07	1.42934e+07	1.56891e+07	1.28176e+07	1.50442e+07	1.3916e+07	1.29794e+07	1.35581e+07	1.50546e+07	1.2353e+07	1.05076e+07
NEG_q97	Diacetoxy-6-Gingerdiol	396986	423929	442953	400242	535636	523819	515086	518910	590939	666878	600291	624034	395275	367997	402427
POS_q1	10-Gingerol	688380	774364	1.00764e+06	1.6012e+06	1.07048e+06	1.71275e+06	1.78702e+06	465903	1.80929e+06	649631	1.22857e+06	1.42303e+06	439029	567678	1.0345e+06
NEG_t693	(+)(S)-Gingerol	90219.5	92055.3	95726	84859.7	84580	86965.3	92828.4	95194.2	93189.2	90370.6	93115.3	90510.1	84179.4	80923.4	83783.5
Maker00027090.gene	AOR1	1.99262	1.88217	2.09742	0.958468	0.901884	1.40091	2.12418	1.65455	1.96763	2.79494	3.30233	2.55185	1.51107	1.02697	1.19825
Maker00015923.gene	AOR2	1.08308	0.929754	1.11887	0.413087	0.969276	1.05088	2.43312	2.87531	2.6668	2.77059	1.85847	2.05971	0.525793	0.594339	0.447053
Maker00017403.gene	AOR3	2.58238	2.72264	2.48578	4.85508	4.57405	3.71753	5.73972	7.18461	5.42125	6.15019	7.85812	7.30175	3.49699	5.02979	4.45278
Maker00010068.gene	AOR4	11.6728	11.7811	10.6977	4.96392	5.38021	6.32543	18.996	19.3678	17.1011	8.61804	8.66347	8.95448	9.90498	8.93624	9.1671
Maker00010083.gene	AOR5	18.0897	17.4887	17.287	6.59163	6.90812	7.12871	23.4596	21.072	20.7219	16.9546	18.6883	20.0218	6.26961	8.41051	8.57784
Maker00078498.gene	AOR6	209.345	200.486	211.393	45.6513	50.2024	48.4758	40.2469	39.5716	40.7725	9.76888	10.9436	8.53257	16.4639	15.048	14.7725
Maker00069517.gene	AOR7	433.102	408.058	412.073	387.449	381.343	391.158	396.404	389.664	379.673	532.391	564.165	590.569	226.15	227.927	228.388
Maker00004141.gene	PKS1	189.204	188.426	191.048	65.4466	67.8665	60.8173	94.0648	93.2979	91.1195	59.6761	59.2172	61.8282	33.4365	32.0465	34.7468
Maker00037732.gene	PKS2	0.849563	0.933423	0.794243	0.909861	0.823101	0.810438	0.476604	0.392069	0.593686	0.654041	0.56262	0.560994	4.3527	5.19916	5.76356
Maker00075879.gene	PKS3	31.6105	28.9735	28.6092	51.5835	51.9679	52.1566	47.5406	46.057	48.7681	38.499	37.5193	38.8095	23.8372	27.0223	25.6343
Maker00036948.gene	PKS4	5.74637	5.3491	4.84361	0.718481	0.502838	1.03296	2.81764	3.03281	2.91429	2.99231	2.94551	2.63928	2.97096	2.57104	2.87845
Maker00075806.gene	PKS5	19.3859	20.3623	18.2729	15.7548	20.1312	17.0947	13.481	14.0576	14.7663	10.4042	10.3123	9.63099	9.89895	10.0747	9.0111
Maker00037685.gene	PKS6	0.092156	0.087499	0.06898	0	0.104558	0.032348	0	0.031998	0	0.03229	0.121317	0.08475	0.910046	0.643295	0.825402
Maker00071775.gene	PKS7	1.85232	2.12979	1.454	0.43516	0.296124	0.04331	0.472163	0.365987	0.608595	0.227026	0.093009	0.084971	0.782608	0.748639	0.787696
Maker00037509.gene	PKS8	0.94237	1.29331	0.832097	0	0.229783	0.15987	0.068138	0	0.089546	0.369506	0.396654	0.263794	0.390625	0.385482	0.224686
Maker00037114.gene	PKS9	253.196	246.025	251.543	204.385	216.948	195.531	413.79	407.062	436.014	323.326	309.669	310.38	96.2973	101.312	107.873
Maker00075786.gene	PKS10	71.0274	72.8261	72.1485	78.4104	84.8072	74.0796	84.555	83.5094	89.1685	63.4244	60.6013	58.8699	40.9646	43.5085	41.4998
Maker00013900.gene	PKS11	1.26514	1.47918	0.884584	0.106297	0	0	0	0.112666	0.061165	0	0.069411	0.031935	0.066458	0	0.115828
Maker00003350.gene	PKS12	310.885	313.527	306.454	157.293	170.17	160.502	687.893	670.784	680.821	601.553	569.455	569.871	306.855	314.119	320.632
Maker00068987.gene	PKS13	73.653	66.7187	68.5005	52.542	56.5015	51.6095	51.0142	48.9928	52.6181	92.7984	82.3646	86.595	31.3655	28.6521	28.6446
Maker00055163.gene	CST1	0.22586	0.274737	0.218861	0.191346	0.176116	0.27467	0.465512	0.772861	0.488081	0.465367	0.646917	0.254792	0.050385	0.067859	0.094624
Maker00011531.gene	CST2	13.4202	11.9475	14.5056	7.12087	9.57116	8.07799	15.6628	13.1117	12.1191	15.8015	15.7405	15.1941	7.95979	8.48236	8.10275
Maker00055249.gene	CST3	47.0328	49.3504	43.7326	34.8435	36.5264	35.8865	82.2706	79.2423	81.8315	65.0173	58.6276	54.9011	29.6463	28.1917	30.214
Maker00067350.gene	CST4	119.757	126.995	123.2	98.298	106.253	101.835	263.351	257.012	257.145	164.302	152.649	163.958	84.2562	87.1282	88.6123
Maker00067547.gene	CST5	151.476	144.497	158.803	154.467	169.437	152.844	313.406	319.546	341.095	224.031	200.706	195.585	122.941	121.628	123.267
Maker00010416.gene	C30MT1	6.19048	7.84309	7.65296	2.31852	0	0	2.25271	1.73049	2.5054	0	0	0.447723	0.893393	1.02088	1.14275
Maker00049524.gene	C30MT2	5.36137	5.50638	5.29706	4.86294	5.17383	4.80862	9.3299	8.96036	10.5062	3.79655	3.85295	3.54798	7.35502	6.82936	7.20102
Maker00010366.gene	C30MT3	9.28313	10.7778	12.1943	2.33863	1.37551	1.92987	2.46111	2.42544	2.21906	0.575503	0.341616	0.373579	1.53076	0.807756	1.17384
Maker00053670.gene	C30MT4	16.7405	15.506	18.1605	5.04866	4.64096	4.16274	6.01403	6.04505	5.40543	5.69637	4.60002	5.41134	4.57642	4.16782	3.82099
Maker00010392.gene	C30MT5	33.8676	38.0735	38.4136	9.00399	9.4216	7.63401	9.69316	8.87269	9.12402	1.73179	1.91507	1.92627	4.30833	4.35476	4.46912
Maker00036572.gene	C30MT6	81.4184	81.7847	82.1921	42.6053	44.979	39.2541	21.6469	21.6234	22.1507	30.6168	28.8198	28.4518	43.8795	44.2295	43.5468
Maker00069641.gene	C30MT7	111.648	108.906	116.669	85.4201	85.3291	81.2119	146.307	140.604	135.954	101.978	91.9012	95.1297	75.1282	80.496	78.8176
Maker00075005.gene	CSE1	0.208765	0.186358	0.146318	0.174736	0.17243	0.153704	0.615694	0.490077	0.612944	0.135054	0.313334	0.255409	0.25004	0.198902	0.255556
Maker00070556.gene	CSE2	1.1476	1.09989	0.511382	0.585132	0.628477	0.413637	1.94343	1.77185	1.58837	0.63763	0.607595	1.04918	1.11818	1.32747	1.70709
Maker00077331.gene	CSE3	2.50152	2.59149	3.43686	1.75744	1.51586	1.52681	2.27316	2.22934	2.26492	4.83672	4.76772	3.8956	2.6476	2.43289	2.54445
Maker00028668.gene	CSE4	6.20657	7.60529	8.05015	3.07179	2.64632	3.28732	3.70769	2.87917	3.36624	5.37043	5.35712	4.37256	4.69974	3.84147	4.17023
Maker00042832.gene	CSE5	2.02528	2.04267	1.48752	3.23704	3.51808	2.89893	3.79148	3.24521	2.69174	2.92146	2.4896	2.3814	1.53954	1.90838	2.00258
Maker00078900.gene	CSE6	2.64307	2.15345	2.27032	1.62933	1.91638	2.22347	4.28153	5.05742	5.49844	3.09828	2.64402	2.66674	1.88887	1.84189	1.59272
Maker00037820.gene	CSE7	1.72029	2.12857	1.13092	0.320268	0.207419	0.60883	11.0306	10.0264	10.1502	1.53475	1.55103	1.95045	3.28072	2.57164	2.76675
Maker00042525.gene	CSE8	1.79617	1.69483	1.95889	0.713441	0.256755	0.662851	13.9331	13.4931	13.1464	1.17498	1.2558	1.76266	1.23197	1.05327	1.10151
Maker00031650.gene	CSE9	4.05003	3.78324	5.05174	3.43269	4.23115	3.71035	35.5865	35.8728	37.6646	13.2028	11.9191	11.5571	2.80845	3.7826	3.38778
Maker00069170.gene	CSE10	21.6923	21.0474	23.2135	14.589	16.5196	14.5916	39.5056	39.1091	41.471	25.8144	26.2313	24.8465	24.8687	24.1121	26.3626
Maker00006197.gene	CSE11	133.134	130.115	127.94	81.2688	86.7212	86.2524	66.4316	59.0319	63.1499	136.943	143.182	145.186	44.767	49.7937	49.783
Maker00052508.gene	CSE12	311.262	294.288	305.159	189.846	188.387	191.733	72.8856	71.9183	72.8843	221.01	206.875	215.53	229.342	237.9	227.715
Maker00014343.gene	PAL1	15.7544	17.6017	18.304	7.51394	7.88697	7.2222	19.4288	18.2715	20.7739	15.35	14.6397	13.76	15.7928	13.6292	14.7518
Maker00028690.gene	PAL2	57.747	56.6831	58.2172	52.8231	59.3786	53.4404	54.0438	52.4122	54.2781	67.9544	64.1518	59.2259	12.609	12.993	13.2135
Maker00014533.gene	PAL3	130.7	139.107	147.665	81.0666	83.6764	80.0996	65.429	62.6368	68.2093	123.228	111.475	110.764	121.4	124.083	118.595
Maker00025275.gene	CYP73A	27.1156	28.4801	23.9634	2.95677	3.83828	3.0515	4.37469	3.71541	4.32684	2.09066	2.86838	2.95114	2.59085	3.60374	3.86292
Maker00000483.gene	CYP74A	3.81929	3.79028	3.13035	0.402236	0.854006	0.439335	7.34325	6.53609	7.74323	1.45913	0.800155	1.1087	1.52134	2.14414	2.01921
Maker00052487.gene	CYP75A	15.911	15.3398	14.3717	4.77815	4.88119	5.47868	46.3183	42.7351	47.8706	7.63069	6.8746	8.02559	1.53767	1.38708	1.74738
Maker00064356.gene	CYP76A	58.0467	59.6337	62.9579	90.4416	93.6142	82.4268	149.129	143.562	158.233	75.963	73.1087	75.9611	62.1736	64.2295	63.3238
Maker00071659.gene	4CL1	2.35735	1.8688	1.98016	0.78683	1.40908	0.889807	0.882208	1.1904	0.857438	1.13098	1.34544	1.46389	0.736551	0.762457	0.472961
Maker00005515.gene	4CL2	4.99345	4.87788	5.07884	4.01056	4.53877	3.86268	2.16189	1.70848	1.93914	4.83473	5.26129	5.08961	2.1915	1.87958	2.8633
Maker00016541.gene	4CL3	4.22942	4.87077	5.23469	2.19368	2.7327	2.65485	2.0799	2.28434	2.24016	2.82096	2.59029	2.77444	8.62181	8.11277	8.40935
NewGene_6956	4CL4	2.80255	2.41111	3.48189	0.870304	0.969284	1.07774	3.07149	2.98587	3.30436	6.99899	5.6243	6.10923	1.97901	1.70562	1.6793
Maker00072059.gene	4CL5	1.71967	1.17046	1.7472	2.51904	2.82974	2.39604	4.1867	3.86767	4.70503	3.1171	2.77458	2.29441	3.81738	3.56115	4.17789
Maker00076587.gene	4CL6	4.35576	3.50603	4.31275	2.5513	3.3087	2.27348	4.54258	4.47741	4.82029	2.04565	2.46536	2.00336	3.11348	2.5885	2.8513
Maker00071032.gene	4CL7	2.75045	3.62448	3.17196	5.43565	9.4528	6.37221	6.14433	5.80987	6.03894	4.6268	5.46149	5.8072	7.20882	8.62196	7.38793
Maker00071211.gene	4CL8	13.0181	12.6666	12.61	5.82157	6.40557	7.17526	6.84745	5.47628	5.88887	12.5879	11.6479	11.1575	4.73549	5.2561	5.12542
Maker00072051.gene	4CL9	2.89518	2.71316	3.2068	5.57296	6.24532	5.39991	7.19731	7.32277	7.97943	6.50283	5.54402	5.72636	7.67867	6.7202	6.20886
Maker00071919.gene	4CL10	3.68612	3.68594	4.99377	7.69522	7.05647	6.32435	9.56341	9.67699	9.90362	6.59766	6.47317	7.00314	8.53682	8.29343	6.93911
Maker00016042.gene	4CL11	32.4979	31.0843	30.917	11.8177	13.8901	13.0852	12.8216	12.179	12.1379	21.1928	21.0531	20.8568	8.91521	9.83984	8.95804
Maker00019269.gene	4CL12	99.3336	102.031	97.2305	146.108	152.118	151.707	71.5995	68.846	74.9962	115.496	110.844	105.517	73.9727	75.8142	76.9132
Maker00012369.gene	4CL13	34.1057	33.0002	34.825	20.0786	19.8296	19.1511	98.9886	93.8818	94.5601	46.0868	41.1966	40.1046	26.5618	26.1134	24.4776
Maker00051484.gene	4CL14	258.739	254.084	258.933	218.407	220.404	218.738	312.929	297.969	308.706	273.239	249.824	245.109	119.433	122.845	122.802
Maker00022389.gene	HCT1	0.609556	0.705993	0.673406	0.308393	0.124224	0.3694	4.50818	4.43201	4.72802	0.469425	0.289536	0.489246	2.09699	2.63548	2.47916
Maker00055163.gene	HCT2	0.22586	0.274737	0.218861	0.191346	0.176116	0.27467	0.465512	0.772861	0.488081	0.465367	0.646917	0.254792	0.050385	0.067859	0.094624
NewGene_15404	HCT3	8.26699	9.99611	7.17442	4.19924	4.33055	8.13431	5.91495	4.82071	5.34664	3.42106	4.57596	6.26626	5.17264	4.23409	1.99227
Maker00067350.gene	HCT4	119.757	126.995	123.2	98.298	106.253	101.835	263.351	257.012	257.145	164.302	152.649	163.958	84.2562	87.1282	88.6123
Maker00067547.gene	HCT5	151.476	144.497	158.803	154.467	169.437	152.844	313.406	319.546	341.095	224.031	200.706	195.585	122.941	121.628	123.267
Maker00022993.gene	C3'H	68.3419	69.1933	70.4823	20.3006	22.8099	17.6918	60.6663	61.6926	56.6973	27.2525	23.9992	23.8488	24.6568	27.3048	24.5989
Maker00004141.gene	CURS1_2	189.204	188.426	191.048	65.4466	67.8665	60.8173	94.0648	93.2979	91.1195	59.6761	59.2172	61.8282	33.4365	32.0465	34.7468
Maker00068987.gene	DCS1	73.653	66.7187	68.5005	52.542	56.5015	51.6095	51.0142	48.9928	52.6181	92.7984	82.3646	86.595	31.3655	28.6521	28.6446
Maker00003350.gene	DCS2	310.885	313.527	306.454	157.293	170.17	160.502	687.893	670.784	680.821	601.553	569.455	569.871	306.855	314.119	320.632
Maker00071659.gene	CCOMT4	2.35735	1.8688	1.98016	0.78683	1.40908	0.889807	0.882208	1.1904	0.857438	1.13098	1.34544	1.46389	0.736551	0.762457	0.472961
NewGene_6956	CCOMT5	2.80255	2.41111	3.48189	0.870304	0.969284	1.07774	3.07149	2.98587	3.30436	6.99899	5.6243	6.10923	1.97901	1.70562	1.6793
Maker00071032.gene	CCOMT1	2.75045	3.62448	3.17196	5.43565	9.4528	6.37221	6.14433	5.80987	6.03894	4.6268	5.46149	5.8072	7.20882	8.62196	7.38793
Maker00071211.gene	CCOMT3	13.0181	12.6666	12.61	5.82157	6.40557	7.17526	6.84745	5.47628	5.88887	12.5879	11.6479	11.1575	4.73549	5.2561	5.12542
Maker00016042.gene	CCOMT2	32.4979	31.0843	30.917	11.8177	13.8901	13.0852	12.8216	12.179	12.1379	21.1928	21.0531	20.8568	8.91521	9.83984	8.95804
Maker00064356.gene	C4H1	58.0467	59.6337	62.9579	90.4416	93.6142	82.4268	149.129	143.562	158.233	75.963	73.1087	75.9611	62.1736	64.2295	63.3238
Maker00071635.gene	C4H2	80.5488	79.4753	88.3288	71.1234	70.6406	65.8046	152.083	150.966	154.999	80.559	71.9303	68.0487	67.4268	63.3853	65.8561
Maker00025275.gene	C4H3	27.1156	28.4801	23.9634	2.95677	3.83828	3.0515	4.37469	3.71541	4.32684	2.09066	2.86838	2.95114	2.59085	3.60374	3.86292
Maker00004831.gene	C4H4	6.70031	6.5012	7.36843	4.24663	3.94595	4.37076	11.6781	11.5808	11.9366	8.93756	8.66803	8.577	4.16951	4.02239	3.78073
Maker00052487.gene	C4H5	15.911	15.3398	14.3717	4.77815	4.88119	5.47868	46.3183	42.7351	47.8706	7.63069	6.8746	8.02559	1.53767	1.38708	1.74738
